# Supplementary material for: Defining Hypo-Methylated Regions of Stem Cell-Specific Promoters in Human iPS Cells Derived from Extra-Embryonic Amnions and Lung Fibroblasts
Source: PLoS One. 2010 Sep 27;5(9):e13017. doi: 10.1371/journal.pone.0013017 (PMC2946409; doi:10.1371/journal.pone.0013017)
Supplement: Data set S1 — A list of overlapped aberrant DMSs. (0.16 MB XLS) [file pone.0013017.s007.xls]

## Sheet: Overlaped Aberrant DMSs
Supplementary dataset S1. Overlapped Aberrant DMSs
SYMBOL	TargetID	HUESCs	MRC-iPSCs	AM-iPSCs	MRC5	AM936EP	CHR	MAPINFO	SOURCESTRAND	SOURCESEQ	TOPGENOMICSEQ	TSS_COORDINATE	GENE_ID	SYNONYM	ACCESSION	GID	ANNOTATION	PRODUCT	DISTANCE_TO_TSS	CPG_ISLAND	CPG_ISLAND_LOCATIONS
A2BP1	cg19378133	0.175352	0.78069	0.898877	0.0230078	0.0298832	16	6008836	TOP	CGCCCGTCCTCGTCCTGGTAGTCCCCAGGTGGGCTCACTCATTGAGCACC	CTAAAGGGGACAGAGGGTGAAAGTTGGATGCTGGGGCAATGAGCCCAGGACTTTCACCTG[CG]CCCGTCCTCGTCCTGGTAGTCCCCAGGTGGGCTCACTCATTGAGCACCAGCGCCCTCCTC	6009133	GeneID:54715	FOX1; HRNBP1;	NM_018723.2	GI:22538402	isoform 4 is encoded by transcript variant 4; hexaribonucleotide binding protein 1; go_component: Golgi apparatus; go_function: RNA binding; go_function: RNA binding; go_function: nucleotide binding	ataxin 2-binding protein 1 isoform 4	297	TRUE	16:6008750-6010597
ACTN2	cg16853982	0.850649	0.508403	0.5412	0.20714	0.0616622	1	234916012	TOP	CGCGAATATCCAAATGATATTTGGAAAACTTGGCTGTGTTGGGGTGGTCA	GAGAGAGATGAGAGAGAGAGAAGAGGGGTCTCCAATGAATATGTGGGAATATATGGAAAA[CG]CGAATATCCAAATGATATTTGGAAAACTTGGCTGTGTTGGGGTGGTCAGGGACCCAGCCT	234916422	GeneID:88		NM_001103.1	GI:4501892	go_component: cytoskeleton; go_component: actin filament; go_function: actin binding; go_function: ZASP binding; go_function: FATZ 1 binding; go_function: calcium ion binding; go_function: protein self binding; go_function: protein dimerization activity; go_function: structural constituent of muscle; go_process: protein homotetramerization	actinin; alpha 2	410	TRUE	1:234915582-234917127
ACVR1	cg09499849	0.0942289	0.571194	0.555759	0	0.0688525	2	158403404	TOP	CGGAGCATGAGCTAAGCAGAAAGCACACTTAAACTACAGAGGAGACAGCT	CTCCTCGGAATCTGCAGTGTGGCTGGCTCTGTGTGCTTCCTGTATTGATTCCATGACTCA[CG]GAGCATGAGCTAAGCAGAAAGCACACTTAAACTACAGAGGAGACAGCTGTCTGTTACAGA	158403036	GeneID:90	ALK2; SKR1; ACTRI; ACVRLK2;	NM_001105.2	GI:10862690	hydroxyalkyl-protein kinase; activin A receptor; type II-like kinase 2; go_component: membrane; go_component: integral to plasma membrane; go_function: ATP binding; go_function: receptor activity; go_function: nucleotide binding; go_function: transferase activity; go_function: transforming growth factor beta receptor activity; go_process: protein amino acid phosphorylation; go_process: transmembr…	activin A type I receptor precursor	368	FALSE
ADAMTS13	cg14802951	0.526635	0.839466	0.842711	0.379523	0.471264	9	135277230	TOP	CGGCCCCTGCCCTGGCAGGAAGCTTCCAAGAGTAAACACTGCCTAATCGT	CCATCTTAGAGCAAGGCCCAGCTTGCAGCAGGAGGAGCTGCAGGCCGCCCACCCTAGCCA[CG]GCCCCTGCCCTGGCAGGAAGCTTCCAAGAGTAAACACTGCCTAATCGTCCCGCCCAGTAG	135276941	GeneID:11093	TTP; VWFCP; C9orf8; vWF-CP; MGC118899; MGC118900; DKFZp434C2322;	NM_139025.2	GI:73695933	isoform 1 preproprotein is encoded by transcript variant 1; a disintegrin-like and metalloprotease (reprolysin type) with thrombospondin type 1 motif; 13; von Willebrand factor-cleaving protease; vWF-cleaving protease; go_component: cell surface; go_component: extracellular matrix (sensu Metazoa); go_component: extracellular matrix (sensu Metazoa); go_function: peptidase activity; go_function: in…	ADAM metallopeptidase with thrombospondin type 1 motif; 13 isoform 1 preproprotein	289	FALSE
AGTRL1	cg25072179	0.200042	0.742352	0.72718	0.360392	0.407315	11	56761510	TOP	CGGGGCCAGGAAAGCCGACTTGCAAAACCACAGATAATGTTCAGCCCAGC	CAGAGGAAAGTGGAGGGATAGGGGCTGGGGTGAAGGTGGGTGGCAGCCAGAAAGGAGAGG[CG]GGGCCAGGAAAGCCGACTTGCAAAACCACAGATAATGTTCAGCCCAGCACAGTAGGGGTC	56761364	GeneID:187	APJ; FLJ90771; MGC45246;	NM_005161.2	GI:34577064	angiotensin receptor-like 1; go_component: membrane; go_component: plasma membrane; go_component: integral to membrane; go_component: integral to plasma membrane; go_function: receptor activity; go_function: receptor activity; go_function: rhodopsin-like receptor activity; go_process: signal transduction; go_process: G-protein coupled receptor protein signaling pathway; go_process: G-protein coup…	angiotensin II receptor-like 1	146	FALSE
ALOX12	cg03760483	0.482774	0.0564457	0.0167654	0.620016	0.405487	17	6840021	BOT	ACCGCTCTGCTCGCAGGTTTGGGCTAGTCTGGGGCGGGGACTTGGGAGCG	ACAGCCGGCTCTACCGCTCTGCTCGCAGGTTTGGGCTAGTCTGGGGCGGGGACTTGGGAG[CG]CCTAAAACTTGCGAGGAGGGCGGGGCCGCAGACCGGTCCTTTAAAGGTTGGAAGTGGCCC	6840128	GeneID:239	LOG12;	NM_000697.1	GI:4502050	12(S)-lipoxygenase; platelet-type 12-lipoxygenase/arachidonate 12-lipoxygenase; go_component: cytosol; go_component: sarcolemma; go_function: iron ion binding; go_function: metal ion binding; go_function: lipoxygenase activity; go_function: oxidoreductase activity; go_function: hepoxilin-epoxide hydrolase activity; go_function: potassium channel inhibitor activity; go_function: arachidonate 12-li…	arachidonate 12-lipoxygenase	107	TRUE	17:6839463-6841283
ANKRD46	cg23737055	0.167279	0.523914	0.526507	0.0817449	0.0780601	8	101641303	TOP	CGGGAAAGCCTGCTCTGAATTAGGGAAAGCATCAAAACTGTGGCTTCAGA	CGCGCCCCCTGCAGGTGGGCGGTCCTCACGGTGGCTCGGGCTGCTCTGAGTCAGAGACTC[CG]GGAAAGCCTGCTCTGAATTAGGGAAAGCATCAAAACTGTGGCTTCAGAAGAGAAAGACAG	101641188	GeneID:157567		NM_198401.2	GI:50053931		ankyrin repeat domain 46	115	TRUE	8:101640529-101641443
ARPM2	cg04716261	0.161526	0.597498	0.708543	0.0506882	0.159575	1	2927859	TOP	CGTTGCCTTGGCTAGATTGTTACCTAGGAGACAACCCCCTGGCCCCCTGG	CCCTGTGGGGGATGGGGGACTCAGAGCCCCACCCCCAGGGCCTCTGAGGCTCAGGACAAT[CG]TTGCCTTGGCTAGATTGTTACCTAGGAGACAACCCCCTGGCCCCCTGGAAGAGGCCTCAG	2927926	GeneID:140625	ARPT2; ACTRT2; HARPM2; FLJ25424;	NM_080431.3	GI:29893807	actin-related protein hArpM2; actin-related protein T2; go_component: cytoskeleton; go_function: protein binding; go_function: structural molecule activity	actin-related protein M2	67	FALSE
BAD	cg07588779	0.228246	0.543684	0.551366	0.126594	0.0855057	11	63808329	TOP	CGGGCCCTCAGGCTCCGGCAAGCATCATCGCCAGGCCCCAGGCCTCCTGT	GAGTGAGCAGGAAGACTCCAGCTCTGCAGAGAGGGGCCTGGGCCCCAGCCCCGCAGGGGA[CG]GGCCCTCAGGCTCCGGCAAGCATCATCGCCAGGCCCCAGGCCTCCTGTGGGACGCCAGTC	63808740	GeneID:572	BBC2; BCL2L8;	NM_004322.2	GI:14670386	BCL2-binding protein; BCL2-binding component 6; BCL-X/BCL-2 binding protein; go_component: cytoplasm; go_component: mitochondrial outer membrane; go_function: protein binding; go_function: protein binding; go_process: apoptotic program; go_process: induction of apoptosis	BCL2-antagonist of cell death protein	411	FALSE
BAD	cg13620770	0.244463	0.811137	0.739366	0.133308	0.144092	11	63808314	TOP	CGGCAAGCATCATCGCCAGGCCCCAGGCCTCCTGTGGGACGCCAGTCACC	CTCCAGCTCTGCAGAGAGGGGCCTGGGCCCCAGCCCCGCAGGGGACGGGCCCTCAGGCTC[CG]GCAAGCATCATCGCCAGGCCCCAGGCCTCCTGTGGGACGCCAGTCACCAGCAGGAGCAGC	63808740	GeneID:572	BBC2; BCL2L8;	NM_004322.2	GI:14670386	BCL2-binding protein; BCL2-binding component 6; BCL-X/BCL-2 binding protein; go_component: cytoplasm; go_component: mitochondrial outer membrane; go_function: protein binding; go_function: protein binding; go_process: apoptotic program; go_process: induction of apoptosis	BCL2-antagonist of cell death protein	426	FALSE
Bles03	cg10467098	0.429353	0.918477	0.853308	0.195971	0.0641647	11	65444468	BOT	TGACTTCTTGAAGGACCTGGTGGCATCTGTTCCCGACATGCAGGGGGACG	GGAGCAGCAGTTTGACTTCTTGAAGGACCTGGTGGCATCTGTTCCCGACATGCAGGGGGA[CG]GGGAAGACAACCACATGGATGGGGACAAGGGCGCCCGCAGGTGGGGCCAGGGCCTGGCAT	65443107	GeneID:83638	P5326;	NM_031450.2	GI:31543378	synonym: P5326	basophilic leukemia expressed protein BLES03	1361	FALSE
Bles03	cg13547237	0.372295	0.917615	0.877815	0.18541	0.12	11	65444453	TOP	CGGGAACAGATGCCACCAGGTCCTTCAAGAAGTCAAACTGCTGCTCCAGC	CCCACCTGCGGGCGCCCTTGTCCCCATCCATGTGGTTGTCTTCCCCGTCCCCCTGCATGT[CG]GGAACAGATGCCACCAGGTCCTTCAAGAAGTCAAACTGCTGCTCCAGCTCGATGCACTGC	65443107	GeneID:83638	P5326;	NM_031450.2	GI:31543378	synonym: P5326	basophilic leukemia expressed protein BLES03	1346	FALSE
BNC1	cg27169020	0.617752	0.264442	0.174602	0.685107	0.924804	15	81745233	BOT	TGAAGTGCCCTGGAGAAGCCAACTGGAGGTGGTGGCCCCGAGAGTAGACG	GACGGAATGAAATGAAGTGCCCTGGAGAAGCCAACTGGAGGTGGTGGCCCCGAGAGTAGA[CG]CGGAGGGGCTGAGGCCGCAGGATCCTGGAGCCCAGGAGCTGACGGAGATCGCCCACAGCT	81744472	GeneID:646	BNC; BSN1; HsT19447;	NM_001717.2	GI:19743791	zinc finger protein basonuclin; go_component: nucleus; go_function: zinc ion binding; go_function: metal ion binding; go_function: transcription factor activity; go_process: transcription; go_process: epidermis development; go_process: regulation of transcription; DNA-dependent; go_process: positive regulation of cell proliferation	basonuclin 1	761	TRUE	15:81742719-81745331
BOLA1	cg06605933	0.851921	0.1196	0.269708	0.451178	0.608722	1	148137601	TOP	CGCGCAGTTGGGATTGGGATTATTAGATCTATTTTACTGCCAATAGATCT	CCCCACTGGTAAGGTGGTCAGAAAGTCTGAACCCAGCAATGCAAAGAAAAAGGGAATTCA[CG]CGCAGTTGGGATTGGGATTATTAGATCTATTTTACTGCCAATAGATCTTGTAGATCATCC	148137825	GeneID:51027	CGI-143; MGC75015; RP11-196G18.18;	NM_016074.1	GI:7705637	go_function: transcription regulator activity	bolA-like 1	224	TRUE	1:148137537-148138641
BTK	cg03791917	0.220458	0.711725	0.753281	0.3235	0.0570188	X	100527943	TOP	CGGCAGCAGGGAACCAGATAGCATGCTGCTGAGAAGAAAAAAAGACATTG	GTAGTGTCAGAGGTCCCAAGCAAATGAAGGGCGGGGACAGTTGAGGGGGTGGAATAGGGA[CG]GCAGCAGGGAACCAGATAGCATGCTGCTGAGAAGAAAAAAAGACATTGGTTTAGGTCAGG	100527838	GeneID:695	AT; ATK; BPK; XLA; IMD1; AGMX1; PSCTK1; MGC126261; MGC126262;	NM_000061.1	GI:4557376	src-related protein-tyrosine kinase; Bruton s tyrosine kinase; frameshift mutation results in truncated protein; dominant-negative kinase-deficient Brutons tyrosine kinase isoform 5; dominant-negative kinase-deficient Brutons tyrosine kinase isoform 9; dominant-negative kinase-deficient Brutons tyrosine kinase isoform 11; go_component: cytoplasm; go_component: lipid raft; go_function: ATP binding…	Bruton agammaglobulinemia tyrosine kinase	105	FALSE
C10orf26	cg15227982	0.246926	0.565215	0.688727	0.0316102	0.0214866	10	104525844	BOT	ACATCCTCCTCAGTATTCCAGTGCAGCTGTCTGAAGTTTTTTCTGCTGCG	CGGGTCTGCAGCACATCCTCCTCAGTATTCCAGTGCAGCTGTCTGAAGTTTTTTCTGCTG[CG]CCTGAACTGATGTCATTTCCCCCTTGGCAGACAGCTTCGGCTTTGCTGCGTCTGAGATAT	104525996	GeneID:54838	FLJ20154; FLJ20367;	NM_017787.3	GI:41152103	synonyms: FLJ20154; FLJ20367	hypothetical protein LOC54838	152	FALSE
C10orf72	cg02569613	0.0910101	0.424857	0.424155	0.0917914	0.0514976	10	49993133	TOP	CGGCAGTCAGGACACACAGCTCTTGGCAGATTCCTCGGAGCAGCAACTTC	CCCGAGGGGAGATGCAGCAGGAGCGCAGCCCAAGTTGGTGGTTCGCTTTCCTTTTTTCCA[CG]GCAGTCAGGACACACAGCTCTTGGCAGATTCCTCGGAGCAGCAACTTCCCTTTCACTCTC	49993565	GeneID:196740	FLJ31737; MGC44086;	NM_144984.1	GI:21450676	isoform 2 is encoded by transcript variant 2; go_component: membrane	hypothetical protein LOC196740 isoform 2	432	TRUE	10:49992993-49993914
C1orf64	cg08887581	0.325808	0.811191	0.887036	0.430252	0.3431	1	16203303	TOP	CGGGACCAGACCTTTTATACTGACCGGATCCGGATTCTCTGAGTGCATTC	TAGCTCTGGCAGGAGAGGAGCTGTCCTAGGCCACTCTTCCAGGATGTGGCTCCCCCACTG[CG]GGACCAGACCTTTTATACTGACCGGATCCGGATTCTCTGAGTGCATTCCACCAGGAGCCA	16203318	GeneID:149563	MGC24047; RP11-5P18.4;	NM_178840.2	GI:31341936	synonyms: MGC24047; RP11-5P18.4	hypothetical protein LOC149563	15	FALSE
C20orf85	cg15310873	0.908106	0.512312	0.441306	0.885531	0.884735	20	56159499	BOT	GCGGCGGCTGAACGCATGAACCTTGTGGGTCAGGATGAGATCTGGTAACG	CCTCTCAGCACCGCGGCGGCTGAACGCATGAACCTTGTGGGTCAGGATGAGATCTGGTAA[CG]CCTGGGATCGGGCAACGCGGTGGGCTCCTGTTCTCACCTGAAGTGTCCACATCTGGGGTC	56159389	GeneID:128602	bA196N14.1;	NM_178456.2	GI:45333915	synonym: bA196N14.1	hypothetical protein LOC128602	110	TRUE	20:56159084-56159699
C21orf121	cg10569414	0.112156	0.552411	0.452214	0.98092	0.961909	21	42315323	TOP	CGCTTCCAGATACAGAGGACAAATCAAGTGAAGGGACGGAACAGGTCACA	AGCAAATCATCGGGAATAACCCGGGAGCCTGGCAGGGAAACCGCTGCACTATGGAGAGGA[CG]CTTCCAGATACAGAGGACAAATCAAGTGAAGGGACGGAACAGGTCACACCCAGAGCGGCA	42315447	GeneID:150142	PRED87;	NM_198078.1	GI:37620213	synonym: PRED87	hypothetical protein LOC150142	124	FALSE
C21orf124	cg21755709	0.378873	0.878877	0.759775	0.348216	0.0672389	21	43973826	TOP	CGGCTGATGCCCCTGGCTGCTGGGTCGCCCACCACTCTGTGAACTCCTCA	CCTTGAGCGTCTGCTGCGCCCACAGGATGCAGCTCAGACTCCCGGAGCGTCCCACTCCCA[CG]GCTGATGCCCCTGGCTGCTGGGTCGCCCACCACTCTGTGAACTCCTCACTGGGCTGCAGA	43973311	GeneID:85006	PRED79; FLJ31940; MGC15873;	NM_032920.1	GI:14249705	synonyms: PRED79; FLJ31940; MGC15873	hypothetical protein LOC85006	515	TRUE	21:43973825-43974068
C9orf116	cg12438037	0.336179	0.773737	0.756143	0.405772	0.449157	9	137533391	TOP	CGGGAGCCCAGCAGCCCCAGGAAAGACCTGGAAGCACAGGGACCTTTTCA	GAGCGCAGTTCCCGCCCACCCCTGCTCCCAAGTGCCTTCTGTGACACCGAGGTGGGGAGC[CG]GGAGCCCAGCAGCCCCAGGAAAGACCTGGAAGCACAGGGACCTTTTCAGGAAACAGAGGG	137533401	GeneID:138162	MGC29761; RP11-426A6.4;	NM_144654.1	GI:21389526	synonyms: MGC29761; RP11-426A6.4	hypothetical protein LOC138162	10	TRUE	9:137533389-137533681
CCDC57	cg02962602	0.164613	0.758121	0.811233	0.0349511	0.0501156	17	77764702	TOP	CGGCCCCGGGACAGAGCAGCCTGGCTCACCCGAACCCTCAGCCCGCAATT	ATTCACATCCTCAGAAAAAGGCACGTGTCCGTATCCATCTGCGGATGGATGAACAGAGCC[CG]GCCCCGGGACAGAGCAGCCTGGCTCACCCGAACCCTCAGCCCGCAATTCTGCGTGGGAGT	77763978	GeneID:284001	FLJ00130; MGC102869;	NM_198082.1	GI:37620217	synonyms: FLJ00130; MGC102869	hypothetical protein LOC284001	724	TRUE	17:77763208-77764767
CHRND	cg23398241	0.144579	0.545497	0.592922	0.100981	0.0616204	2	233098956	TOP	CGGGGAGTCCCAGCCTGGGATCTTTGCCTCATGTCCTTGGGCTCCTGCCC	CCCAGCGTCTCCGCCCAGCACCCCCCCGGCCCTCCCTCCCCACCCCCCGCCTCCGAGCTG[CG]GGGAGTCCCAGCCTGGGATCTTTGCCTCATGTCCTTGGGCTCCTGCCCTGGCTGGCCCGT	233099166	GeneID:1144	ACHRD; CMS2A; FCCMS; SCCMS;	NM_000751.1	GI:4557460	cholinergic receptor; nicotinic; delta polypeptide; go_component: integral to membrane; go_component: postsynaptic membrane; go_component: nicotinic acetylcholine-gated receptor-channel complex; go_function: ion channel activity; go_function: acetylcholine receptor activity; go_function: extracellular ligand-gated ion channel activity; go_function: nicotinic acetylcholine-activated cation-selecti…	nicotinic acetylcholine receptor delta polypeptide precursor	210	FALSE
CHRNG	cg27382389	0.338704	0.767187	0.744285	0.084242	0.0664282	2	233112578	TOP	CGGCCAGCCTGGCCCAGCCCCACCAGCTGTCTGACCACAGCGTTGTCAGC	AGATGGGCTCTGGGTGTCATATAACAGCCTACACTCCCACCCCAGCCAGCCCAGCCAGCC[CG]GCCAGCCTGGCCCAGCCCCACCAGCTGTCTGACCACAGCGTTGTCAGCTGTTCCAGGATG	233112681	GeneID:1146	ACHRG;	NM_005199.4	GI:61743913	cholinergic receptor; nicotinic; gamma polypeptide; go_component: integral to membrane; go_component: postsynaptic membrane; go_component: integral to plasma membrane; go_function: ion channel activity; go_function: neurotransmitter receptor activity; go_function: muscarinic acetylcholine receptor activity; go_function: channel or pore class transporter activity; go_function: extracellular ligand…	cholinergic receptor; nicotinic; gamma polypeptide precursor	103	FALSE
CLEC1A	cg13354523	0.190768	0.586912	0.654336	0.227266	0.308705	12	10142841	BOT	TAGGAATGCCTTTTAGTGCCTTGCTTCCTGAACTAGCTCACAGTAGCCCG	GGGAAAGAACATTAGGAATGCCTTTTAGTGCCTTGCTTCCTGAACTAGCTCACAGTAGCC[CG]GCGGCCCAGGGCAATCCGACCACATTTCACTCTCACCGCTGTAGGAATCCAGATGCAGGC	10142872	GeneID:51267	CLEC1; MGC34328;	NM_016511.2	GI:37577102	go_component: membrane; go_component: integral to membrane; go_function: sugar binding	C-type lectin-like receptor-1	31	FALSE
CLEC3A	cg21048669	0.3219	0.812457	0.751278	0.138992	0.429331	16	76613880	TOP	CGGAATGTTTGAATGCCTCTGCTGGCCACAGCATAAGGTGGCCTCTTGTT	TGGGATGCCTGGGGCTGGCTTATAAAAGTGAGCTTCGGAGGTTGGCTGGAATCCTGCTGA[CG]GAATGTTTGAATGCCTCTGCTGGCCACAGCATAAGGTGGCCTCTTGTTCTTGTGCCTCAT	76613992	GeneID:10143	CLECSF1; MGC129558; MGC129559;	NM_005752.2	GI:62751806	C-type (calcium dependent; carbohydrate-recognition domain) lectin; superfamily member 1 (cartilage-derived); C-type lectin; superfamily member 1; go_component: extracellular matrix (sensu Metazoa); go_function: sugar binding; go_function: extracellular matrix structural constituent; go_process: skeletal development	C-type lectin domain family 3 member A	112	FALSE
COL22A1	cg03396229	0.0100856	0.615976	0.800037	0.0229493	0.0208022	8	139995753	TOP	CGAGGTGGCCCTGGGAAGCCCAAAAGAGGGGCTGACAACTTTCTGTCCAA	GTGGGCAGGGACCTCGGGAGGGCTGTGGGGGACTGGACAGCGTTAGGGTCCAGGCAGTAA[CG]AGGTGGCCCTGGGAAGCCCAAAAGAGGGGCTGACAACTTTCTGTCCAATTATAGACTTCA	139995418	GeneID:169044		NM_152888.1	GI:40805822	go_component: cytoplasm; go_process: phosphate transport	collagen; type XXII; alpha 1	335	TRUE	8:139995363-139995794
CRX	cg19762747	0.318532	0.729647	0.832204	0.0285043	0.34818	19	53016901	TOP	CGAGTCCCCCACCTTGGCCGGGATTACCCTCCGAGTTCCAGGCCATGACA	GGGATTAAGCAGACGGGTGCCCCTCCCCCTCCCAGCCAATGTCACCTCCTGGTGCCCAGT[CG]AGTCCCCCACCTTGGCCGGGATTACCCTCCGAGTTCCAGGCCATGACAAATGACATCACT	53016976	GeneID:1406	CRD; CORD2;	NM_000554.2	GI:38327638	go_component: nucleus; go_function: transcription factor activity; go_process: sensory perception; go_process: visual perception; go_process: organ morphogenesis; go_process: regulation of transcription; DNA-dependent; go_process: transcription from RNA polymerase II promoter	cone-rod homeobox protein	75	FALSE
CSNK1E	cg01441777	0.253678	0.802734	0.717745	0.0113191	0.0240481	22	37044362	TOP	CGCAGGGCCTCAGGCATTTTGCGTGTCCACAGTCACAACTGTGTGAATAT	AGGGAAGATACGGCTATTATAGAAGTGACTCCTCCCAGGAACTGTGCTTCCGGGATTGGA[CG]CAGGGCCTCAGGCATTTTGCGTGTCCACAGTCACAACTGTGTGAATATAGGTGTGTCATA	37044035	GeneID:1454	HCKIE; MGC10398;	NM_001894.4	GI:40549399	CKI-epsilon; casein kinase I epsilon; go_function: ATP binding; go_function: nucleotide binding; go_function: transferase activity; go_function: casein kinase I activity; go_function: protein-tyrosine kinase activity; go_function: protein serine/threonine kinase activity; go_process: DNA repair; go_process: signal transduction; go_process: protein amino acid phosphorylation	casein kinase 1 epsilon	327	TRUE	22:37044299-37044505
CXCL5	cg04559909	0.844623	0.379159	0.282747	0.736259	0.699642	4	75083589	BOT	TCATGGCCTGTGCCAGAGCGGGCTAGGGATGCCGGCTTTTCTGAGGCACG	TTCAGCAGGGCCTCATGGCCTGTGCCAGAGCGGGCTAGGGATGCCGGCTTTTCTGAGGCA[CG]CAGCCCTCTGGGAGATGCTCCTCCTCTCCTTCTAGAGAGAAAAGGTGGAACCAAAGTAAC	75083280	GeneID:6374	SCYB5; ENA-78;	NM_002994.3	GI:41872613	small inducible cytokine subfamily B (Cys-X-Cys); member 5 (epithelial-derived neutrophil-activating peptide 78); neutrophil-activating peptide ENA-78; small inducible cytokine B5; epithelial-derived neutrophil activating protein 78; neutrophil-activating protein 78; go_component: extracellular space; go_function: chemokine activity; go_process: chemotaxis; go_process: inflammatory response; go_p…	chemokine (C-X-C motif) ligand 5 precursor	309	FALSE
CYP27B1	cg18413900	0.492103	0.0933817	0.133334	0.701762	0.698514	12	56447256	BOT	CTCCTCCTGAGTGGTCTGTGCTGGGGATTAGCACCCAGGAACAGTAGGCG	CTCAGCCAATCCCTCCTCCTGAGTGGTCTGTGCTGGGGATTAGCACCCAGGAACAGTAGG[CG]GGGCTGGGGCTGACTTCACAACTCCCTTGGGTCTCATGTTGCAATGACCCTCATGGGAGG	56447243	GeneID:1594	VDR; CP2B; CYP1; PDDR; VDD1; VDDR; VDDRI; CYP27B; P450c1; CYP1alpha;	NM_000785.3	GI:74099700	25-OHD-1 alpha-hydroxylase; VD3 1A hydroxylase; 25-hydroxyvitamin D-1-alpha-hydroxylase; cytochrome P450; subfamily XXVIIB (25-hydroxyvitamin D-1-alpha-hydroxylase); polypeptide 1; cytochrome P450; subfamily XXVIIB; polypeptide 1; P450C1-alpha; P450VD1-alpha; 25 hydroxyvitamin D3-1-alpha hydroxylase; calcidiol 1-monooxygenase; VDDR I; go_component: membrane; go_component: mitochondrion; go_functi…	cytochrome P450; family 27; subfamily B; polypeptide 1	13	FALSE
DAND5	cg15177917	0.370285	0.843612	0.836771	0.0611823	0.0685769	19	12941409	TOP	CGACCCTGCTGTCTGGTGAGTGGCATCTGAGCCTTCTGAACCTGCTTTTA	TTGTCCGTGCGTCTGTCTGCCTGTCTGTCTGTCCGGACTGGGCTCAAGGTCACTAGCAGT[CG]ACCCTGCTGTCTGGTGAGTGGCATCTGAGCCTTCTGAACCTGCTTTTAATCTCTTGGCCC	12941432	GeneID:199699	SP1; CER2; COCO; CRL2; DANTE; GREM3; CKTSF1B3;	NM_152654.2	GI:71164889	cerberus-like 2; cerberus 2; cysteine knot superfamily 1; BMP antagonist 3	dante precursor	23	FALSE
DAPK3	cg03752885	0.107173	0.49289	0.538748	0.163742	0.124025	19	3920736	TOP	CGGCCGGTCCGCCTTCCAGCAGCTTCCACTCCAGGGAAAGTGCAGTCACC	CCAGCTCCTCCCCCATCTCATAATGGTCCTCCACGTCCTCCTGCCTGAACGTGGACATGG[CG]GCCGGTCCGCCTTCCAGCAGCTTCCACTCCAGGGAAAGTGCAGTCACCGCAGCCTGGAGA	3920826	GeneID:1613	ZIP; ZIPK;	NM_001348.1	GI:4557510	go_component: nucleus; go_function: ATP binding; go_function: nucleotide binding; go_function: protein binding; go_function: transferase activity; go_function: protein-tyrosine kinase activity; go_function: protein serine/threonine kinase activity; go_process: apoptosis; go_process: induction of apoptosis; go_process: protein kinase cascade; go_process: protein amino acid phosphorylation	death-associated protein kinase 3	90	FALSE
DDOST	cg08911391	0.42694	0.758379	0.787869	0.290204	0.434049	1	20861177	TOP	CGAGGTCCAGCTCCGCTGTTTATCTGTGTGCCTTAGGAACAGCCATTTAA	TTACCCGGGCATTGCACTTCTCTCCAGGACAGTTTCCCTGGCTGTAAATAGGACTAAGGA[CG]AGGTCCAGCTCCGCTGTTTATCTGTGTGCCTTAGGAACAGCCATTTAATTACCTCATCTC	20860531	GeneID:1650	OST; WBP1; OST48; KIAA0115;	NM_005216.3	GI:34147559	go_component: membrane; go_component: integral to membrane; go_component: endoplasmic reticulum membrane; go_function: transferase activity; go_function: dolichyl-diphosphooligosaccharide-protein glycotransferase activity; go_process: protein amino acid N-linked glycosylation via asparagine	dolichyl-diphosphooligosaccharide-protein glycosyltransferase	646	FALSE
DKK4	cg21209091	0.114902	0.514236	0.595221	0.084526	0.129834	8	42354132	TOP	CGGCAGAGCAGGATGTCTGTATCAAAGGCAAACTCTGATAATCACCTGCA	TCTCCTCCAGGGGTTCAATCCCTCTTAATTATTGCATATCAAAGTTAGTTCAAAGGGCCA[CG]GCAGAGCAGGATGTCTGTATCAAAGGCAAACTCTGATAATCACCTGCATTTCCTACCTTC	42353831	GeneID:27121	DKK-4; MGC129562; MGC129563;	NM_014420.2	GI:66346690	dickkopf (Xenopus laevis) homolog 4; go_component: extracellular region; go_function: molecular function unknown; go_process: development; go_process: Wnt receptor signaling pathway; go_process: negative regulation of Wnt receptor signaling pathway	dickkopf homolog 4 precursor	301	FALSE
DMPK	cg20908204	0.299181	0.848339	0.800493	0.0785229	0.061008	19	50977274	BOT	AGGACAAGTACGTGGCCGACTTCTTGCAGTGGGGTGAGTGCCTACCCTCG	CCGAACTGGCCCAGGACAAGTACGTGGCCGACTTCTTGCAGTGGGGTGAGTGCCTACCCT[CG]GGGCTCCTGCAGATGGGGTGGGGGTGGGGCAGGAGACAGGTCTGGGCACAGAGGCCTGGC	50977576	GeneID:1760	DM; DM1; DMK; DM1PK;	NM_004409.2	GI:47059023	dystrophia myotonica 1; go_function: ATP binding; go_function: ATP binding; go_function: nucleotide binding; go_function: protein self binding; go_function: transferase activity; go_function: magnesium ion binding; go_function: protein serine/threonine kinase activity; go_function: protein serine/threonine kinase activity; go_process: muscle contraction; go_process: protein amino acid phosphoryla…	myotonic dystrophy protein kinase	302	FALSE
DNASE1L2	cg12619509	0.265972	0.673464	0.669751	0.35291	0.301328	16	2226602	TOP	CGGCCCATCCAGCCCCAGCTCAGGGCAGCCGAGAGACTCACCTTGGATGT	GGGCTCTCAGGGACCGCTGCCTTCTCACTGCGCGGGAAGCTGCAGCCGGAATGGAGGGTC[CG]GCCCATCCAGCCCCAGCTCAGGGCAGCCGAGAGACTCACCTTGGATGTGGGTGCAGAGGC	2226469	GeneID:1775	DNAS1L2;	NM_001374.2	GI:41393584	deoxyribonuclease I-like 2 long form; deoxyribonuclease I-like 2 short form; go_function: DNA binding; go_function: hydrolase activity; go_function: endonuclease activity; go_function: calcium ion binding; go_function: deoxyribonuclease activity; go_function: deoxyribonuclease activity; go_process: DNA catabolism	deoxyribonuclease I-like 2	133	TRUE	16:2226534-2228149
ELF4	cg04544154	0.469095	0.0890098	0.114438	0.949799	0.809295	X	129073190	TOP	CGCCCAGGATTCTGCGGAGTCGGGCATATGGTTCCAAAATTGTATCCTCT	GAGTCCTAGACTCGACTTCCCTAAGAAGTCGCCGAAACTCTCCAGTCACCCCAGGTGTTA[CG]CCCAGGATTCTGCGGAGTCGGGCATATGGTTCCAAAATTGTATCCTCTGGGCATCTCGCG	129072153	GeneID:2000	MEF; ELFR;	NM_001421.1	GI:4503554	go_component: nucleus; go_component: PML body; go_function: protein binding; go_function: protein binding; go_function: transcription factor activity; go_function: transcriptional activator activity; go_function: transcriptional activator activity; go_function: transcriptional activator activity; go_process: transcription; go_process: NK T cell proliferation; go_process: natural killer cell proli…	E74-like factor 4 (ets domain transcription factor)	1037	TRUE	X:129071186-129073330
ELMO3	cg25341653	0.547804	0.0200649	0.0449295	0.973866	0.896245	16	65790778	TOP	CGCCATCCCGCAGCTCATCCAGCTGGACCAGGTCACCCGGCTGGTCCCGC	TCCCAGCTGGACCATGGCGCCTCCGCGGAACGTGGTGAAGATTGCCATCAAGATGCGTGA[CG]CCATCCCGCAGCTCATCCAGCTGGACCAGGTCACCCGGCTGGTCCCGCCTCCATCTGCCC	65790913	GeneID:79767	CED12; ELMO-3; FLJ13824;	NM_024712.2	GI:19718770	ced-12 homolog 3; go_component: membrane; go_component: cytoskeleton; go_process: apoptosis; go_process: phagocytosis	engulfment and cell motility 3	135	TRUE	16:65790430-65791487
ENTPD1	cg04451770	0.663994	0.207603	0.0664613	0.544007	0.847039	10	97505362	TOP	CGCAGCGTCTCCTGCAGGAAACTCATCGCTTGGGTCACCTGTTGCTCTTT	CAGGCAGCGGTTCCCATTGAGCAGCTCCTCTGTGGTTCCACCCAGCCTTCCAACCAATAA[CG]CAGCGTCTCCTGCAGGAAACTCATCGCTTGGGTCACCTGTTGCTCTTTGCTCTAATGAGC	97505906	GeneID:953	CD39; ATPDase; NTPDase-1;	NM_001776.3	GI:45580699	CD39 antigen; ecto-ATP diphosphohydrolase; lymphoid cell activation antigen; ecto-apyrase; go_component: plasma membrane; go_component: integral to plasma membrane; go_function: hydrolase activity; go_function: calcium ion binding; go_function: magnesium ion binding; go_process: cell adhesion; go_process: cell-cell signaling; go_process: blood coagulation; go_process: antimicrobial humoral respon…	ectonucleoside triphosphate diphosphohydrolase 1	544	FALSE
F2RL2	cg00415993	0.357388	0.877111	0.730955	0	0.107287	5	75954944	TOP	CGGCACAGGAGAGCAAACTTCTACAGACAGACCAAGGCTTCCATTTGCTG	AAGCATCGAGTGGATTACATCCTTTCCCTGCGGAGGACCAGGGCAAGTTTCCTGCCTGCA[CG]GCACAGGAGAGCAAACTTCTACAGACAGACCAAGGCTTCCATTTGCTGCTGACACATGGA	75954996	GeneID:2151	PAR3;	NM_004101.2	GI:34577053	protease-activated receptor 3; Coagulation factor II receptor-like 2 (protease-actovated receptor 3); thrombin receptor-like 2; coagulation factor II receptor-like 2; go_component: plasma membrane; go_component: integral to plasma membrane; go_function: receptor activity; go_function: thrombin receptor activity; go_function: rhodopsin-like receptor activity; go_function: phosphoinositide phosphol…	coagulation factor II (thrombin) receptor-like 2 precursor	52	FALSE
FAM50B	cg01570885	0.721611	0.202437	0.134818	0.606849	0.600551	6	3794271	BOT	GAGAGCAGGGCCGTGTTGCAAGGCTCTCTGGGTGGCCACAGCAGCTTGCG	GGAGGAGGGTTGGAGAGCAGGGCCGTGTTGCAAGGCTCTCTGGGTGGCCACAGCAGCTTG[CG]CTGCGCCCACATTGCTTCTGCGTGTTTACAGTTGGGCACGAGAAGGCTCAGCACGCACGC	3794631	GeneID:26240	X5L; D6S2654E;	NM_012135.1	GI:6912325	go_component: nucleus	family with sequence similarity 50; member B	360	TRUE	6:3794010-3796138
FAM83F	cg03954858	0.351648	0.762089	0.794645	0.124171	0.0309789	22	38734903	TOP	CGGCCATTCTGGGAGACAGCAGTTTGACCTGTTTGCTCAGCTGCTGTCCT	GAAAGGGAAGAATTGCCCTCTGGTCCCAGATAGACTAACTCCCCTGGGCTGCCACACAGA[CG]GCCATTCTGGGAGACAGCAGTTTGACCTGTTTGCTCAGCTGCTGTCCTTTCCACCCTGAG	38735638	GeneID:113828		NM_138435.1	GI:19923962		hypothetical protein LOC113828	735	FALSE
FKBP2	cg16977872	0.158341	0.539796	0.648516	0.0139408	0.0259601	11	63764708	TOP	CGCCTGTATTGGATGACAAATTCTACCAAGCACACAGCCGACCGGGAGTT	GGACATCATCTCGGTCCTGCAGGGGCCCTGTGGGGTGGGTGTCATCAAGCCCGTGTTACA[CG]CCTGTATTGGATGACAAATTCTACCAAGCACACAGCCGACCGGGAGTTCAAACGTGAGTG	63764989	GeneID:2286	PPIase; FKBP-13;	NM_004470.2	GI:17149841	FK506-binding protein 2 (13kD); FK506 binding protein 2 (13kD); peptidyl-prolyl cis-trans isomerase; rapamycin-binding protein; proline isomerase; go_component: endoplasmic reticulum; go_function: FK506 binding; go_function: isomerase activity; go_function: peptidyl-prolyl cis-trans isomerase activity; go_process: protein folding	FK506-binding protein 2 precursor	281	TRUE	11:63764681-63765954
FLJ20273	cg01704534	0.00125775	0.534676	0.509655	0.0462636	0.0412088	4	40212781	TOP	CGGTCATTTATGGTACCCACCCTAACAGATTAGTCAGTCAGACCCAGGAG	GACAGGCAGGGCTGGGGGGCGGGGAGGCCCTGTTGCCACGCCCCGGGCAGGCAGATAAAA[CG]GTCATTTATGGTACCCACCCTAACAGATTAGTCAGTCAGACCCAGGAGGAGTGAGGTCAA	40212725	GeneID:54502		NM_019027.1	GI:9506670	go_function: nucleic acid binding	hypothetical protein LOC54502	56	TRUE	4:40212767-40212971
FLJ23657	cg22960952	0.170621	0.566968	0.576947	0.224857	0.0653495	4	76700193	TOP	CGGTGTGAGGGTAAGAAATCAGCAAGGAAATACCAGACAGTATTTGTCAA	ACCAGCAGCCTGATTCAGGTAATTTGCATTTGCACAGTGGACCACAGAGATCAGGGCTTG[CG]GTGTGAGGGTAAGAAATCAGCAAGGAAATACCAGACAGTATTTGTCAACCAGAAGCTTCT	76700282	GeneID:152816		NM_178497.2	GI:31341915		hypothetical protein LOC152816	89	FALSE
FLJ25422	cg24237439	0.207273	0.726918	0.539999	0.0896973	0.187117	5	36337851	TOP	CGGGCATTGGAGCTGCTTTGAATAATAGTGAACAAAGCACAGATTCTAAA	ACTCTGGAAGGAGGAGGAGCAAAGTGGGCTAGGATGATTAGCATAAAGAGGCAGGCAAGA[CG]GGCATTGGAGCTGCTTTGAATAATAGTGAACAAAGCACAGATTCTAAAGATGCCCTGCCC	36337761	GeneID:202151		NM_145000.2	GI:31377592		hypothetical protein LOC202151	90	FALSE
FLJ90650	cg15489294	0.811788	0.0936641	0.0553099	0.588676	0.517113	5	115325752	BOT	CACGAAGCCCCAGCTGGCGGTGGAGCAGGTGTGTTGCTGGTAGCTCATCG	CACCCCCTAGCACACGAAGCCCCAGCTGGCGGTGGAGCAGGTGTGTTGCTGGTAGCTCAT[CG]CTGGCTTGGAGATAGAGGTGCTTGGTACCTGTCCCCTTTCCGACAACACCTGAAACCGTA	115326170	GeneID:206338	MGC125378; MGC125379;	NM_173800.3	GI:46397360	go_function: membrane alanyl aminopeptidase activity; go_process: proteolysis	laeverin	418	TRUE	5:115324903-115327577
FTH1	cg24898753	0.212597	0.763005	0.766711	0.0757319	0.0945946	11	61492493	TOP	CGTGGATCTAAAGGCGAAGCCCATGCTGAGGACTTTTCAAAATGGCCTCT	AGAATCGCTGGTGTCGCTTCGCACCCAAGGGACACATCTCGGGTTAGAAAGGAGAAACGA[CG]TGGATCTAAAGGCGAAGCCCATGCTGAGGACTTTTCAAAATGGCCTCTTATCGGCCCCAC	61491708	GeneID:2495	FTH; PLIF; FTHL6; PIG15; MGC104426;	NM_002032.2	GI:56682958	apoferritin; placenta immunoregulatory factor; proliferation-inducing protein 15; go_component: plasma membrane; go_component: plasma membrane; go_component: ferritin complex; go_function: binding; go_function: kinase binding; go_function: metal ion binding; go_function: kinase binding; go_function: ferric iron binding; go_function: protein binding; go_function: ferroxidase activity; go_function:…	ferritin; heavy polypeptide 1	785	TRUE	11:61490720-61492672
FZD10	cg23054883	0.0170214	0.946054	0.983479	0.0776865	0.0149123	12	129213533	TOP	CGGCAAATGCCAGCCCATCGAGATCCCGATGTGCAAGGACATCGGCTACA	CCTGCAGGTGATGGGCTCGTGCGCCGCCATCAGCTCCATGGACATGGAGCGCCCGGGCGA[CG]GCAAATGCCAGCCCATCGAGATCCCGATGTGCAAGGACATCGGCTACAACATGACTCGTA	129212985	GeneID:11211	FzE7; FZ-10; hFz10;	NM_007197.2	GI:22035684	seven transmembrane receptor; frizzled (Drosophila) homolog 10; frizzled 10 precursor; go_component: membrane; go_component: integral to plasma membrane; go_function: receptor activity; go_function: Wnt receptor activity; go_function: G-protein coupled receptor activity; go_process: development; go_process: frizzled signaling pathway; go_process: G-protein coupled receptor protein signaling pathw…	frizzled 10	548	TRUE	12:129211083-129215265
FZD10	cg23054883	0.0170214	0.946054	0.983479	0.0776865	0.0149123	12	129213533	TOP	CGGCAAATGCCAGCCCATCGAGATCCCGATGTGCAAGGACATCGGCTACA	CCTGCAGGTGATGGGCTCGTGCGCCGCCATCAGCTCCATGGACATGGAGCGCCCGGGCGA[CG]GCAAATGCCAGCCCATCGAGATCCCGATGTGCAAGGACATCGGCTACAACATGACTCGTA	129212985	GeneID:11211	FzE7; FZ-10; hFz10;	NM_007197.2	GI:22035684	seven transmembrane receptor; frizzled (Drosophila) homolog 10; frizzled 10 precursor; go_component: membrane; go_component: integral to plasma membrane; go_function: receptor activity; go_function: Wnt receptor activity; go_function: G-protein coupled receptor activity; go_process: development; go_process: frizzled signaling pathway; go_process: G-protein coupled receptor protein signaling pathw…	frizzled 10	548	TRUE	12:129211083-129215265
GABRA1	cg02065387	0.0204107	0.372954	0.743915	0.0558993	0.138015	5	161206885	TOP	CGAGGCAAAGGAATGATTCCGGAAATGGAGATATGATTCTCAAACCTAGA	TGACTTCTAAAAATTCCTCCTCTCCCTCTCCCATTTTCCTAATCCGAGAATGATGGAGCT[CG]AGGCAAAGGAATGATTCCGGAAATGGAGATATGATTCTCAAACCTAGAAATGATCGGAGT	161206983	GeneID:2554	EJM;	NM_000806.3	GI:38327553	go_component: postsynaptic membrane; go_component: integral to plasma membrane; go_function: ion channel activity; go_function: GABA-A receptor activity; go_function: neurotransmitter receptor activity; go_function: extracellular ligand-gated ion channel activity; go_process: ion transport; go_process: chloride transport; go_process: gamma-aminobutyric acid signaling pathway	gamma-aminobutyric acid (GABA) A receptor; alpha 1 precursor	98	FALSE
GABRG2	cg09220361	0.119362	0.512331	0.823894	0.0959134	0.040265	5	161427093	BOT	CATCACTTCCACTTTGACCTCATAGTTAATCTGCGTGATAGTTAATCACG	TGCAGCAGCGTGCATCACTTCCACTTTGACCTCATAGTTAATCTGCGTGATAGTTAATCA[CG]CAGAGTCTCTAGTGATTTTTTTCCTATTTATTTTAAATACACACACCCACAGGGCTCTGC	161427295	GeneID:2566	CAE2; ECA2; GEFSP3;	NM_000816.2	GI:38788134	isoform 2 precursor is encoded by transcript variant 2; go_component: integral to membrane; go_component: postsynaptic membrane; go_component: integral to plasma membrane; go_function: protein binding; go_function: ion channel activity; go_function: GABA-A receptor activity; go_function: neurotransmitter receptor activity; go_function: benzodiazepine receptor activity; go_function: extracellular …	gamma-aminobutyric acid A receptor; gamma 2 isoform 2 precursor	202	FALSE
GPR123	cg21607649	0.305653	0.676608	0.688813	0.126221	0.376063	10	134734167	BOT	AGACAGGCACAGAAATAGCTGTGGCTCAAGTCACCAGGGACAGGCACTCG	GCCCCAGAGGAGAGACAGGCACAGAAATAGCTGTGGCTCAAGTCACCAGGGACAGGCACT[CG]CCTGAGGCAAAGGAAGGGAGGAGCAAGCAGGCAGGGTGTCCTGGAGGAGGCGGCTTTGAA	134734423	GeneID:84435		NM_032422.1	GI:29789276	go_component: membrane; go_component: integral to membrane; go_component: integral to membrane; go_function: receptor activity; go_function: G-protein coupled receptor activity; go_function: G-protein coupled receptor activity; go_process: signal transduction; go_process: G-protein coupled receptor protein signaling pathway; go_process: G-protein coupled receptor protein signaling pathway	G protein-coupled receptor 123	256	FALSE
GPR24	cg21342728	0.085891	0.609413	0.730138	0.199969	0.0429184	22	39405619	BOT	GGTTGTGGGAGCAGGCGACCGGCACTGGCTGGATGGACCTGGAAGCCTCG	GGAGCTCAGCTCGGTTGTGGGAGCAGGCGACCGGCACTGGCTGGATGGACCTGGAAGCCT[CG]CTGCTGCCCACTGGTCCCAACGCCAGCAACACCTCTGATGGCCCCGATAACCTCACTTCG	39405183	GeneID:2847	SLC1; MCHR1; MGC32129;	NM_005297.2	GI:23065565	melanin-concentrating hormone receptor 1; go_component: integral to plasma membrane; go_function: receptor activity; go_function: rhodopsin-like receptor activity; go_function: neuropeptide receptor activity; go_function: melanin-concentrating hormone receptor activity; go_process: signal transduction; go_process: feeding behavior; go_process: neuropeptide signaling pathway; go_process: generatio…	G protein-coupled receptor 24	436	FALSE
GPR30	cg16127845	0.305848	0.898693	0.804066	0	0.044287	7	1092949	TOP	CGCCTCAGGCTGCAGCAGCCGCATTACTCATACTCAGCGGACAAAGGATC	CTGCACCAGCTCTCCTGGGGGGGAGGGGGAAGGGGGGAGCCCACGCAGGTCTCTGAACCA[CG]CCTCAGGCTGCAGCAGCCGCATTACTCATACTCAGCGGACAAAGGATCACTCAGCATTCA	1093038	GeneID:2852	FEG-1; LERGU; CMKRL2; LERGU2; GPCR-Br; MGC99678;	NM_001505.1	GI:4504090	isoform 2 is encoded by transcript variant 2; chemokine receptor-like 2; leucine rich protein in GPR30 3 UTR (LERGU); go_component: integral to membrane; go_component: integral to plasma membrane; go_function: receptor activity; go_function: rhodopsin-like receptor activity; go_function: purinergic nucleotide receptor activity; G-protein coupled; go_process: signal transduction; go_process: G-pro…	G protein-coupled receptor 30 isoform 2	89	TRUE	7:1092930-1093600
GPR78	cg21911019	0.210232	0.702709	0.67057	0.157951	0.318267	4	8632550	BOT	GTGGTGGCTTCTGAGCCTTCTCACCCAGTGGGAATCTTCTAATCCATTCG	CCGCCATCCTCTGTGGTGGCTTCTGAGCCTTCTCACCCAGTGGGAATCTTCTAATCCATT[CG]TGGCCACTTGGCAGGACAAGGATATGGTGAAGCCTCCTGGAAGCTGCTTCTTCCAGGAAG	8633191	GeneID:27201		NM_080819.2	GI:36951033	go_component: integral to membrane; go_function: receptor activity; go_function: rhodopsin-like receptor activity; go_process: signal transduction; go_process: G-protein coupled receptor protein signaling pathway	G protein-coupled receptor 78	641	FALSE
GYS2	cg06141025	0.301878	0.864416	0.723959	0.354173	0.188645	12	21648733	BOT	CTTCCCAAGCAACTTCAAAGAGCAGTAACTCCTCCACAGGAAGTTCTTCG	CTTTATTGGTCACTTCCCAAGCAACTTCAAAGAGCAGTAACTCCTCCACAGGAAGTTCTT[CG]ACTTCCCACTGGGGAAGCCCACCCAGGGATGTTACAGAGAGGGATCGGCCTCGAAGCATT	21648821	GeneID:2998		NM_021957.2	GI:40254814	go_function: glycogen (starch) synthase activity; go_function: transferase activity; transferring glycosyl groups; go_process: glycogen biosynthesis; go_process: generation of precursor metabolites and energy	glycogen synthase 2 (liver)	88	FALSE
hCAP-D3	cg26723847	0.116466	0.586301	0.515791	0.0375725	0.0785953	11	133600862	BOT	GGGGCTCGGTGGACGAGCCTCACTTTGCGTCTGGCAGTTGCAGATGGCCG	GCTCTGGGAAGTGGGGCTCGGTGGACGAGCCTCACTTTGCGTCTGGCAGTTGCAGATGGC[CG]GGCGATGGGAAAGCCAGTATTGGCAGAGCGGTCTCCCCCTAACAAACCCACCTGCAGGCT	133599636	GeneID:23310	KIAA0056; MGC104671;	NM_015261.2	GI:76880473	go_function: binding	KIAA0056 protein	1226	FALSE
HPD	cg02506908	0.425644	0.78418	0.726684	0.111703	0.145369	12	120781791	TOP	CGGCAGGGAAGAACTGGAACATGAACCGGGCTATTCTAACTCCAGGACCC	CTCAGTGTTGGTTATAATTCATTGGGACAGAGAACATTCCTAGGCCATGAGGTCAGCAAG[CG]GCAGGGAAGAACTGGAACATGAACCGGGCTATTCTAACTCCAGGACCCACACTTTAAATT	120781152	GeneID:3242	PPD;	NM_002150.2	GI:38016938	go_function: iron ion binding; go_function: oxidoreductase activity; go_function: 4-hydroxyphenylpyruvate dioxygenase activity; go_process: tyrosine catabolism; go_process: L-phenylalanine catabolism; go_process: aromatic amino acid family metabolism	4-hydroxyphenylpyruvate dioxygenase	639	FALSE
IFI16	cg07463059	0.21985	0.822154	0.624837	0	0.102041	1	157246434	TOP	CGCTAAGAAAATGAAGTATCTGCAAAGATAACAAGGAAAAAAGGCCTTGG	GGGAGATAAATCAGTAAAGTTCCCAGAAACGGAACCGCAGGATGTTGTAATCTCCAGAAA[CG]CTAAGAAAATGAAGTATCTGCAAAGATAACAAGGAAAAAAGGCCTTGGTTGAGTCACTTA	157246332	GeneID:3428	PYHIN2; IFNGIP1;	NM_005531.1	GI:5031778	go_component: nucleolus; go_component: nucleoplasm; go_function: protein binding; go_function: double-stranded DNA binding; go_function: transcriptional repressor activity; go_process: transcription; go_process: immune response; go_process: response to virus; go_process: cell proliferation; go_process: monocyte differentiation; go_process: regulation of transcription; DNA-dependent; go_process: D…	interferon; gamma-inducible protein 16	102	FALSE
IL21R	cg19423311	0.442723	0.82987	0.817444	0.158395	0.0923858	16	27321405	TOP	CGGAATGGATTTCTGAGAAAGAAGCCGAAACAGAAGGTAATTCCAGCCCT	TCACCCCCACGCTGAACCCAGCTGCCACCCCCAGAAGCCCATCAGACTGCCCCCAGCACA[CG]GAATGGATTTCTGAGAAAGAAGCCGAAACAGAAGGTAATTCCAGCCCTGGTTTTCTGCTG	27321224	GeneID:50615	NILR; MGC10967;	NM_181078.1	GI:31083173	go_component: membrane; go_component: integral to membrane; go_function: receptor activity; go_function: interleukin-21 receptor activity; go_function: hematopoietin/interferon-class (D200-domain) cytokine receptor activity; go_process: natural killer cell activation	interleukin 21 receptor precursor	181	FALSE
ITGAX	cg11884546	0.0410987	0.746503	0.737633	0.0649109	0.0417715	16	31273878	TOP	CGGAGTCACTCTCATCAGATGACTTGGCTTGATGCCCTTTGCTTAGATGG	GCAGAGTACGCAACTGATCCGAGGACAGGCTCGGCCTCCCACACGCCCCCACCCCCCAAC[CG]GAGTCACTCTCATCAGATGACTTGGCTTGATGCCCTTTGCTTAGATGGATGCAAATCCCT	31274010	GeneID:3687	CD11C;	NM_000887.3	GI:34452172	leukocyte surface antigen p150;95; alpha subunit; leu M5; alpha subunit; myeloid membrane antigen; alpha subunit; p150 95 integrin alpha chain; integrin; alpha X (antigen CD11C (p150); alpha polypeptide); go_component: membrane; go_component: integrin complex; go_component: integral to membrane; go_component: integrin complex; go_function: protein binding; go_function: receptor activity; go_funct…	integrin alpha X precursor	132	FALSE
KATNB1	cg15153383	0.108535	0.426664	0.661151	0.041058	0.0352361	16	56328121	TOP	CGGCTGCTGCACTTTAGGCAGCCAGCATCCCGGAACAGAGCTGCAGCTCA	AACAACGACTCGCAGGAAATCTATGTGAATTGCAGACACGTGGTCTTCTCCGCCCCACTG[CG]GCTGCTGCACTTTAGGCAGCCAGCATCCCGGAACAGAGCTGCAGCTCATTATCCTGGCCT	56328618	GeneID:10300	KAT;	NM_005886.1	GI:5031816	katanin (80 kDa); katanin p80 (WD40-containing) subunit B 1; go_component: nucleus; go_component: katanin; go_component: microtubule; go_function: microtubule-severing ATPase activity; go_process: mitosis; go_process: cell cycle; go_process: cell motility; go_process: cell division; go_process: microtubule depolymerization	katanin p80 subunit B 1	497	TRUE	16:56327938-56328185
KIAA1944	cg03469054	0.0633911	0.78386	0.91178	0.174194	0.0726753	12	128953814	BOT	GAGGATCTGCGCTCCGGGTCTCCAGGATGTGCCCGTCTGAGATGGGGACG	CGCCGGGGAGCGGAGGATCTGCGCTCCGGGTCTCCAGGATGTGCCCGTCTGAGATGGGGA[CG]CTGTGGCACCACTGGTCGCCGGTACTCATCAGCCTGGCCGCCCTGTTTTCCAAAGGTGAG	128954166	GeneID:121256		NM_133448.1	GI:42734372		hypothetical protein LOC121256	352	TRUE	12:128953408-128955096
KIAA1944	cg13234863	0	0.895353	0.90961	0.232076	0.0804249	12	128955091	TOP	CGCAGTGAGGAAGTCTCTGACACGCCACACTGAGGTCATGCTGGCCCCAA	GGAGAGCGCAAGGATGGCTGGAGAAGGGCCCTCGCCCCGCCCTGCGCATCTCCCAGGGAT[CG]CAGTGAGGAAGTCTCTGACACGCCACACTGAGGTCATGCTGGCCCCAAGCCCCTTCCCAG	128954166	GeneID:121256		NM_133448.1	GI:42734372		hypothetical protein LOC121256	925	TRUE	12:128953408-128955096
LCE1C	cg24304714	0.299134	0.76594	0.73528	0.0443534	0.384982	1	151045998	BOT	AAAACAGAGAACTCAAGCTCCAAGACTAAACAGATTAGGTATTCTCCACG	TTGGGAGTTAACAAAACAGAGAACTCAAGCTCCAAGACTAAACAGATTAGGTATTCTCCA[CG]GAGAACAACACAGGAAATGATGGTAGGGATTTTCCCACTCCATTTCTATTTCTAAGTGGC	151045731	GeneID:353133	LEP3;	NM_178351.3	GI:57242768	late envelope protein 3	late cornified envelope 1C	267	FALSE
LGALS1	cg00292662	0.112565	0.427448	0.414422	0.0433316	0.0189814	22	36401114	BOT	GCCCGGGTGGGGCCAGGGCCTGTGGTTAAGTCAGTGGCCCTCTGCAGACG	CTTCCGGGGAAGGCCCGGGTGGGGCCAGGGCCTGTGGTTAAGTCAGTGGCCCTCTGCAGA[CG]CGCACGCAGCAGGAGCCACGCCCTGGTCCCTGCCCGGGAGTGGCCTGGTCTCCCCCAGCT	36401589	GeneID:3956	GBP;	NM_002305.2	GI:6006015	galectin; Lectin; galactose-binding; soluble; 1; go_component: cytoplasm; go_function: sugar binding; go_function: signal transducer activity; go_process: regulation of apoptosis; go_process: positive regulation of I-kappaB kinase/NF-kappaB cascade	beta-galactoside-binding lectin precursor	475	FALSE
LGALS1	cg19853760	0.539191	0.914721	0.850319	0.0232064	0.0197715	22	36401623	TOP	CGCCTGCCCGGGAACATCCTCCTGGACTCAATCATGGCTTGTGTGAGTGT	AAAAGGGTGGGAGCGTCCGGGGGCCCATCTCTCTCGGGTGGAGTCTTCTGACAGCTGGTG[CG]CCTGCCCGGGAACATCCTCCTGGACTCAATCATGGCTTGTGTGAGTGTGGGGACCCCCCC	36401589	GeneID:3956	GBP;	NM_002305.2	GI:6006015	galectin; Lectin; galactose-binding; soluble; 1; go_component: cytoplasm; go_function: sugar binding; go_function: signal transducer activity; go_process: regulation of apoptosis; go_process: positive regulation of I-kappaB kinase/NF-kappaB cascade	beta-galactoside-binding lectin precursor	34	FALSE
LOC342897	cg10092957	0.295649	0.717286	0.768228	0.0402883	0.0134044	19	44378919	TOP	CGGGTCCCATTAGACAGCCCGGAGCCCTGGCATTAGCACATTAGTCACAC	GAGGGGGGTCTTCGTTAATTAGCCTCTTAATCCTGCCATGCTGGATCTTAATGAGGTGCA[CG]GGTCCCATTAGACAGCCCGGAGCCCTGGCATTAGCACATTAGTCACACGCTCTGTCAGGC	44379444	GeneID:342897		NM_001001414.1	GI:47825360	go_function: protein binding; go_function: receptor activity; go_process: protein catabolism	similar to F-box only protein 2	525	FALSE
LRRC51	cg08440425	0.481989	0.803089	0.847317	0.0850757	0.0315838	11	71468383	TOP	CGCACCTCGGAGAGTACAAATTTATGACTATAAGTGGTGTGACTGTGTGA	TAATTTTTGTTTGTTTTTGTTTTTCATCCATGGACTCTCACAGATAACATGTTTCATACA[CG]CACCTCGGAGAGTACAAATTTATGACTATAAGTGGTGTGACTGTGTGAAGATTGTGGGTG	71469553	GeneID:220074		NM_145309.1	GI:21687174		leucine rich repeat containing 51	1170	TRUE	11:71467839-71468391
LY75	cg10107725	0.769169	0.2027	0.177202	0.6242	0.839099	2	160469802	BOT	CTTCATCAGCCAAGCTGGGGAGATGCGGCCCTTACTGGGACTTGGCACCG	CGGTCCCCGCCTCTTCATCAGCCAAGCTGGGGAGATGCGGCCCTTACTGGGACTTGGCAC[CG]CCCTGGTGGGTGGGTTCTATCAGTTTAGAACCTTGGCCTCTGCCTGGCGCACTGTGGTCA	160469493	GeneID:4065	CD205; CLEC13B; DEC-205; GP200-MR6;	NM_002349.1	GI:4505052	go_component: membrane; go_component: integral to plasma membrane; go_function: sugar binding; go_function: receptor activity; go_process: endocytosis; go_process: inflammatory response	lymphocyte antigen 75	309	TRUE	2:160468681-160469809
LYNX1	cg23180489	0.855531	0.347986	0.184898	0.865932	0.859527	8	143856788	TOP	CGCACCCTCCTGTGCCAGGTCCTAGTTGGGGAGAAGGCAAAGAATAAAAC	AAATCCTTCGGTCCCCAGCAAACTAGGCCAGTTAGTTGTTCTGTTTGCCGAGAGGTAATG[CG]CACCCTCCTGTGCCAGGTCCTAGTTGGGGAGAAGGCAAAGAATAAAACCAGCAGACGTTC	143856642	GeneID:66004	SLURP2; MGC40364;	NM_177458.1	GI:29294642	isoform b is encoded by transcript variant SLURP2; Ly-6 neurotoxin-like protein 1; secreted Ly6/uPAR related protein 2; go_component: membrane; go_process: pathogenesis	secreted Ly6/uPAR related protein 2 isoform b	146	TRUE	8:143856770-143857135
MAGEE2	cg20648827	0.834502	0.381467	0.363201	0.0342255	0.0401289	X	74921753	BOT	CGCTCTGAGGCTTGCAGTCGTTGCTGGCCAGCACTTGTGTAGAAAGATCG	GCGGCAAAATAACGCTCTGAGGCTTGCAGTCGTTGCTGGCCAGCACTTGTGTAGAAAGAT[CG]CTCTTCACACCAGATTTCACTTTTGATCCTTCCAGCTCCAGGGTCTCGGGCTTCAGCTTT	74921796	GeneID:139599	HCA3;	NM_138703.3	GI:49574499	hepatocellular carcinoma-associated protein HCA3	melanoma antigen family E; 2	43	TRUE	X:74921219-74922001
MCF2L	cg03623878	0.167736	0.900792	0.824631	0.0496091	0.0194685	13	112703561	TOP	CGGCCCCTGCTCACACGGGTTTAAAAGGAACTCAGTGACCACAGACGGAT	AAGTAGAGAGGCAGCCGGGAGCCTGCCTTCTGTGTTCTCGGTGCAGGGGTATTCTGAGAA[CG]GCCCCTGCTCACACGGGTTTAAAAGGAACTCAGTGACCACAGACGGATGAGAACAGCGGA	112704069	GeneID:23263	DBS; OST; ARHGEF14; FLJ12122; KIAA0362;	NM_024979.2	GI:27777654	MCF2 transforming sequence-like protein; guanine nucleotide exchange factor DBS; DBL s big sister; go_function: electron transporter activity; go_function: guanyl-nucleotide exchange factor activity; go_process: electron transport; go_process: intracellular signaling cascade	MCF.2 cell line derived transforming sequence-like	508	TRUE	13:112703425-112703629
MCF2L	cg11668844	0.412022	0.929285	0.864173	0.319415	0.0374777	13	112703623	TOP	CGCAGCTGCCTCCCAGGCACTCAAAGGCTCAACTCCCCACAGGCGTGTGT	GCCCCTGCTCACACGGGTTTAAAAGGAACTCAGTGACCACAGACGGATGAGAACAGCGGA[CG]CAGCTGCCTCCCAGGCACTCAAAGGCTCAACTCCCCACAGGCGTGTGTTGCCAGGGGCAG	112704069	GeneID:23263	DBS; OST; ARHGEF14; FLJ12122; KIAA0362;	NM_024979.2	GI:27777654	MCF2 transforming sequence-like protein; guanine nucleotide exchange factor DBS; DBL s big sister; go_function: electron transporter activity; go_function: guanyl-nucleotide exchange factor activity; go_process: electron transport; go_process: intracellular signaling cascade	MCF.2 cell line derived transforming sequence-like	446	TRUE	13:112703425-112703629
MGC23244	cg14117297	0.18719	0.641111	0.585675	0.245757	0.0659693	19	4252870	BOT	TGCCAGGAACTTCACATAACCTCAACTTCTCCGGGGGTCTAACAGACACG	TTGCATCTCAAATGCCAGGAACTTCACATAACCTCAACTTCTCCGGGGGTCTAACAGACA[CG]TCAGACTTCTCACAGCTAAAAGCAGACTTTCTACTCCGGCAGCAGCTCCCTCTGTGTTTC	4253428	GeneID:126259		NM_144615.1	GI:21389428		hypothetical protein LOC126259	558	FALSE
MGC33367	cg24642468	0.271189	0.844639	0.821235	0.172133	0.0669359	16	47965498	BOT	TACCTTGAGTAAAGTCTTCCTGCCATTTCTCTTGGATGGTACCCACCTCG	CCCTACTGCAACTACCTTGAGTAAAGTCTTCCTGCCATTTCTCTTGGATGGTACCCACCT[CG]GGAGCTTGTTTCTTCTTCCCCTGCCTCCGCTCCAGCCACTCCAGCACACAGGTGAGGTCA	47965309	GeneID:123970		NM_144602.2	GI:37059750		hypothetical protein LOC123970	189	FALSE
MGC34732	cg15822411	0.695765	0.303342	0.23687	0.880655	0.891125	11	85244208	BOT	AAGGAGGGCAGGCCTTTTTAATCTGATCAGAATGTTAACCCATCTCTCCG	CCAGGAGATGAGAAGGAGGGCAGGCCTTTTTAATCTGATCAGAATGTTAACCCATCTCTC[CG]CCTTGCGGTAGAACCCCTGGATACATTATTTGCCCTCTCGAAAGGCAGGCTCTGAATTTG	85243792	GeneID:220047		NM_173556.2	GI:40255179	go_component: viral capsid; go_function: kinase activity; go_function: structural molecule activity	hypothetical protein LOC220047	416	TRUE	11:85243210-85244224
MLLT11	cg07139440	0.0565747	0.522549	0.699965	0.038025	0.0347107	1	149297605	BOT	CTCCTGTTGTTTTCTCAGCCCCTTCCCTATTCACTGTGGGGTTGGATTCG	TAATCCTCATCCCTCCTGTTGTTTTCTCAGCCCCTTCCCTATTCACTGTGGGGTTGGATT[CG]GGTGGCTCTTCCGCCTGGGCTGACCAGCTCAGGACTTCATTTTTCCTCAACCCACTCTCT	149298775	GeneID:10962	AF1Q; RP11-316M1.10;	NM_006818.3	GI:55774979	ALL1-fused gene from chromosome 1q; go_component: cellular component unknown; go_function: molecular function unknown	MLLT11 protein	1170	FALSE
MLLT11	cg18660898	0.180655	0.490385	0.665584	0.170563	0.0424305	1	149297592	BOT	CTCAGCCCCTTCCCTATTCACTGTGGGGTTGGATTCGGGTGGCTCTTCCG	TCCTGTTGTTTTCTCAGCCCCTTCCCTATTCACTGTGGGGTTGGATTCGGGTGGCTCTTC[CG]CCTGGGCTGACCAGCTCAGGACTTCATTTTTCCTCAACCCACTCTCTTCTGGCTGCTTTA	149298775	GeneID:10962	AF1Q; RP11-316M1.10;	NM_006818.3	GI:55774979	ALL1-fused gene from chromosome 1q; go_component: cellular component unknown; go_function: molecular function unknown	MLLT11 protein	1183	FALSE
MMP19	cg16725130	0.0851421	0.577698	0.456049	0.0229985	0.0368374	12	54522914	TOP	CGGACAGCCTCTGGAGCTCTCGTCTGGTGGGACCATGAACTGCCAGCAGC	AAGAGCCCCTCTGCCTAGCACTGCTCCCCCAAGGCTCCCAGAAATCTCAGGTCAGAGGCA[CG]GACAGCCTCTGGAGCTCTCGTCTGGTGGGACCATGAACTGCCAGCAGCTGTGGCTGGGCT	54523002	GeneID:4327	MMP18; RASI-1;	NM_002429.4	GI:75905804	isoform rasi-1 preproprotein is encoded by transcript variant 1; matrix metalloproteinase 18; matrix metalloproteinase 19; go_component: extracellular matrix (sensu Metazoa); go_function: zinc ion binding; go_function: calcium ion binding; go_function: metalloendopeptidase activity; go_process: angiogenesis; go_process: collagen catabolism; go_process: cell differentiation; go_process: peptidogly…	matrix metalloproteinase 19 isoform rasi-1 preproprotein	88	FALSE
MMP9	cg02310296	0.155696	0.688374	0.707656	0.290578	0.0444086	20	44070765	BOT	CGGTTTCCTGCGGGTCTGGGGTCTTGCCTGACTTGGCAGTGGAGACTGCG	CCTGAGGGCCTGCGGTTTCCTGCGGGTCTGGGGTCTTGCCTGACTTGGCAGTGGAGACTG[CG]GGCAGTGGAGAGAGGAGGAGGTGGTGTAAGCCCTTTCTCATGCTGGTGCTGCCACACACA	44070954	GeneID:4318	GELB; CLG4B;	NM_004994.2	GI:74272286	type V collagenase; matrix metalloproteinase 9 (gelatinase B; 92kD gelatinase; 92kD type IV collagenase); matrix metalloproteinase 9 (gelatinase B; 92kDa gelatinase; 92kDa type IV collagenase); macrophage gelatinase; go_component: extracellular space; go_component: extracellular matrix (sensu Metazoa); go_function: calcium ion binding; go_function: zinc ion binding; go_function: gelatinase B acti…	matrix metalloproteinase 9 preproprotein	189	FALSE
MMP9	cg02310296	0.155696	0.688374	0.707656	0.290578	0.0444086	20	44070765	BOT	CGGTTTCCTGCGGGTCTGGGGTCTTGCCTGACTTGGCAGTGGAGACTGCG	CCTGAGGGCCTGCGGTTTCCTGCGGGTCTGGGGTCTTGCCTGACTTGGCAGTGGAGACTG[CG]GGCAGTGGAGAGAGGAGGAGGTGGTGTAAGCCCTTTCTCATGCTGGTGCTGCCACACACA	44070954	GeneID:4318	GELB; CLG4B;	NM_004994.2	GI:74272286	type V collagenase; matrix metalloproteinase 9 (gelatinase B; 92kD gelatinase; 92kD type IV collagenase); matrix metalloproteinase 9 (gelatinase B; 92kDa gelatinase; 92kDa type IV collagenase); macrophage gelatinase; go_component: extracellular space; go_component: extracellular matrix (sensu Metazoa); go_function: calcium ion binding; go_function: zinc ion binding; go_function: gelatinase B acti…	matrix metalloproteinase 9 preproprotein	189	FALSE
MPG	cg25473396	0.159033	0.817633	0.709864	0	0.00953237	16	66819	TOP	CGGATTGATGACACATTATGCCCCCACCCCGGGAAGCGGCACACAGTGCT	GGCATGGCTGCAGATAAGCAGGGAGGGTGTGGAATCACATCCAGGGCTGCTTTATAAACA[CG]GATTGATGACACATTATGCCCCCACCCCGGGAAGCGGCACACAGTGCTACAAACAGCTGG	67018	GeneID:4350	AAG; MDG; APNG; Mid1; anpg; PIG11; PIG16; CRA36.1;	NM_001015052.1	GI:62632764	isoform b is encoded by transcript variant 2; alkyladenine DNA glycosylase; N-methylpurine-DNA glycosylase; MPG; 3 end of the Mid1 gene; localized 68 kb upstream the humanzeta globin gene on 16p; CRA36.1 (3-methyl-adenine DNA glycosylase); proliferation-inducing protein 11; proliferation-inducing protein 16; go_component: nucleoplasm; go_function: DNA binding; go_function: hydrolase activity; go_…	N-methylpurine-DNA glycosylase isoform b	199	FALSE
MRPS34	cg01729862	0.0555121	0.420449	0.501741	0.0105797	0.0388513	16	1764042	TOP	CGGAACCTTCTCCAGCCAGCTCGGCTCTATACCAGCAGAACGGCTTGGGC	GCCAAGCTCAGGCCAGGTCTCTGTGGCTGGCAGGAATCCAGACCACAGCCTGAATCGAGA[CG]GAACCTTCTCCAGCCAGCTCGGCTCTATACCAGCAGAACGGCTTGGGCACCTCCACTTCC	1763141	GeneID:65993	MGC2616; MRP-S12; MRP-S34;	NM_023936.1	GI:13027603	go_component: mitochondrion; go_component: ribonucleoprotein complex; go_function: structural constituent of ribosome	mitochondrial ribosomal protein S34	901	TRUE	16:1760150-1764076
MTERFD3	cg24646513	0.261692	0.572447	0.611602	0.0566205	0.0331565	12	105904629	BOT	AGTATGGTCTTCTCTACACCACCACTGGTTTCAATAAAGTTCTTCTTTCG	ACAGTTATGGTTAGTATGGTCTTCTCTACACCACCACTGGTTTCAATAAAGTTCTTCTTT[CG]TAACACATATGCCCTGCTGCCAGTTTCAAATTGACCAACGTTTATAAGCAAGGAAAAACG	105905059	GeneID:80298	mTERFL; FLJ14062;	NM_001033050.1	GI:74271827	mitochondrial transcription termination factor-like	transcription termination factor-like protein	430	TRUE	12:105904592-105905368
MYF6	cg26711820	0.762345	0.204303	0.221736	0.714087	0.86386	12	79625820	TOP	CGCCCCCGGGCCTGCAGCCTCCACACTGCCCCGGCCAGTGTCTGATCTGG	GCCAGGACCAAATGCCCCCGGAAGCGGGGAGCGACAGCAGCGGAGAGGAACATGTCCTGG[CG]CCCCCGGGCCTGCAGCCTCCACACTGCCCCGGCCAGTGTCTGATCTGGGCTTGCAAGACC	79625577	GeneID:4618	MRF4; HERCULIN;	NM_002469.1	GI:4505298	Myogenic factor-6; go_component: nucleus; go_function: transcription factor activity; go_process: cell differentiation; go_process: striated muscle development; go_process: regulation of transcription from RNA polymerase II promoter	myogenic factor 6 (herculin)	243	TRUE	12:79625768-79627023
NCR1	cg12952132	0.367936	0.787176	0.728246	0.0016605	0.0440034	19	60109459	TOP	CGGGAGTAATGAGACCTGTTGCCTCCCAGGCACACCGTGATCCCATTCCC	TGAAGGAAGGACTCACGCTGCTGGGCGCTGATCCTCTGACTCAGACACAGCCCTGGAAGA[CG]GGAGTAATGAGACCTGTTGCCTCCCAGGCACACCGTGATCCCATTCCCCTTCCACGCCAG	60109320	GeneID:9437	LY94; CD335; NKP46; NK-p46;	NM_004829.3	GI:27545441	lymphocyte antigen 94 (mouse) homolog (activating NK-receptor; NK-p46); go_component: membrane; go_component: SWI/SNF complex; go_component: integral to plasma membrane; go_function: protein binding; go_function: receptor activity; go_function: receptor signaling protein activity; go_process: signal transduction; go_process: cellular defense response; go_process: natural killer cell activation; g…	natural cytotoxicity triggering receptor 1	139	FALSE
NLGN2	cg15660077	0.558945	0.189776	0.0352875	0.842036	0.905461	17	7252344	BOT	AGCATGTGGCTCCTGGCGCTGTGTCTGGTGGGGCTGGCGGGGGCTCAACG	GGTCCCCCGATCAGCATGTGGCTCCTGGCGCTGTGTCTGGTGGGGCTGGCGGGGGCTCAA[CG]CGGGGGAGGGGGTCCCGGCGGCGGCGCCCCGGGCGGCCCCGGCCTGGGCCTCGGCAGCCT	7252226	GeneID:57555	KIAA1366;	NM_020795.2	GI:31317254	go_component: integral to membrane; go_component: postsynaptic membrane; go_function: catalytic activity; go_function: neurexin binding; go_process: synaptogenesis; go_process: cell-cell adhesion; go_process: intercellular junction maintenance	neuroligin 2	118	TRUE	17:7252230-7252888
OLFML3	cg17253459	0.331125	0.841127	0.844943	0.431232	0.0979489	1	114324193	BOT	TCTGTGAGCAGTGCCACTGAGCCATCTGAGCCTCTAGGCAGGTCTAAGCG	CAGCCTGTGTTCTCTGTGAGCAGTGCCACTGAGCCATCTGAGCCTCTAGGCAGGTCTAAG[CG]CATGAAGGTGTGAAGAGGTCTCTGCTCCCTTAGCAATTATCCTCTCGGACACTAAAATGC	114323553	GeneID:56944	OLF44; HNOEL-iso;	NM_020190.2	GI:50593011	olfactomedin-like	olfactomedin-like 3	640	FALSE
OR1E1	cg14043602	0.138128	0.487482	0.542001	0.105964	0.233641	17	3248090	TOP	CGGTCATAGGCCATGGCCACAAGGAGGAAGCTCTCCAGGTCTCCAAATAA	AGACAGAGCATGGGGCTCATGATGGCGGTGTAGTGCAGGGGGAAGCAGATGGCCACATAG[CG]GTCATAGGCCATGGCCACAAGGAGGAAGCTCTCCAGGTCTCCAAATAACAGGAAGAAGTA	3248454	GeneID:8387	OR1E5; OR1E6; HGM071; OR17-2; OR1E8P; OR1E9P; OST547; OR13-66; OR17-32;	NM_003553.1	GI:11496274	olfactory receptor; family 1; subfamily E; member 5; olfactory receptor; family 1; subfamily E; member 6; olfactory receptor; family 1; subfamily E; member 8 pseudogene; olfactory receptor; family 1; subfamily E; member 9 pseudogene; olfactory receptor OR17-4; go_component: integral to membrane; go_function: receptor activity; go_function: olfactory receptor activity; go_process: sensory percepti…	olfactory receptor; family 1; subfamily E; member 1	364	FALSE
OSGEP	cg16205058	0.23188	0.724425	0.625049	0.168233	0.12585	14	19994209	TOP	CGGGCAGGAGAAAAATAAAACAGCCTGAAGGCTAAACGGAGAAAAGGGGT	GAAGGAACAGACATTTAGGAAATACAACTGGCAAGACTGGGGAAGCCCCACAGAAAACTA[CG]GGCAGGAGAAAAATAAAACAGCCTGAAGGCTAAACGGAGAAAAGGGGTGACTAAACCCTA	19993038	GeneID:55644	GCPL1; OSGEP1; PRSMG1; FLJ20411;	NM_017807.2	GI:50726965	synonyms: GCPL1; OSGEP1; PRSMG1; FLJ20411	O-sialoglycoprotein endopeptidase	1171	FALSE
PAOX	cg18361093	0.161526	0.79422	0.632803	0.158732	0.0708263	10	135043202	TOP	CGGCTCCACAAGGCCGCCCTGATTCTGCCCCACGGGGGCCCCCCCAGCCC	CGCCCCGAAACTCAGGGCTCAGAGTTAGTCAGGAGGGCGCCGGCCAGGGAAGGCGACCTA[CG]GCTCCACAAGGCCGCCCTGATTCTGCCCCACGGGGGCCCCCCCAGCCCCGGGGTACGCCC	135042731	GeneID:196743	PAO; MGC45464; DKFZp434J245; RP11-122K13.11;	NM_207129.1	GI:46397305	isoform 3 is encoded by transcript variant 6; peroxisomal N1-acetyl-spermine/spermidine oxidase; go_component: peroxisome; go_function: oxidoreductase activity; go_function: polyamine oxidase activity; go_process: electron transport	polyamine oxidase (exo-N4-amino) isoform 3	471	TRUE	10:135041675-135043320
PAPSS1	cg09191232	0.550976	0.186133	0.106088	0.623306	0.828764	4	108861860	TOP	CGGAGAGGGAGGCACCTTATAAGTAATCACTAATCCAGGTTGAGATATTA	TCCGGTGTAGGTCGGTAAGAAGCACTGCACAGAAATCTGATGCGAAGTGGGGTCTCCTAG[CG]GAGAGGGAGGCACCTTATAAGTAATCACTAATCCAGGTTGAGATATTAATTATTGATGTC	108860868	GeneID:9061	SK1; PAPSS; ATPSK1;	NM_005443.4	GI:46094057	3-prime-phosphoadenosine 5-prime-phosphosulfate synthase 1; go_component: intracellular; go_function: ATP binding; go_function: nucleotide binding; go_function: adenylylsulfate kinase activity; go_function: nucleotidyltransferase activity; go_function: sulfate adenylyltransferase (ATP) activity; go_process: skeletal development; go_process: sulfate assimilation; go_process: nucleobase; nucleoside…	3prime-phosphoadenosine 5prime-phosphosulfate synthase 1	992	TRUE	4:108860119-108862086
PIB5PA	cg27324619	0.137557	0.658489	0.555992	0.0821961	0.0956091	22	29848860	BOT	GCCTCAGCAGCCAGTTTGAAGGATTCCCAGGGGGTAGCCACCTTGCTTCG	ATGGCTGTTCCAGCCTCAGCAGCCAGTTTGAAGGATTCCCAGGGGGTAGCCACCTTGCTT[CG]GCCTCTTCCAGGCTGGGAAGTGGGAGCCTGTGCCTTTAAATTCTCAGCAGGTTGAAATGG	29848961	GeneID:27124	PIPP; INPP5; MGC129984;	NM_014422.2	GI:50726958	isoform 1 is encoded by transcript variant 1; inositol polyphosphate 5-phosphatase; go_component: ruffle; go_component: cytoplasm; go_function: hydrolase activity; go_function: inositol-polyphosphate 5-phosphatase activity; go_function: inositol or phosphatidylinositol phosphatase activity	phosphatidylinositol (4;5) bisphosphate 5-phosphatase; A isoform 1	101	FALSE
PKD2L1	cg05958582	0.442898	0.837744	0.821607	0.133628	0.0411664	10	102080356	TOP	CGGGTCTGAGCTCATTTCCACTAAAAGCTCCTAAAAGGGCCGACATGGAT	GAGACGATCAAAGAGCAATGGGAGGAGCTGAGACAGGAGGGGAGCCGGGGGCCTGTGCTG[CG]GGTCTGAGCTCATTTCCACTAAAAGCTCCTAAAAGGGCCGACATGGATTGGGGTGGGGAC	102080233	GeneID:9033	PCL; PKDL; PKD2L;	NM_016112.2	GI:33598943	polycystic kidney disease (polycystin)-like; polycystin-L; go_component: membrane; go_component: integral to membrane; go_function: calcium ion binding; go_function: cation channel activity; go_function: cytoskeletal protein binding; go_function: calcium activated cation channel activity; go_process: cation transport; go_process: cation transport; go_process: signal transduction	polycystic kidney disease 2-like 1	123	FALSE
PKP3	cg08314660	0.768939	0.190367	0.0926881	0.989543	0.960663	11	384199	TOP	CGCCCAGCCAGCCTCACCCAGAGCCGCCTGAAGACAGACGCCTGCCCAGC	CCGCCTCCAAACCCAACTATCTTCACGTCCTGTCCCTCGAGGCCCTCTCCCTGAAGTCCC[CG]CCCAGCCAGCCTCACCCAGAGCCGCCTGAAGACAGACGCCTGCCCAGCCCTGAGCGCAGC	384217	GeneID:11187		NM_007183.2	GI:53729347	go_component: nucleus; go_component: cytoskeleton; go_component: intercellular junction; go_function: binding; go_function: protein binding; go_function: structural molecule activity; go_process: cell adhesion	plakophilin 3	18	TRUE	11:384143-384690
PLAT	cg12091331	0.181442	0.717296	0.639111	0.0846388	0.0693842	8	42184471	BOT	CCTGGCTTCGGGCCAGGCTGATTATTCACAGCCGTGATGTCATTGAATCG	AGCACAGCCCATCCTGGCTTCGGGCCAGGCTGATTATTCACAGCCGTGATGTCATTGAAT[CG]CAGGAATTTGGAAGTGGGATGGGACCTTAAGAATCATCTTCCTTTAGAGTCCTAGTGTCC	42184351	GeneID:5327	TPA; T-PA; DKFZp686I03148;	NM_000930.2	GI:14702165	isoform 1 preproprotein is encoded by transcript variant 1; plasminogen activator; tissue type; t-plasminogen activator; alteplase; reteplase; tissue plasminogen activator (t-PA); go_component: extracellular space; go_component: extracellular region; go_function: peptidase activity; go_function: plasminogen activator activity; go_process: proteolysis; go_process: proteolysis; go_process: blood co…	plasminogen activator; tissue type isoform 1 preproprotein	120	FALSE
PLAT	cg22038738	0.108319	0.624322	0.631105	0.100092	0.0211448	8	42183830	TOP	CGAGCAAGCAATAAAAGCAAAATCGGCTGCCTTGGGACACGTGCCTGTGA	GGGGAAAGTGAAAAGAACGATACAGAAAAGCCCCAAATAGCCTATGGGAGTACCTCAAGA[CG]AGCAAGCAATAAAAGCAAAATCGGCTGCCTTGGGACACGTGCCTGTGACAGCTGGGAGGG	42184351	GeneID:5327	TPA; T-PA; DKFZp686I03148;	NM_000930.2	GI:14702165	isoform 1 preproprotein is encoded by transcript variant 1; plasminogen activator; tissue type; t-plasminogen activator; alteplase; reteplase; tissue plasminogen activator (t-PA); go_component: extracellular space; go_component: extracellular region; go_function: peptidase activity; go_function: plasminogen activator activity; go_process: proteolysis; go_process: proteolysis; go_process: blood co…	plasminogen activator; tissue type isoform 1 preproprotein	521	FALSE
POLD4	cg09706243	0.0704961	0.453011	0.510889	0.0766549	0.0240437	11	66878210	BOT	TTAGTCCGAGTAAGTGTTTGCCGTTTTGACTCTCCTGGGGTCCCAAGTCG	TGCTGCCCACTCTTAGTCCGAGTAAGTGTTTGCCGTTTTGACTCTCCTGGGGTCCCAAGT[CG]TGTCCGGCCCGCCCCACCAGTCAGGAAGATTCCATACTGAGTAGGAAGGCAGAGCAAGGG	66877593	GeneID:57804	p12; POLDS;	NM_021173.2	GI:47271453	DNA polymerase delta smallest subunit p12; go_component: nucleus; go_function: protein binding; go_function: transferase activity; go_function: delta DNA polymerase activity; go_process: DNA replication	polymerase (DNA-directed); delta 4	617	FALSE
PPCDC	cg11632617	0.164927	0.563197	0.568476	0.0659323	0.0676085	15	73102800	TOP	CGAGAGTCCCAGCAATACAAAGAACAGGGCCAGGGTTTGCTCCAGGATTT	AGTGTGTGTGGGGCTGATAGGAGTGAGGAAAGGAGGTCGGACAGTTATGCCAGCCCCTAT[CG]AGAGTCCCAGCAATACAAAGAACAGGGCCAGGGTTTGCTCCAGGATTTCCCCAGTGGACT	73102980	GeneID:60490	MDS018; FLJ14585;	NM_021823.3	GI:71725350	go_function: lyase activity; go_function: phosphopantothenoylcysteine decarboxylase activity; go_process: coenzyme A biosynthesis	phosphopantothenoylcysteine decarboxylase	180	TRUE	15:73102771-73103429
PRDM16	cg08528984	0.00592516	0.80405	0.904657	0.0199376	0.0107686	1	2975078	TOP	CGGGGAACGCAAAGCTTTTAAATTAGTAATCAAACGCAGTAAAACGGAGC	GATCGCAGGGCGGGGACGGGGGCCGAGGGGAGAATGCAGGAGAAAAGCGGGCCGGGGCGA[CG]GGGAACGCAAAGCTTTTAAATTAGTAATCAAACGCAGTAAAACGGAGCAAAACCAGCCCG	2975604	GeneID:63976	MEL1; PFM13; KIAA1675;	NM_022114.2	GI:41349469	isoform 1 is encoded by transcript variant 1; MDS1/EVI1-like gene; PR-domain zinc finger protein 16; transcription factor MEL1; go_component: nucleus; go_component: nucleus; go_function: zinc ion binding; go_function: metal ion binding; go_function: nucleic acid binding; go_function: transcription factor activity; go_process: transcription; go_process: regulation of transcription; DNA-dependent	PR domain containing 16 isoform 1	526	TRUE	1:2973688-2977844
PRP2	cg15518950	0.590085	0.052683	0.0567559	0.617315	0.456067	5	72451526	BOT	ATGGCTGGGTGTGGAGGGCCCTTGTCTCACATTCTGTAGAGCGCACGTCG	CCTCAGGCCTGAATGGCTGGGTGTGGAGGGCCCTTGTCTCACATTCTGTAGAGCGCACGT[CG]TCCCGTGACCTGGTGGCTCCATATTCGATGGGGAGCTCGCAGCGAGTCGCTTCCCTCTGT	72452158	GeneID:134285		NM_173490.4	GI:42476211	go_function: receptor activity	proline-rich protein PRP2	632	TRUE	5:72451195-72452621
PRTN3	cg00615241	0.264868	0.73311	0.700775	0.125221	0.0720621	19	790689	TOP	CGGATGTCTCCAGGCCTCACACAGGGACCCCTGGGGGCAGAATCACCCCA	CGGGGCCATCCTGGGCACTGCAGGGCCCTGCCAGGAGCTCCCTCCAAGTCGTGACAACCA[CG]GATGTCTCCAGGCCTCACACAGGGACCCCTGGGGGCAGAATCACCCCAGGGTTAGAGGAT	791985	GeneID:5657	MBT; P29; ACPA; AGP7; PR-3; C-ANCA;	NM_002777.3	GI:71361687	myeloblastin; go_component: cellular component unknown; go_function: protein binding; go_function: serine-type endopeptidase activity; go_process: proteolysis; go_process: collagen catabolism; go_process: positive regulation of cell proliferation	proteinase 3 (serine proteinase; neutrophil; Wegener granulomatosis autoantigen)	1296	FALSE
PSKH2	cg19587887	0.810635	0.49021	0.274305	0.793452	0.804082	8	87151181	BOT	AGACAATTAGGCGCAGGTTCTGCCTGTTGGTTGACTTTGCTTTCATCACG	AAAGTGAAGCCCAGACAATTAGGCGCAGGTTCTGCCTGTTGGTTGACTTTGCTTTCATCA[CG]TCAGATTACACACACAGACGGTGACCAGCGATGATCCAGGCGTCTCGGTCGTTAGCGGGT	87150967	GeneID:85481		NM_033126.1	GI:14916454	serine/threonine kinase PSKH2; go_function: ATP binding; go_function: nucleotide binding; go_function: transferase activity; go_function: protein serine/threonine kinase activity; go_process: protein amino acid phosphorylation	protein serine kinase H2	214	TRUE	8:87150641-87151288
PSMA7	cg08833432	0.397473	0.755278	0.76274	0.0451917	0.115028	20	60153219	TOP	CGGAAGAAAATCAGCATTAGCCATACCCGTTTCAGTTGTCACAACATCTG	CCCTAAGTTTTGAAATTGAGACTTTGTATTTTCTGCTGTTTTTTCTGTAGAAGACAGATT[CG]GAAGAAAATCAGCATTAGCCATACCCGTTTCAGTTGTCACAACATCTGTTGGAATGACAT	60151869	GeneID:5688	C6; HSPC; RC6-1; XAPC7; MGC3755;	NM_002792.2	GI:23110945	proteasome subunit RC6-1; proteasome subunit XAPC7; go_component: cytosol; go_component: protein complex; go_component: proteasome core complex (sensu Eukaryota); go_function: threonine endopeptidase activity; go_process: ubiquitin-dependent protein catabolism	proteasome alpha 7 subunit	1350	FALSE
PTDSS1	cg16177163	0.30242	0.752836	0.681948	0.103595	0.104326	8	97341963	BOT	TACAATAAGATGATTCTTAAGGCCCCTATCAGCTCTAACATTTTTTGACG	AAAGGCTAGGGGTACAATAAGATGATTCTTAAGGCCCCTATCAGCTCTAACATTTTTTGA[CG]TCTAAGCACTTCATCCTACTTCAAACTCCTGAAATCCCAAATTCATCCTGAAGCCTTTCC	97343343	GeneID:9791	PSSA; KIAA0024;	NM_014754.1	GI:7662646	go_component: integral to membrane; go_function: transferase activity; go_process: phospholipid biosynthesis; go_process: phosphatidylserine biosynthesis	phosphatidylserine synthase 1	1380	FALSE
RGAG1	cg06338119	0.213269	0.643024	0.560237	0.0283814	0.067938	X	109548518	TOP	CGGTCTCCAACCATGTCTTGACCTCCCAGAGTTTGTTAGGGAAGATGGGA	GGGCAATCAGTGTAGCTAGCATTAAGGGCTCTGGCCAGGCCTCCCTTCCCCAAACTGCCA[CG]GTCTCCAACCATGTCTTGACCTCCCAGAGTTTGTTAGGGAAGATGGGACCTTATGGGATC	109548941	GeneID:57529	KIAA1318;	NM_020769.1	GI:24308214	synonym: KIAA1318	retrotransposon gag domain containing 1	423	FALSE
RGAG1	cg06617418	0.337126	0.793292	0.774389	0.0687958	0.418776	X	109548769	BOT	AGCAGTGAGTTCTTTCAGCTCATCATAAACATGCTAAAAAGCTTCAGCCG	TATTTTAAATTAAGCAGTGAGTTCTTTCAGCTCATCATAAACATGCTAAAAAGCTTCAGC[CG]CGGCCTGAGCCCACCCCCGCCCTTTACACACACAGGCAGCAGCTGGGGCCACTCGACCCC	109548941	GeneID:57529	KIAA1318;	NM_020769.1	GI:24308214	synonym: KIAA1318	retrotransposon gag domain containing 1	172	FALSE
RNASE6	cg10934032	0.110384	0.565964	0.455518	0.0430362	0.140086	14	20319245	BOT	TTAGTCCAAAGCTCAGAAGCTGTTGTCTGCCTTTCTTCTCTAACCCTTCG	CAGAGGCTGTGATTAGTCCAAAGCTCAGAAGCTGTTGTCTGCCTTTCTTCTCTAACCCTT[CG]AGCCCTGTGTGTATAGGGAAGGGGAAGAAATATTCTGAGCTTTCAGAAGGAGAATCCTAG	20319050	GeneID:6039	RNS6; RNasek6; RNase k6;	NM_005615.2	GI:21314620	go_component: extracellular region; go_function: hydrolase activity; go_function: nucleic acid binding; go_function: endonuclease activity; go_function: ribonuclease activity; go_function: pancreatic ribonuclease activity; go_process: RNA catabolism; go_process: defense response	ribonuclease; RNase A family; k6	195	FALSE
RP11-49G10.8	cg01775265	0.164491	0.716134	0.602715	0.0871976	0.138249	20	31244543	TOP	CGGAGACCATGAAAGGGCTTGGGAGCTGTCCAGCATCAAACAGCAAGAAA	AAGGATGCATTTGTGAAAATTGCCTGTCAATGTGAGCTACTATTATTATAGATGGAGAGA[CG]GAGACCATGAAAGGGCTTGGGAGCTGTCCAGCATCAAACAGCAAGAAATGGGCAGCGCCA	31245072	GeneID:317716	BASE;	NM_173859.1	GI:28372506	gene expressed only in the salivary gland and breast cancers	breast cancer and salivary gland expression gene	529	FALSE
SCDR10	cg17830754	0.18059	0.62101	0.758883	0.0422645	0.0394737	19	5630875	BOT	TAGGGGTCTGGGTCGACGGTGCTGCACTACAGAGTGTCACCCTGTGGACG	TGCTGTATATAATAGGGGTCTGGGTCGACGGTGCTGCACTACAGAGTGTCACCCTGTGGA[CG]GTGAGCCCTCAGGAGGGTCTCACTCTCCCCGTGGGCCTTGGCCCCTGAGGGTGGCTGTCA	5632035	GeneID:374875		NM_198533.1	GI:38348361	isoform e is encoded by transcript variant e; go_function: oxidoreductase activity; go_process: metabolism	short-chain dehydrogenase/reductase 10 isoform e	1160	FALSE
SCNN1A	cg18738906	0.809488	0.301015	0.359279	0.990693	0.967426	12	6354000	BOT	AGAAGGCCGTCTTCATGCGGTTGTGCTGGGAGCACACCAGGCGGATGGCG	ACAGCACTGCCCAGAAGGCCGTCTTCATGCGGTTGTGCTGGGAGCACACCAGGCGGATGG[CG]CCGTGGATGGTGGTGTTGTTGCAGAAGAACTCGAAGAGCTCTCGGTAGGAGCGGTGGAAC	6354976	GeneID:6337	ENaCa; SCNEA; SCNN1; ENaCalpha;	NM_001038.4	GI:47834319	alpha ENaC-2; amiloride-sensitive epithelial sodium channel alpha subunit; go_component: membrane; go_component: membrane fraction; go_component: integral to plasma membrane; go_function: sodium ion binding; go_function: protein binding; go_function: ion channel activity; go_function: amiloride-sensitive sodium channel activity; go_process: excretion; go_process: ion transport; go_process: sensor…	sodium channel; nonvoltage-gated 1 alpha	976	TRUE	12:6353786-6354186
SDCCAG3	cg15583058	0.292565	0.682046	0.815749	0.244941	0.0706575	9	138425592	BOT	CTGCTTGTTTACTCCAAAGCATTTACGCGACTGCCGATATTTTGTTTACG	TATCATGAAAGGCTGCTTGTTTACTCCAAAGCATTTACGCGACTGCCGATATTTTGTTTA[CG]CTCCAGCCTGTATCCATCTCCTGGAGGCAGCACCTCCGCACCCCTGAAACGGCGCTCGTT	138424742	GeneID:10807	NY-CO-3;	NM_006643.2	GI:21361349	synonym: NY-CO-3	serologically defined colon cancer antigen 3	850	TRUE	9:138424091-138425724
SDPR	cg06352750	0.38271	0.848654	0.835621	0.035409	0.0487805	2	192420171	BOT	AGAACTGAGAACCATTTAGGGTTCAGACGTATGCACACACTTCCTAACCG	GGAGAAGTTTACAGAACTGAGAACCATTTAGGGTTCAGACGTATGCACACACTTCCTAAC[CG]CGTTCTGGGCACAGGACACTTTGTTGCAGGTTTAGCTTTTCTTTCCTGTTCCCCTTCCCT	192420226	GeneID:8436	SDR; PS-p68;	NM_004657.4	GI:66346738	serum deprivation response (phosphatidylserine-binding protein); go_component: caveola; go_component: membrane fraction; go_function: phospholipid binding	serum deprivation response protein	55	FALSE
SDSL	cg05149586	0.497716	0.932893	0.844073	0.140484	0.0921551	12	112344252	TOP	CGGGACAATCACTAGACCTAAAATGAGAAGACATGGAGATGCCTGCATCC	TTCCCTTGTCCTTGTTTTCCCATCCCAGACCTAAGCTGACCCCAACAGTGGTTCAGCATC[CG]GGACAATCACTAGACCTAAAATGAGAAGACATGGAGATGCCTGCATCCCGGAAGAGATGG	112344599	GeneID:113675	SDS-RS1;	NM_138432.2	GI:34147537	serine dehydratase related sequence 1; go_function: catalytic activity; go_process: metabolism; go_process: amino acid metabolism	serine dehydratase-like	347	FALSE
SEPT10	cg03330678	0.436718	0.945785	0.873757	0.167486	0.0287622	17	72827828	TOP	CGGATGCATTCGTGATTGCAACAGATTGAAGAAATTAGACCAGACAAAGA	GACAATGCTACTTCAGTTTGGAGCACAAACATATGATCAGCACATGGAAATGTGGTAATT[CG]GATGCATTCGTGATTGCAACAGATTGAAGAAATTAGACCAGACAAAGAGTGTTTTTAGAG	72827744	GeneID:10801	MSF; MSF1; SINT1; PNUTL4; AF17q25; KIAA0991;	NM_006640.2	GI:19923366	MLL septin-like fusion; septin D1; Ov/Br septin; OVARIAN/Breast septin alpha; OVARIAN/Breast septin beta; Ovarian/Breast septin epsilon	septin 9	84	TRUE	17:72827279-72828249
SEPT10	cg04452095	0.100829	0.731934	0.803837	0.216434	0.0488722	17	72827463	TOP	CGTCAGGAATTTGACTCTGTGAGTTGGTTTCCAAGAGTCTAAGTTAAGCA	CCCTTAAGCCCAAGGAAATCGTAGCATCGCGGGACAGGGAAAATGAAAGACTTTGGAAGT[CG]TCAGGAATTTGACTCTGTGAGTTGGTTTCCAAGAGTCTAAGTTAAGCATCTCCAAGTGGA	72827744	GeneID:10801	MSF; MSF1; SINT1; PNUTL4; AF17q25; KIAA0991;	NM_006640.2	GI:19923366	MLL septin-like fusion; septin D1; Ov/Br septin; OVARIAN/Breast septin alpha; OVARIAN/Breast septin beta; Ovarian/Breast septin epsilon	septin 9	281	TRUE	17:72827279-72828249
SERPINA12	cg19630689	0.145153	0.647482	0.579427	0.0224027	0.0536585	14	94054134	TOP	CGGGGAAATGGGAAAATACTGGCAAGAGAGAACTTTGTCATTGTTCCCTG	TGGGGAAAGCCAAGGGCAGTTGTGCTCAGCAAACTTCCTGGGGAGCCTGTGGTTTTCTCA[CG]GGGAAATGGGAAAATACTGGCAAGAGAGAACTTTGTCATTGTTCCCTGCATTTAAGCAGG	94053934	GeneID:145264	OL-64;	NM_173850.2	GI:31341191	visceral adipose-specific SERPIN; ENSG00000165953; vaspin; go_function: serine-type endopeptidase inhibitor activity	serine (or cysteine) proteinase inhibitor; clade A (alpha-1 antiproteinase; antitrypsin); member 12	200	FALSE
SERPINB1	cg06148264	0.312765	0.839555	0.762008	0.188399	0.0605159	6	2786467	TOP	CGGCCAGACCCTGGACTGTGGTGGGTTTCCAAACTGGCACATCCTACACC	AATCAGGGCTCTGAGAGTGGAGATCGAGATGGGCTAGTGGGTGGCGGATGGGACGCTGCA[CG]GCCAGACCCTGGACTGTGGTGGGTTTCCAAACTGGCACATCCTACACCGGCTCTGAGACT	2787080	GeneID:1992	EI; LEI; PI2; MNEI; M/NEI; ELANH2;	NM_030666.2	GI:20149554	protease inhibitor 2 (anti-elastase); monocyte/neutrophil; protease inhibitor 2 (anti-elastase); monocyte/neutrophil derived; go_component: cytoplasm; go_function: serine-type endopeptidase inhibitor activity	serine (or cysteine) proteinase inhibitor; clade B (ovalbumin); member 1	613	TRUE	6:2786450-2787414
SLC25A22	cg02973416	0.238242	0.865801	0.831989	0.0301338	0.0277578	11	786069	BOT	CCGAGGTGAAGGTTACGAGTCCCTGAGGATCTGTGGGTGTGAGCCAGCCG	AGCCCTGGAAAGCCGAGGTGAAGGTTACGAGTCCCTGAGGATCTGTGGGTGTGAGCCAGC[CG]CGTGGCCCTGGGCAACGGCGCTGCCGGTGGGTGAAACAGCTGGCCTCTGGGGGGCCCAGG	786221	GeneID:79751	GC1; FLJ13044;	NM_024698.4	GI:34222352	go_component: mitochondrion; go_component: integral to membrane; go_component: mitochondrial inner membrane; go_function: binding; go_function: symporter activity; go_function: carrier activity; go_function: L-glutamate transporter activity; go_process: transport; go_process: L-glutamate transport	mitochondrial glutamate carrier 1	152	FALSE
SLC25A22	cg10970251	0.196579	0.909431	0.86184	0.0387556	0.0126913	11	786421	BOT	CTGGGGGTGTGGTGGCCACGCGCTGAGGTCCCTGTCGGTGGGTGGCCTCG	AACACATGTGTGCTGGGGGTGTGGTGGCCACGCGCTGAGGTCCCTGTCGGTGGGTGGCCT[CG]CTGTGCCAGGTCAGCCTGAGTCAGACCCACCCCTGCTCATCTCTCCTCTCAAGGCTGCCG	786221	GeneID:79751	GC1; FLJ13044;	NM_024698.4	GI:34222352	go_component: mitochondrion; go_component: integral to membrane; go_component: mitochondrial inner membrane; go_function: binding; go_function: symporter activity; go_function: carrier activity; go_function: L-glutamate transporter activity; go_process: transport; go_process: L-glutamate transport	mitochondrial glutamate carrier 1	200	FALSE
SLC39A2	cg05245515	0.0832199	0.722716	0.579505	0.0412519	0.134078	14	20537113	TOP	CGGATAGTCTTAGTTCATGTGCTTGGGGTTGGTCTAATCCAAAATAGGAA	CAGGCACAGCCCAGTGGCGTCTTCTCCTCCTCTTCAATGGCATGACTAATCCAAGAGCTA[CG]GATAGTCTTAGTTCATGTGCTTGGGGTTGGTCTAATCCAAAATAGGAAAGTCTATGGTAG	20537310	GeneID:29986	ZIP2;	NM_014579.1	GI:7657698	go_component: plasma membrane; go_component: integral to plasma membrane; go_function: metal ion transporter activity; go_function: zinc ion transporter activity; go_process: transport; go_process: metal ion transport; go_process: zinc ion transport	solute carrier family 39 (zinc transporter); member 2	197	FALSE
SLC45A2	cg10752753	0.376908	0.853702	0.686379	0.110255	0.074199	5	34020687	TOP	CGTCTTATGGAGCCAGAGGGCTGATTCACAGCTGCTAATCTCTGTCATGC	GAGAGAGAGAAAGAGAGAGGGAACAGTACAAAGGAGGATCCCTTTAGAAAAGTATTCCAA[CG]TCTTATGGAGCCAGAGGGCTGATTCACAGCTGCTAATCTCTGTCATGCTTTCCAGCACCA	34020537	GeneID:51151	1A1; AIM1; MATP;	NM_016180.3	GI:61635914	isoform a is encoded by transcript variant 1; melanoma antigen AIM1; underwhite; membrane associated transporter; go_component: integral to membrane; go_process: visual perception; go_process: sensory perception; go_process: melanin biosynthesis from tyrosine	membrane-associated transporter protein isoform a	150	FALSE
SLC5A6	cg01620785	0.274283	0.840754	0.761577	0.210124	0.306167	2	27289615	TOP	CGAGAGCTAATGCTGCATGCCCGTTGCTGCCTGAATCAGAAGGGCACCAT	ACCCAATGTCCAGGGAGCGTGCAAAATTTGTCAAAAGTGGCCTTTTATTGTAAAACGACA[CG]AGAGCTAATGCTGCATGCCCGTTGCTGCCTGAATCAGAAGGGCACCATCTTGGGGTGAGG	27288575	GeneID:8884	SMVT;	NM_021095.1	GI:10863878	sodium-dependent multivitamin transporter; go_component: membrane; go_component: membrane fraction; go_component: integral to plasma membrane; go_function: sodium ion binding; go_function: symporter activity; go_function: transporter activity; go_function: sodium-dependent multivitamin transporter activity; go_process: ion transport; go_process: sodium ion transport	solute carrier family 5 (sodium-dependent vitamin transporter); member 6	1040	FALSE
SLURP1	cg07441143	0.456319	0.794724	0.793678	0.238174	0.450872	8	143821003	BOT	ACAGTGAGTTCCCCAGTGTTGGAGGTGTGCAAGCAGAGGCCTGGCCATCG	CATGGCTGAGGAACAGTGAGTTCCCCAGTGTTGGAGGTGTGCAAGCAGAGGCCTGGCCAT[CG]TCCTCAGACAGAGCTCCCAGATCCAGCTCCCTGCCCGTCTGCCATGTTCCTGCCAGCTGC	143820831	GeneID:57152	ARS; MDM; ANUP; ArsB; LY6LS;	NM_020427.2	GI:17572819	ARS component B; anti-neoplastic urinary protein; ARS(component B)-81/S; secreted Ly6/uPAR related protein 1; results in cobblestone changes in the skin of the palm; go_component: extracellular space; go_function: cytokine activity; go_process: cell adhesion; go_process: cell activation	ARS component B precursor	172	FALSE
SPAG7	cg12815142	0.209277	0.671972	0.808211	0.142161	0.163285	17	4813327	TOP	CGGCCATCCTGATCCAGAGCAAGTTCCGAAGCTACTATGAACAGAAGCGA	TCAGCCCCTGTCCCTCCTCCCCACCCCTGCAGTTTGCACTCTATAAGAAGATGACCCAGG[CG]GCCATCCTGATCCAGAGCAAGTTCCGAAGCTACTATGAACAGAAGCGATTTCAGCAGAGC	4811832	GeneID:9552	ACRP; FSA-1; MGC20134;	NM_004890.1	GI:4757715	go_component: nucleus; go_function: protein binding; go_function: nucleic acid binding	sperm associated antigen 7	1495	TRUE	17:4813118-4813369
SSTR5	cg24433189	0.479953	0.977853	0.974943	0	0.0120085	16	1068690	TOP	CGTGATTCCCGGCCAAGCTAAACATGACTAATCGTGTTTACCCGGTGATC	CGGGGCCACCTGCCCGCCGCTCCTTCCTCTCCTGGCTTATTTTCCAAACAATTTGCTTAA[CG]TGATTCCCGGCCAAGCTAAACATGACTAATCGTGTTTACCCGGTGATCCCGCGCCTCCTG	1068870	GeneID:6755		NM_001053.1	GI:4557864	somatostatin receptor subtype 5; go_component: membrane; go_component: integral to plasma membrane; go_function: receptor activity; go_function: rhodopsin-like receptor activity; go_function: somatostatin receptor activity; go_process: signal transduction; go_process: negative regulation of cell proliferation; go_process: G-protein signaling; coupled to cyclic nucleotide second messenger	somatostatin receptor 5	180	TRUE	16:1068532-1070086
STIM1	cg06349174	0.144514	0.553099	0.703982	0.092459	0.0240793	11	3834052	TOP	CGCATGTTGACTGAGACCTAGAGTCATGGATGTATGCGTCCGTCTTGCCC	GTCGGCTGCACTCCCGGGCTCCTGGCTTTGCCTCTGGGATCCCGAGGTGTCCACATCAGA[CG]CATGTTGACTGAGACCTAGAGTCATGGATGTATGCGTCCGTCTTGCCCTGTGGCTCCTCT	3833509	GeneID:6786	GOK; D11S4896E;	NM_003156.2	GI:21070996	go_component: integral to plasma membrane; go_function: protein binding; go_process: cell cycle; go_process: cell-cell adhesion; go_process: positive regulation of cell proliferation; go_process: negative regulation of progression through cell cycle	stromal interaction molecule 1 precursor	543	FALSE
SYMBOL	TargetID	HUESCs	MRC-iPSCs	AM-iPSCs	MRC5	AM936EP	CHR	MAPINFO	SOURCESTRAND	SOURCESEQ	TOPGENOMICSEQ	TSS_COORDINATE	GENE_ID	SYNONYM	ACCESSION	GID	ANNOTATION	PRODUCT	DISTANCE_TO_TSS	CPG_ISLAND	CPG_ISLAND_LOCATIONS
TBC1D10B	cg11919694	0.33949	0.69454	0.845362	0.173062	0.0318628	16	30288101	TOP	CGCAGGGCCAGCCCGTTTATCTCTGAATCTGAGCCCATGGAGCTCACATC	GGTACTCACAGGCTGCCCGAGTACTGGCTGCCCCCAAGGAAGCCATACTTGTCCGTCTTG[CG]CAGGGCCAGCCCGTTTATCTCTGAATCTGAGCCCATGGAGCTCACATCATCCGCCAAGGA	30288402	GeneID:26000	FP2461; DKFZP434P1750;	NM_015527.2	GI:21361484	synonyms: FP2461; DKFZP434P1750	TBC1 domain family; member 10B	301	TRUE	16:30287880-30288127
TCERG1L	cg03943081	0.0131304	0.952915	0.862135	0.115649	0.0404972	10	133000636	TOP	CGCCCTCCAAGGCACCAGGCAGGTGGCCCCAGGGCCTTTGCCCACGACAC	TGCCTGGTCTGAAGTTCCGCGCCCCACAGTGGCCCGCGGGCCTCGGCGGCTCCTGCCCTA[CG]CCCTCCAAGGCACCAGGCAGGTGGCCCCAGGGCCTTTGCCCACGACACCCCCTGGGTGGG	132999976	GeneID:256536		NM_174937.1	GI:28372558	5730476P14Rik	transcription elongation regulator 1-like	660	TRUE	10:132999115-133001206
TCERG1L	cg10175795	0.052645	0.604086	0.651358	0.294785	0.0488137	10	132999184	BOT	CCAGCTTGCTTTCAAGTCTGGCAGAGACTGTGAAAGTCCTAACTTCTCCG	AGCTATCGATTTCCAGCTTGCTTTCAAGTCTGGCAGAGACTGTGAAAGTCCTAACTTCTC[CG]CGATGTCAGCCACGGCCCGCGGCGGTCACGGAGCCACTTCAGCACCTCGCGATGGACAGT	132999976	GeneID:256536		NM_174937.1	GI:28372558	5730476P14Rik	transcription elongation regulator 1-like	792	TRUE	10:132999115-133001206
TCL1A	cg13282837	0.986969	0.628175	0.150753	0.135195	0.963019	14	95250401	BOT	GGGTTTGTGGGGGTCTTGGTGGCAAGTGAGGGTCCCGCGCAGGCGCTACG	CAGGATGGGGCGGGGTTTGTGGGGGTCTTGGTGGCAAGTGAGGGTCCCGCGCAGGCGCTA[CG]TCCCGGCCTGACTTGCTCCCTGGAACGGTGGCAGCTCCTGGGAACGCAGACCCGGCCCCA	95250201	GeneID:8115	TCL1;	NM_021966.1	GI:11415027	T-cell lymphoma-1A; go_component: microsome; go_component: endoplasmic reticulum; go_process: development	T-cell lymphoma-1	200	TRUE	14:95249952-95250699
TEKT4	cg05723825	0.668601	0.150661	0.151635	0.548257	0.846375	2	94901202	BOT	CGCACCTCCAAGTACCTGCTGGAGGAGTGGTTCCAGAACTGCTATGCTCG	ACCGCCAGCTTCCGCACCTCCAAGTACCTGCTGGAGGAGTGGTTCCAGAACTGCTATGCT[CG]CTACCACCAGGCCTTCGCCGACCGCGACCAGTCGGAGCGGCAGCGGCACGAGAGCCAGCA	94900959	GeneID:150483	MGC27019;	NM_144705.2	GI:34222169	go_component: microtubule; go_process: microtubule cytoskeleton organization and biogenesis	hypothetical protein LOC150483	243	TRUE	2:94900877-94901699
TETRAN	cg14973995	0.38403	0.688583	0.91977	0.267429	0.030303	4	2905490	BOT	ATCCCATGGTGGGCTGCTCTGACCTGGCCTGGGTGGGGTGCGGCGGGTCG	CACCCCCTCCCCATCCCATGGTGGGCTGCTCTGACCTGGCCTGGGTGGGGTGCGGCGGGT[CG]GGTTAGCGGGGAAGCCGAGTCCTCCGGGGCCTGGCATACCCCCACACCCGACAGCCGGCG	2905567	GeneID:10227	TETTRAN;	NM_001120.2	GI:20127439	go_component: integral to membrane; go_function: transporter activity; go_function: tetracycline transporter activity; go_process: transport	tetracycline transporter-like protein	77	TRUE	4:2905247-2907199
TJP3	cg27022827	0.242431	0.785064	0.713495	0.447847	0.408197	19	3679751	BOT	GGGATGACGGGTGTGAGTCACTGTGCCTGGCCTGGTTTCTCCTCTCCACG	TCGCAAAGTGCTGGGATGACGGGTGTGAGTCACTGTGCCTGGCCTGGTTTCTCCTCTCCA[CG]TGCCCTCCCCCGCCAGAACCCAGCTGCCTGGATACTCACTGTAGCCTGCCCTCCGCCGGC	3679374	GeneID:27134	ZO-3; MGC119546;	NM_014428.1	GI:10092690	MAGUK protein family member; canine ZO-3 found at the tight junction; interacts with ZO-1 and occludin; go_component: membrane; go_component: tight junction; go_function: protein binding	tight junction protein 3 (zona occludens 3)	377	TRUE	19:3679609-3680010
TLR10	cg19398783	0.0370297	0.373739	0.385789	0.0533268	0.0571792	4	38460973	TOP	CGCACCTGCAGCTCTGCTGAGAGAGTGCAAGCCGTGGGGTAAGAACCTTA	AGAAAACCTCGATTCAATTCCCTCCTGCAGCCAATTCTGACCGTGTCAACGAATCATCCA[CG]CACCTGCAGCTCTGCTGAGAGAGTGCAAGCCGTGGGGTAAGAACCTTAGCTTTGTTTGTT	38460984	GeneID:81793	MGC104967;	NM_030956.2	GI:62865617	go_component: membrane; go_component: membrane; go_component: integral to membrane; go_function: transmembrane receptor activity; go_function: transmembrane receptor activity; go_process: inflammatory response	toll-like receptor 10 precursor	11	FALSE
TNFRSF19	cg00504595	0.104679	0.632353	0.573718	0.122242	0.0775681	13	23042985	TOP	CGGGTAAGTACTGCAAAGAGCTCAGCATGTTGCAGGTACTCTGTTTTAAG	TTTTGGGAAGGTAGAAGCATTTGGCACAGAAGTGCTGCCAGGAGAAACTAAGTTGCTGAA[CG]GGTAAGTACTGCAAAGAGCTCAGCATGTTGCAGGTACTCTGTTTTAAGCTTTGTTATAGC	23042723	GeneID:55504	TAJ; TROY; TRADE; TAJ-alpha;	NM_018647.2	GI:23238201	isoform 1 precursor is encoded by transcript variant 1; toxicity and JNK inducer; go_component: integral to membrane; go_function: receptor activity; go_function: protein binding; go_function: tumor necrosis factor receptor activity; go_process: apoptosis; go_process: JNK cascade; go_process: induction of apoptosis	tumor necrosis factor receptor superfamily; member 19 isoform 1 precursor	262	FALSE
TNKS1BP1	cg12603560	0.093591	0.498273	0.560586	0.0866497	0.12253	11	56846646	TOP	CGCTTGGCTTCAGCTTGGAATTTGATGAGGTAAAGCCAGGGCCTAGTCCT	GGAAAAATAAGGAATAAAAAGTAAACATCTGGAATATATTTTTTTCTTTAATTTCTCAAT[CG]CTTGGCTTCAGCTTGGAATTTGATGAGGTAAAGCCAGGGCCTAGTCCTGTTGCCATAGCA	56846247	GeneID:85456	TAB182; KIAA1741;	NM_033396.1	GI:20270211	go_component: chromosome; go_component: nucleus; go_component: cytoplasm; go_component: nuclear telomeric heterochromatin; go_function: enzyme binding; go_function: ankyrin binding; go_process: telomerase-dependent telomere maintenance	tankyrase 1-binding protein of 182 kDa	399	FALSE
TRAPPC1	cg01667702	0.0707737	0.766351	0.750702	0.0638785	0.0304622	17	7777329	TOP	CGGCTTCGCCCAAGAATTGAGTCGAAGCTTGTCAGTCGGATTGGAAAAGA	GGCCACGGCCCGAGCCCAGCTGTATTTACCCTCCACCTCCCCGCCTCATGAAGGGTTAGA[CG]GCTTCGCCCAAGAATTGAGTCGAAGCTTGTCAGTCGGATTGGAAAAGAACTTGAAGAAAA	7775990	GeneID:58485	BET5; MUM2;	NM_021210.2	GI:40254950	go_component: Golgi stack; go_component: Golgi cis-face; go_component: endoplasmic reticulum; go_process: transport; go_process: ER to Golgi transport	trafficking protein particle complex 1	1339	TRUE	17:7777179-7777416
TRAPPC1	cg01837574	0.248315	0.815678	0.862339	0.100776	0.0590868	17	7777335	TOP	CGCCCAAGAATTGAGTCGAAGCTTGTCAGTCGGATTGGAAAAGAACTTGA	GGCCCGAGCCCAGCTGTATTTACCCTCCACCTCCCCGCCTCATGAAGGGTTAGACGGCTT[CG]CCCAAGAATTGAGTCGAAGCTTGTCAGTCGGATTGGAAAAGAACTTGAAGAAAAAGGTGA	7775990	GeneID:58485	BET5; MUM2;	NM_021210.2	GI:40254950	go_component: Golgi stack; go_component: Golgi cis-face; go_component: endoplasmic reticulum; go_process: transport; go_process: ER to Golgi transport	trafficking protein particle complex 1	1345	TRUE	17:7777179-7777416
TRPM1	cg18085517	0.516067	0.913039	0.843604	0.529009	0.0905007	15	29181577	BOT	TTGGACATAATGGTTCTTTCAGAATCCCCTCATCAGCTGGGCAGTGTTCG	TAATTGAGACAATTGGACATAATGGTTCTTTCAGAATCCCCTCATCAGCTGGGCAGTGTT[CG]TGCCCCGGGGAGCTGGGAGAAGGCGGCACATGGCACTAATTACTGCTAATCCTTCCTCAT	29181216	GeneID:4308	MLSN1; LTRPC1;	NM_002420.3	GI:21450858	melastatin 1; go_component: membrane; go_component: membrane fraction; go_component: integral to plasma membrane; go_function: calcium channel activity; go_process: cation transport	transient receptor potential cation channel; subfamily M; member 1	361	FALSE
TTLL11	cg11527279	0.240136	0.807916	0.637876	0.0111026	0.0853462	9	123894667	TOP	CGCTCGGGCCTGCTTGTCAGCCGCAAAGTGCTCATCCTTCAAGGCCTACC	AGGTCTCGGCACGGCCCAGGTCAGGTCGGCGGGCGAGGGCTGAGCTCCTGCGGTGCACCA[CG]CTCGGGCCTGCTTGTCAGCCGCAAAGTGCTCATCCTTCAAGGCCTACCCCCCAAAATCAC	123895384	GeneID:158135	C9orf20; bA244O19.1;	NM_194252.1	GI:34740324	go_function: ligase activity; go_function: tubulin-tyrosine ligase activity; go_process: protein modification	tubulin tyrosine ligase-like family; member 11	717	TRUE	9:123894574-123895782
TXNRD2	cg00107488	0.242324	0.788649	0.630419	0.16328	0.271984	22	18310437	TOP	CGGTAAGCCCCAGTGGCAAACCCAGATCAGTTGGTTTCACAGGGGCCAAC	CAACACCTGAGGATGGGGCCCCTGTCTCCCAGTCTCTGTGGGAGGTTGGGGGCCTGACTT[CG]GTAAGCCCCAGTGGCAAACCCAGATCAGTTGGTTTCACAGGGGCCAACCCTCCCTTCCCA	18309515	GeneID:10587	TR; TR3; SELZ; TRXR2; TR-BETA;	NM_145747.1	GI:22035667	isoform 2 is encoded by transcript variant 2; thioredoxin reductase 3; selenoprotein Z; thioredoxin reductase beta; go_component: mitochondrion; go_function: FAD binding; go_function: selenium binding; go_function: disulfide oxidoreductase activity; go_function: thioredoxin-disulfide reductase activity; go_function: oxidoreductase activity; acting on NADH or NADPH; disulfide as acceptor; go_proce…	thioredoxin reductase 2 isoform 2	922	FALSE
UNC13D	cg22467534	0.203058	0.663768	0.58467	0.309116	0.0528119	17	71353253	TOP	CGGCCCAGCCAGCCTGTCTGGTCCCCAAGACAGCTCTGGCCTCTGGAGCT	CGCTGAGGGCCCTGGAGACTTCTGGGACGGTTCCCTCCCATGGGAGGATCCCCATTCTCA[CG]GCCCAGCCAGCCTGTCTGGTCCCCAAGACAGCTCTGGCCTCTGGAGCTGGTTCTTAACGG	71352393	GeneID:201294	FHL3; HLH3; HPLH3; Munc13-4;	NM_199242.1	GI:46195764	go_process: exocytosis	unc-13 homolog D	860	TRUE	17:71353253-71353453
UPB1	cg10613381	0.686074	0.198835	0.149882	0.55223	0.495667	22	23220330	BOT	AACAGCAAATGGGGCTCTCACTCCTACCATCTCAGTGACAGTTTAAAGCG	TGGATTCGCGGTAACAGCAAATGGGGCTCTCACTCCTACCATCTCAGTGACAGTTTAAAG[CG]CACCCTACCGCAGGAAAGTGCCCATATTTGCACACACGCGGCAGAGGGCAGGGCTGAAAA	23221251	GeneID:51733	BUP1;	NM_016327.2	GI:56550123	beta-alanine synthase; n-carbamoyl-beta-alanine amidohydrolase; go_function: zinc ion binding; go_function: metal ion binding; go_function: beta-ureidopropionase activity; go_function: hydrolase activity; acting on carbon-nitrogen (but not peptide) bonds; go_process: nitrogen compound metabolism	beta-ureidopropionase	921	TRUE	22:23220142-23221542
UPK3B	cg19384697	0.336501	0.680019	0.698185	0.182887	0.0700905	7	75977858	BOT	ATGACAGCTGCCAGCACCCGGGAGGCTCAGGGGCTGGTCTGGCTGCTTCG	CAGGGTAGCCCCATGACAGCTGCCAGCACCCGGGAGGCTCAGGGGCTGGTCTGGCTGCTT[CG]GGCTGCACCTCACCCCCAACAGCTTGGCCCTGGAGAAGCTGGTTAATCAGGCTGCCCCAG	75977681	GeneID:80761	P35; UPIIIb; FLJ32198; MGC10902;	NM_030570.2	GI:33149302	isoform a is encoded by transcript variant 1; uroplakin IIIb; go_component: integral to membrane; go_component: endoplasmic reticulum	uroplakin 3B isoform a	177	FALSE
WBSCR17	cg01366419	0.0482657	0.575805	0.385318	0.0920244	0.0216686	7	70235027	TOP	CGCCCGCCCCCTAGTGCTGCCCCCACTTTGAGAGTAATTGAGACTTGAGC	TGCCGGCGGGGTGGGGTGGACTCCGCGCGGGGGGCGGAGAGGACGTAGCGCTCGGCCCGG[CG]CCCGCCCCCTAGTGCTGCCCCCACTTTGAGAGTAATTGAGACTTGAGCGTGACTGCGGAG	70235725	GeneID:64409	GALNT16; GALNT20; GALNTL3; DKFZp434I2216; DKFZp761D2324;	NM_022479.1	GI:22538494	polypeptide N-acetylgalactosaminyltransferase WBSCR17; UDP-N-acetyl-alpha-D-galactosamine:polypeptide N-acetylgalactosaminyltransferase 16; pp-GalNAc-transferase 20; go_component: membrane; go_component: Golgi stack; go_component: integral to membrane; go_function: sugar binding; go_function: calcium ion binding; go_function: manganese ion binding; go_function: transferase activity; transferring …	UDP-GalNAc:polypeptide N-acetylgalactosaminyltransferase-like 3	698	TRUE	7:70233977-70236507
WFDC10A	cg11953868	0.131935	0.511119	0.594758	0.00848928	0.0336311	20	43691851	BOT	GAACCAGGACAGGCAGCAGAGTCTGGGGTGCCATGACTCTGATCAGATCG	GCAGCACACAGAGAACCAGGACAGGCAGCAGAGTCTGGGGTGCCATGACTCTGATCAGAT[CG]TGAGCCCTATGTCTGGCCAGGTTGTCACAGACTTCCCTGCAGAGCTGTCTACGGAGAGTG	43691799	GeneID:140832	WAP10; C20orf146; dJ688G8.3;	NM_080753.2	GI:31563538	go_function: serine-type endopeptidase inhibitor activity	WAP four-disulfide core domain 10A precursor	52	FALSE
ZCRB1	cg18915211	0.136634	0.566288	0.533669	0.188944	0.0443459	12	41007277	TOP	CGAAGAAGCAGTGATAGCCTAAGTCGAAAGAAAGCACAAAGCAGCATGGA	CAGGAAATAGAGGTTTCAGAAAGCACAGATGGGGTGTTGAGGGGTTAAATGGGGAAGAAA[CG]AAGAAGCAGTGATAGCCTAAGTCGAAAGAAAGCACAAAGCAGCATGGAAATGAGACTATA	41006199	GeneID:85437	MADP1; RBM36; MADP-1; ZCCHC19; MGC26805;	NM_033114.3	GI:51243064	U11/U12 snRNP 31K; MADP-1 protein; go_function: RNA binding; go_function: zinc ion binding; go_function: metal ion binding; go_function: nucleotide binding	zinc finger CCHC-type and RNA binding motif 1	1078	FALSE
ZGPAT	cg04078896	0.0344963	0.430327	0.456904	0.0476285	0.0504658	20	61808717	BOT	ACTATCCTGCCGTCTCAGGTGAAATTTGGCTTCCGTCTGGGTAGTGAACG	AGGCTGGTGGTGACTATCCTGCCGTCTCAGGTGAAATTTGGCTTCCGTCTGGGTAGTGAA[CG]TGCAGCTGACAGCACAAAACCGAAGGGGGCGCCGCCAGGCCGTGGGAAAGGTGCGCGCAA	61809835	GeneID:84619	ZC3H9; GPATC6; ZC3HDC9; KIAA1847; MGC44880; RP4-583P15.3;	NM_032527.2	GI:31563367	isoform a is encoded by transcript variant 1; go_component: intracellular; go_function: metal ion binding; go_function: nucleic acid binding	zinc finger; CCCH-type with G patch domain isoform a	1118	TRUE	20:61808609-61811354
ZGPAT	cg18611245	0.365287	0.879351	0.879346	0.103447	0.064433	20	61808679	TOP	CGGCAGGATAGTCACCACCAGCCTCCTGAAGAGCAGAGTGTTGCTCTGTT	CGGTTTTGTGCTGTCAGCTGCACGTTCACTACCCAGACGGAAGCCAAATTTCACCTGAGA[CG]GCAGGATAGTCACCACCAGCCTCCTGAAGAGCAGAGTGTTGCTCTGTTTCTGTTTCTGTC	61809835	GeneID:84619	ZC3H9; GPATC6; ZC3HDC9; KIAA1847; MGC44880; RP4-583P15.3;	NM_032527.2	GI:31563367	isoform a is encoded by transcript variant 1; go_component: intracellular; go_function: metal ion binding; go_function: nucleic acid binding	zinc finger; CCCH-type with G patch domain isoform a	1156	TRUE	20:61808609-61811354
ZNF511	cg17770886	0.524599	0.901221	0.82846	0.540116	0.141813	10	134971321	TOP	CGGCCTACAATGCACCTAAACCACCTAGAGGAGCCTCTTGCTCGTGGGCT	ATGGTTACATGATTTCCTTCTGTGCGATCATCAGAGTCACTCGCAGACCTGGATGGTGTA[CG]GCCTACAATGCACCTAAACCACCTAGAGGAGCCTCTTGCTCGTGGGCTACAAACCTGCCC	134972413	GeneID:118472	MGC30006;	NM_145806.2	GI:28274700	go_component: nucleus; go_function: zinc ion binding; go_function: nucleic acid binding	zinc finger protein 511	1092	TRUE	10:134971124-134971365
ZNF513	cg11177693	0.398994	0.755522	0.758689	0.360407	0.0536212	2	27457567	BOT	TGTACACTTTCAATCAACACTTTTTCAGACTAAAGGCCAAAACCTAATCG	CCCGCTCTCTGTTGTACACTTTCAATCAACACTTTTTCAGACTAAAGGCCAAAACCTAAT[CG]TACGCATCGTGTCCTTTTTTTTCTGCTGCCGTGGCCCCCGACTTGGTCCCATCTGTAGCA	27457097	GeneID:130557	FLJ32203; HMFT0656;	NM_144631.4	GI:47419890	go_component: nucleus; go_function: DNA binding; go_function: zinc ion binding; go_function: metal ion binding; go_process: transcription; go_process: regulation of transcription; DNA-dependent	zinc finger protein 513	470	TRUE	2:27456734-27457681
ZNF513	cg11177693	0.398994	0.755522	0.758689	0.360407	0.0536212	2	27457567	BOT	TGTACACTTTCAATCAACACTTTTTCAGACTAAAGGCCAAAACCTAATCG	CCCGCTCTCTGTTGTACACTTTCAATCAACACTTTTTCAGACTAAAGGCCAAAACCTAAT[CG]TACGCATCGTGTCCTTTTTTTTCTGCTGCCGTGGCCCCCGACTTGGTCCCATCTGTAGCA	27457097	GeneID:130557	FLJ32203; HMFT0656;	NM_144631.4	GI:47419890	go_component: nucleus; go_function: DNA binding; go_function: zinc ion binding; go_function: metal ion binding; go_process: transcription; go_process: regulation of transcription; DNA-dependent	zinc finger protein 513	470	TRUE	2:27456734-27457681
ZNF540	cg27389185	0.89556	0.572449	0.49855	0.210285	0.0745949	19	42733963	BOT	AGGAGGCACTGAGGTCAGGACTGTCAGGGTCCTGCGCTGCTGGTCTCACG	GAAGTGGGCTGAAGGAGGCACTGAGGTCAGGACTGTCAGGGTCCTGCGCTGCTGGTCTCA[CG]CAGCCTTCTTCCCCGGGCCGCAGCCAGCACGGCCTCCACCGTTTTCCTATGGGCCCTGAG	42734148	GeneID:163255	Nbla10512; DKFZp313K2238; DKFZp547B0714;	NM_152606.2	GI:32306517	putative protein product of Nbla10512; go_component: nucleus; go_function: zinc ion binding; go_function: nucleic acid binding; go_process: regulation of transcription; DNA-dependent	zinc finger protein 540	185	TRUE	19:42733846-42734771
