# Supplementary material for: Defining Hypo-Methylated Regions of Stem Cell-Specific Promoters in Human iPS Cells Derived from Extra-Embryonic Amnions and Lung Fibroblasts
Source: PLoS One. 2010 Sep 27;5(9):e13017. doi: 10.1371/journal.pone.0013017 (PMC2946409; doi:10.1371/journal.pone.0013017)
Supplement: Data set S2 — A list of MRC-iPS specific aberrant DMSs. (0.13 MB XLS) [file pone.0013017.s008.xls]

## Sheet: MRC-iPSC Specific Aberrant DMSs
Supplementary dataset S2. MRC-iPS specific Aberrant DMSs
SYMBOL	TargetID	HUESCs	MRC-iPSCs	AM-iPSCs	MRC5	AM936EP	CHR	MAPINFO	SOURCESTRAND	SOURCESEQ	TOPGENOMICSEQ	TSS_COORDINATE	GENE_ID	SYNONYM	ACCESSION	GID	ANNOTATION	PRODUCT	DISTANCE_TO_TSS	CPG_ISLAND	CPG_ISLAND_LOCATIONS
AANAT	cg09382492	0.433401	0.919564	0.915823	0.298943	0.971696	17	71975276	BOT	GTAAAATCCGGGACTCCGGGCTGCAAGGCTGTAGTAGCAGATGTTCCCCG	GCACGGGAACCAGTAAAATCCGGGACTCCGGGCTGCAAGGCTGTAGTAGCAGATGTTCCC[CG]GGCAGCCTGTGGTGCTGTTAGAGGTTTGTAATCCCCCCACCCCACCTCTCGAGCTATCCC	71975246	GeneID:15	SNAT; AA-NAT;	NM_001088.1	GI:4501844	serotonin N-acetyltransferase; go_function: transferase activity; go_function: acyltransferase activity; go_function: aralkylamine N-acetyltransferase activity; go_process: circadian rhythm	arylalkylamine N-acetyltransferase	30	FALSE
ABI3	cg25839227	0.504065	0.903164	0.78635	0.567332	0.609081	17	44643501	TOP	CGGGTCAATCCAGAGACCCAAAGCCTCCGTCCTCACACAGATGCTGGCGA	GACAGTGCGATTCCATCCTGTTCTCAGGTGTCACCTCAGGTTCATCCTTCTGAGTTCCCA[CG]GGTCAATCCAGAGACCCAAAGCCTCCGTCCTCACACAGATGCTGGCGATCATTCTATTTC	44642588	GeneID:51225	NESH; SSH3BP3;	NM_016428.2	GI:29337288	new molecule containing SH3 domain; similar to e3B1; new molecule including SH3; go_component: cytoplasm; go_function: protein binding; go_process: cell motility	NESH protein	913	FALSE
ACOT11	cg21448423	0.290005	0.597811	0.428252	0.240686	0.208791	1	54786544	TOP	CGCCCTCCCAGAGACACAAGCTGGTCACCTGAGCAACAGCCAGGCCTGAC	ACCCGTCGCAGGTGATTTCCGACATTCTGGATCATCGCGCCGGGTGGCCGGGGAAAGCAG[CG]CCCTCCCAGAGACACAAGCTGGTCACCTGAGCAACAGCCAGGCCTGACTCCAAATGAAGC	54786489	GeneID:26027	BFIT; THEA; BFIT1; BFIT2; THEM1; STARD14; KIAA0707;	NM_015547.2	GI:25777708	isoform BFIT1 is encoded by transcript variant 1; brown fat inducible thioesterase; START domain containing 14; thioesterase superfamily member 1; thioesterase; adipose associated; go_component: cytoplasm; go_function: hydrolase activity; go_function: serine esterase activity; go_function: acyl-CoA thioesterase activity; go_process: fatty acid metabolism; go_process: response to temperature stimu…	thioesterase; adipose associated isoform BFIT1	55	FALSE
ACSM3	cg21644826	0.076426	0.418509	0.22887	0.00495509	0.1	16	20682853	BOT	CTTAGAAGAGCAGCCCTGAACCTTGAGTTCTCACATCTGCTTTTTCCTCG	GCAGACTTGTTTCTTAGAAGAGCAGCCCTGAACCTTGAGTTCTCACATCTGCTTTTTCCT[CG]TGGCAGTCTAAAGAAGAGGGAGGAGCAGTCTGACAATCCGGAGGAGCAAGACTGGCCCAA	20682813	GeneID:6296	SA; SAH;	NM_005622.3	GI:47458816	isoform 1 is encoded by transcript variant 1; SA hypertension-associated homolog; SA (rat hypertension-associated) homolog; go_component: cellular component unknown; go_function: catalytic activity; go_process: metabolism; go_process: regulation of blood pressure; go_process: regulation of blood pressure	SA hypertension-associated homolog isoform 1	40	FALSE
ALOX12	cg08946332	0.883011	0.363114	0.298712	0.693536	0.365375	17	6840612	BOT	TGTAAGTATGAGGCCAGAGGTCAGACGTGAAGCTCCTCCAAGAACCGGCG	ACCCAGAGCCAATGTAAGTATGAGGCCAGAGGTCAGACGTGAAGCTCCTCCAAGAACCGG[CG]CGGGGAGAGCTCAGTTAATGGGACCCACGTGGGCGATGCTGCTCCAGCATCAGCTCCAGG	6840128	GeneID:239	LOG12;	NM_000697.1	GI:4502050	12(S)-lipoxygenase; platelet-type 12-lipoxygenase/arachidonate 12-lipoxygenase; go_component: cytosol; go_component: sarcolemma; go_function: iron ion binding; go_function: metal ion binding; go_function: lipoxygenase activity; go_function: oxidoreductase activity; go_function: hepoxilin-epoxide hydrolase activity; go_function: potassium channel inhibitor activity; go_function: arachidonate 12-li…	arachidonate 12-lipoxygenase	484	TRUE	17:6839463-6841283
APXL2	cg16609957	0.357875	0.047047	0.085528	0.904931	0.947538	5	132189766	TOP	CGCAGCCACCCAGCCTCAGCACTCATCTGCGCAGCCATGGAGGCCCTGGG	GTCCCAGCCCTCACCCGGAGCTCCTCACCCGGCACCACATCTGTGTTTTCCCAGGACCCA[CG]CAGCCACCCAGCCTCAGCACTCATCTGCGCAGCCATGGAGGCCCTGGGACCTGGGGGCGA	132189901	GeneID:134549	KIAA1960;	NM_133456.1	GI:31442419	synonym: KIAA1960	apical protein 2	135	TRUE	5:132188724-132189822
ARHGEF4	cg11469778	0.942586	0.590352	0.256467	0.158938	0.0422535	2	131390671	TOP	CGCAAAGAGACTCAAAACAACGGAGAAAAAACTCAGGGCAAGGTTGGCCT	GGGGCACACGGGGACCTCAGGGGATCTTGGTAGCCGAGGGCCTTCCTCTGAGAGCTGCAA[CG]CAAAGAGACTCAAAACAACGGAGAAAAAACTCAGGGCAAGGTTGGCCTTGGCTCATAAGA	131390694	GeneID:50649	ASEF; GEF4; STM6;	NM_015320.2	GI:15011978	isoform a is encoded by transcript variant 1; APC-stimulated guanine nucleotide exchange factor; go_component: cellular component unknown; go_function: Rho guanyl-nucleotide exchange factor activity; go_process: intracellular signaling cascade	Rho guanine nucleotide exchange factor 4 isoform a	23	TRUE	2:131390078-131390751
ATP1A2	cg08390254	0.319257	0.841905	0.534447	0.408679	0.44586	1	158351403	TOP	CGAGGGGTAAACAAAACCCAGAGATGTCATCAGGTGCCTGCTAGGAGTCC	CACTACTCTACTCAGGCATAGATTCAGTCTAGAGCTCTTCAACAGCAATGAAACGGTAAA[CG]AGGGGTAAACAAAACCCAGAGATGTCATCAGGTGCCTGCTAGGAGTCCCACCCGTTCCCC	158352172	GeneID:477	FHM2; MHP2; MGC59864;	NM_000702.2	GI:48762683	migraine; hemiplegic 2; sodium-potassium ATPase; Na+/K+ ATPase 2; sodium pump 2; sodium/potassium-transporting ATPase alpha-2 chain; Na+/K+ ATPase; alpha-A(+) catalytic polypeptide; Na+/K+ ATPase; alpha-B polypeptide; go_component: membrane; go_component: integral to membrane; go_component: sodium:potassium-exchanging ATPase complex; go_function: ATP binding; go_function: hydrolase activity; go_f…	Na+/K+ -ATPase alpha 2 subunit proprotein	769	FALSE
AUTS2	cg13234848	0.116318	0.575237	0.0789353	0.126005	0.0951276	7	68701907	BOT	CTCTTCCGCTAATGATTGCATTATTATGCTCCCCTCTCTGGGGGGTCTCG	CAGTTTCGCCCTCTCTTCCGCTAATGATTGCATTATTATGCTCCCCTCTCTGGGGGGTCT[CG]CCCCTCTTGGGTCGCTCCGGAGCCCCGGCCTCCCCTGGCTGCATTTCTTAAAAATTTGGG	68702255	GeneID:26053	KIAA0442; MGC13140;	NM_015570.1	GI:17864089	autism-related protein 1; go_component: cellular component unknown; go_function: molecular function unknown; go_process: biological process unknown	autism susceptibility candidate 2	348	TRUE	7:68699973-68703140
AUTS2	cg15753757	0.0275747	0.519118	0.0278005	0.0298229	0.0262225	7	68702283	BOT	AGTGTGGGGCTCCCCACAGCACCGAGGGTCGGAGATGCCTGGGAGCAGCG	GCGAGGAGCCCAAGTGTGGGGCTCCCCACAGCACCGAGGGTCGGAGATGCCTGGGAGCAG[CG]CCGAGCAAAGTAATGGCTGAACACACAGGTCTCCTTTAGAGGAAAAAAAAATAACTCACC	68702255	GeneID:26053	KIAA0442; MGC13140;	NM_015570.1	GI:17864089	autism-related protein 1; go_component: cellular component unknown; go_function: molecular function unknown; go_process: biological process unknown	autism susceptibility candidate 2	28	TRUE	7:68699973-68703140
BIRC3	cg14481222	0.388411	0.693034	0.575929	0.111124	0.0637191	11	101693184	BOT	ATTTCCTCTGACCCACGAGCAATGAAGCAAATGTCTTTCAGTAAATGCCG	GTTGTTATCAAGATTTCCTCTGACCCACGAGCAATGAAGCAAATGTCTTTCAGTAAATGC[CG]CGAAGATATGCCACGGTTAAGAGTCATGCTTTTGGGTCATGGAAATCCCCGAGTGGGTTT	101693404	GeneID:330	AIP1; API2; MIHC; CIAP2; HAIP1; HIAP1; MALT2; RNF49;	NM_001165.3	GI:33946283	apoptosis inhibitor 2; TNFR2-TRAF signaling complex protein; mammalian IAP homolog C; inhibitor of apoptosis protein 1; go_component: intracellular; go_function: protein binding; go_function: zinc ion binding; go_function: metal ion binding; go_function: protein binding; go_process: anti-apoptosis; go_process: regulation of apoptosis; go_process: cell surface receptor linked signal transduction	baculoviral IAP repeat-containing protein 3	220	FALSE
C1QTNF6	cg26143719	0.148996	0.466913	0.236032	0.0955197	0.0214979	22	35914173	BOT	CATGGGCCAAGGAGCCAGAGGCCATGCAGTGGCTCAGGGTCCGTGAGTCG	TAGTATTGCAGACATGGGCCAAGGAGCCAGAGGCCATGCAGTGGCTCAGGGTCCGTGAGT[CG]CCTGGGGAGGCCACAGGACACAGGGTGAGTGACCAGAGGCTCCTCAAGCTTGGGGGCTGG	35914276	GeneID:114904	CTRP6; ZACRP6;	NM_031910.3	GI:32967293	complement-c1q tumor necrosis factor-related protein 6; go_component: cytoplasm; go_process: phosphate transport	C1q and tumor necrosis factor related protein 6	103	FALSE
C20orf121	cg00431114	0.339425	0.719513	0.44337	0.0607985	0.0410122	20	42537441	TOP	CGGAAGCACAAGAAGGAATGGGGACTTGCTCCAGGTCACTCAGTTAATGA	AGGAAAAAAGTAATTATTGAATCAGGCTCCAGAGCAAGAATCAGGTTTCAGGTAAGGAAA[CG]GAAGCACAAGAAGGAATGGGGACTTGCTCCAGGTCACTCAGTTAATGACAGACAGATGTC	42537961	GeneID:79183	MGC2470; DKFZp686E0870;	NM_024331.2	GI:34147379	go_component: intracellular; go_function: transporter activity; go_process: transport	hypothetical protein LOC79183	520	FALSE
C20orf151	cg02537838	0.785025	0.43581	0.504369	0.874616	0.900492	20	60435990	TOP	CGGGCTGTGAACCTGCACAGGCAACAAGACAGGATTTTGGCCAAACCCGC	CAACCTCTGTCGACCTCTGCGCGGAGTCCCCCACGCTCTTCACAGGGAGAGAGAAGTGAG[CG]GGCTGTGAACCTGCACAGGCAACAAGACAGGATTTTGGCCAAACCCGCTTGACAGGTTTT	60435984	GeneID:140893	dJ908M14.3;	NM_080833.1	GI:24308393	synonym: dJ908M14.3	hypothetical protein LOC140893	6	TRUE	20:60435937-60436139
C20orf160	cg24691461	0.359067	0.748922	0.452791	0.0174384	0.221395	20	30062162	TOP	CGTGGACAGACAGGGACCTTCTCAGGAAACCTGGCCAGACGGACTCAGTT	CAGACAGTCAGGCTCTAAACTCCCTGTTTCTCCACTCTCAGTGGCCTCTGGCATCCCTAA[CG]TGGACAGACAGGGACCTTCTCAGGAAACCTGGCCAGACGGACTCAGTTTGGGAGATTCTC	30061914	GeneID:140706	dJ310O13.5;	NM_080625.2	GI:31542254	synonym: dJ310O13.5	hypothetical protein LOC140706	248	FALSE
C7	cg09179845	0.369447	0.729327	0.657775	0.110838	0.298211	5	40945289	TOP	CGGTTGGGGTAGGAGCTAAATCTCAGGACCACTTGCTCTATATATGAGTG	CATCTGGTTTCAAGGCACAGATTAAGTACAAGGTCAGGCTCTTGCTGTCGTTGGAGAATC[CG]GTTGGGGTAGGAGCTAAATCTCAGGACCACTTGCTCTATATATGAGTGCCAAGATAATCT	40945356	GeneID:730		NM_000587.2	GI:45580687	complement component C7; go_component: extracellular space; go_component: integral to membrane; go_component: membrane attack complex; go_process: cytolysis; go_process: immune response; go_process: response to pathogenic bacteria; go_process: complement activation; classical pathway; go_process: complement activation; alternative pathway	complement component 7 precursor	67	FALSE
CACNA1S	cg00095526	0.313034	0.787857	0.679023	0.340119	0.453572	1	199348309	TOP	CGGGCCTGAGCTTCTGAGGCCAGGCAGCTGTCATTCCACCCAGCCCAGCC	GGAGGATTACTCTCCTCGCTCCCAGCAAGTAAAATTAGCCTCCACTCGGCTCCCCGCTGC[CG]GGCCTGAGCTTCTGAGGCCAGGCAGCTGTCATTCCACCCAGCCCAGCCAGTGACTTCCCA	199348317	GeneID:779	MHS5; HOKPP; hypoPP; CCHL1A3; CACNL1A3;	NM_000069.1	GI:4557400	calcium channel; L type; alpha 1 polypeptide; isoform 3 (skeletal muscle; hypokalemic periodic paralysis); go_component: membrane; go_component: membrane fraction; go_component: integral to membrane; go_component: voltage-gated calcium channel complex; go_component: voltage-gated calcium channel complex; go_function: calcium ion binding; go_function: voltage-gated calcium channel activity; go_fun…	calcium channel; voltage-dependent; L type; alpha 1S subunit	8	FALSE
CASP8	cg25095814	0.231818	0.822367	0.517376	0.435949	0.0940032	2	201806261	TOP	CGACAACTCACAGTGCCAGGAAGTGAGAAACAAGTGTGTGATAAACGGTG	GATAAGGTATATTTTTTAAAAAAATTATTTTTCCAAGAAGAAAATAAACCAGTTAATAAA[CG]ACAACTCACAGTGCCAGGAAGTGAGAAACAAGTGTGTGATAAACGGTGGAGAATGGGAGC	201806426	GeneID:841	CAP4; MACH; MCH5; FLICE; MGC78473;	NM_001228.3	GI:73623018	isoform A is encoded by transcript variant A; caspase 8; apoptosis-related cysteine protease; Mch5 isoform alpha; FADD-homologous ICE/CED-3-like protease; MACH-alpha-1/2/3 protein; MACH-beta-1/2/3/4 protein; procaspase-8L; go_component: cytoskeleton; go_component: mitochondrion; go_function: caspase activity; go_function: identical protein binding; go_function: signal transducer activity; go_func…	caspase 8 isoform A	165	FALSE
CAT	cg20234170	0.893751	0.490491	0.704823	0.143387	0.0874685	11	34416683	BOT	TGCCAGTTTTGCAGACGGAATACTTAGACCCTGCTGGGTGGGGCCTTGCG	CCGTTGGTGGCCTGCCAGTTTTGCAGACGGAATACTTAGACCCTGCTGGGTGGGGCCTTG[CG]CTCCATAGCTATGCTTTCTCAGCTCTTAAAAAGTCAGCAATCCTGGGTTAAATTACTCTG	34417054	GeneID:847	MGC138422; MGC138424;	NM_001752.2	GI:60302919	go_component: peroxisome; go_function: iron ion binding; go_function: metal ion binding; go_function: catalase activity; go_function: oxidoreductase activity; go_process: electron transport; go_process: hydrogen peroxide catabolism; go_process: response to oxidative stress	catalase	371	TRUE	11:34416588-34417548
CBLN4	cg02501779	0.146291	0.799813	0.094372	0.124084	0.055205	20	54012762	TOP	CGGCGGCGCGCACACTTCCACCAATTCTGTGGCTTGAAGTCAAAGTCTCC	ATCCCGGTGCTCGGGAAGATGCTAGCGGCTAGGTCGACAGCGCTGCAGGAGCGACGGCGG[CG]GCGGCGCGCACACTTCCACCAATTCTGTGGCTTGAAGTCAAAGTCTCCCCTCGAGCTCTC	54013419	GeneID:140689	CBLNL1;	NM_080617.4	GI:50593529	cerebellin precursor-like 1; cerebellin-like glycoprotein 1	cerebellin 4 precursor	657	TRUE	20:54011953-54014199
CD300LB	cg10523494	0.245401	0.591157	0.535972	0.192567	0.277213	17	70039981	TOP	CGCCTGTATTTGCATATTAAAAGGCTAGGGTAGGAAGGCTAGTTTTTTCG	CCCCACGTTCCTGGCAACATGGCCGCCCCTACATACACCCATGTGTGTAGAACATCATGG[CG]CCTGTATTTGCATATTAAAAGGCTAGGGTAGGAAGGCTAGTTTTTTCGTGGGCTACTTGA	70039200	GeneID:124599	CLM7; TREM5;	NM_174892.1	GI:28461132	go_function: receptor activity	triggering receptor expressed on myeloid cells 5	781	FALSE
CDC42EP5	cg09227563	0.360605	0.737669	0.617003	0.0397861	0.0133947	19	59676517	TOP	CGGCGTCCCCTAGATGAACCTCCCTGCCTGGAGCCACTCCGTCATAGAAA	AAGCAGCAGGAGGATGAAGAGCATGGAGGGTGTCTGAGAGGGGCAGCTCTGGCTTTGCTG[CG]GCGTCCCCTAGATGAACCTCCCTGCCTGGAGCCACTCCGTCATAGAAAGCTCATATCTCA	59676234	GeneID:148170	CEP5; Borg3; MGC21945; MGC71153;	NM_145057.2	GI:30089965	binder of Rho GTPase 3-like; 1700027J19Rik; 2010007O02Rik; go_component: cytoskeleton; go_process: regulation of cell shape	CDC42 effector protein 5	283	FALSE
CENPH	cg21993406	0.0801684	0.399775	0.383294	0.0651231	0.101695	5	68520539	TOP	CGAGTGGTGGCAATCATAATGACAGAATGAAGTACCAGTGCAAGAAACTG	AAGAAAGCTCAAAGGTACCCTGCAGACACTCAAAACTTGAGGGCACGCAACTCTCAGTTA[CG]AGTGGTGGCAATCATAATGACAGAATGAAGTACCAGTGCAAGAAACTGGAAGCGTGTGGA	68521131	GeneID:64946		NM_022909.3	GI:21264590	kinetochore protein CENP-H; go_component: kinetochore; go_function: molecular function unknown; go_process: centromere and kinetochore complex maturation	centromere protein H	592	FALSE
CFLAR	cg17802847	0.92164	0.360379	0.227439	0.0598205	0.0296372	2	201689155	BOT	GCTCCGGGAGTCCCTTTTAGTTGAGACTCGTCGGTGAGGCTGCAAGCTCG	TCCCCACCCCTAGCTCCGGGAGTCCCTTTTAGTTGAGACTCGTCGGTGAGGCTGCAAGCT[CG]CTGTTTCCTGCTATGGCTTGTGTGACTGAGTATGCAGTAACCGGGGGTGGATGTCGACAC	201689136	GeneID:8837	CASH; FLIP; MRIT; CLARP; FLAME; Casper; c-FLIP; FLAME-1; I-FLICE; USURPIN; c-FLIPL; c-FLIPR; c-FLIPS; CASP8AP1;	NM_003879.3	GI:21361768	FADD-like anti-apoptotic molecule; Inhibitor of FLICE; Caspase-related inducer of apoptosis; Caspase homolog; Caspase-like apoptosis regulatory protein; usurpin beta; go_function: caspase activity; go_function: protein binding; go_function: signal transducer activity; go_process: proteolysis; go_process: anti-apoptosis; go_process: regulation of apoptosis; go_process: induction of apoptosis by ex…	CASP8 and FADD-like apoptosis regulator	19	TRUE	2:201688339-201690101
CHAF1B	cg13854874	0.0965529	0.62153	0.476402	0.0390761	0.259887	21	36679395	BOT	TAATGAATCCATTCTTCCTTCGGTCGTGGGTCTGGCAGGCATAAATTCCG	AATAATAAATAATAATGAATCCATTCTTCCTTCGGTCGTGGGTCTGGCAGGCATAAATTC[CG]GCCGGGATTCCGACCCCAGGGCCAGAGCAGGACTCGCCTTGGCGTCTATGAGTGGGCGGG	36679559	GeneID:8208	CAF1; MPP7; CAF-1; CAF1A; CAF1P60; CAF-IP60; MPHOSPH7;	NM_005441.2	GI:45827788	M-phase phosphoprotein 7; chromatin assembly factor I p60 subunit; CAF-1 subunit B; CAF-I 60 kDa subunit; go_component: nucleus; go_component: cytoplasm; go_component: chromatin assembly complex; go_component: heterotrimeric G-protein complex; go_function: histone binding; go_function: chromatin binding; go_function: signal transducer activity; go_function: unfolded protein binding; go_process: D…	chromatin assembly factor 1 subunit B	164	TRUE	21:36679268-36680599
CHRNA2	cg02953306	0.47825	0.784737	0.594208	0.0963058	0.0741573	8	27392543	TOP	CGGCTTCATGCAGGTGCCACTGAGGACAGCCCAGGCAGCCCAGCACAAGC	CTGGGCAAGCTCTGCAGAGAGGTGGGTTTTCCTGGGGCTGTCCAGCTCTGGCAGCCAGAA[CG]GCTTCATGCAGGTGCCACTGAGGACAGCCCAGGCAGCCCAGCACAAGCGATTCTGCAGGT	27392675	GeneID:1135		NM_000742.1	GI:4502822	go_component: integral to membrane; go_component: postsynaptic membrane; go_component: nicotinic acetylcholine-gated receptor-channel complex; go_function: ion channel activity; go_function: acetylcholine receptor activity; go_function: extracellular ligand-gated ion channel activity; go_function: nicotinic acetylcholine-activated cation-selective channel activity; go_process: ion transport; go_p…	cholinergic receptor; nicotinic; alpha polypeptide 2 (neuronal)	132	FALSE
CKMT1B	cg03679734	0.220031	0.521206	0.414027	0.0233091	0.0714286	15	41672382	BOT	CGAGTGGTGTACAAAGGCATGAGGTCGTCAGGGAATCTCTGCCTTCCTCG	AGAGAGTAAAGGCGAGTGGTGTACAAAGGCATGAGGTCGTCAGGGAATCTCTGCCTTCCT[CG]TGGTCCCCTCTGCTGCTCTCTCTCTCCTCGTGAAACACATATTCAGATTTGAGAGGGCTT	41672544	GeneID:1159	CKMT; CKMT1; UMTCK;	NM_020990.3	GI:66346731	creatine kinase; mitochondrial 1 (ubiquitous); acidic-type mitochondrial creatine kinase; ubiquitous mitochondrial creatine kinase precursor variant; go_component: mitochondrion; go_function: creatine kinase activity	creatine kinase; mitochondrial 1B precursor	162	FALSE
CLEC11A	cg13152535	0.109427	0.522003	0.178088	0.0675591	0.107143	19	55918369	BOT	TCTAGGCTTTGGAACGTTGGAGGTTTCCGGCCACAGAGGCAGGGCCTCCG	CCCAAGGCGGGATCTAGGCTTTGGAACGTTGGAGGTTTCCGGCCACAGAGGCAGGGCCTC[CG]GGGAGCCAAGAGGGGCGGGGAGAGACACACACAGAGAAGCAGAGGAGACCAACGGACCGG	55918417	GeneID:6320	P47; SCGF; LSLCL; CLECSF3;	NM_002975.2	GI:37595568	lymphocyte secreted long form of C-type lectin; stem cell growth factor; lymphocyte secreted C-type lectin; C-type (calcium dependent; carbohydrate-recognition domain) lectin; superfamily member 3; go_component: extracellular region; go_function: sugar binding; go_function: nucleic acid binding; go_function: growth factor activity; go_process: positive regulation of cell proliferation	stem cell growth factor precursor	48	TRUE	19:55918233-55918491
CMKLR1	cg06933965	0.180425	0.495507	0.118512	0.0413322	0.0300142	12	107257124	TOP	CGCCGCAGCTGGAACACCCCTATCACCCGGAGGCTTCCCAGGGAGCCTGC	TTTGCCCAGAAAGCAGTTCATTCATTTGTTCATTCAAGATCCCCCTCTGAACCCCCAGAG[CG]CCGCAGCTGGAACACCCCTATCACCCGGAGGCTTCCCAGGGAGCCTGCTCTGTCCTGAGC	107257212	GeneID:1240	DEZ; ChemR23; MGC126105; MGC126106;	NM_004072.1	GI:4758013	orphan G-protein coupled receptor; Dez; go_component: integral to membrane; go_component: integral to plasma membrane; go_function: receptor activity; go_function: receptor activity; go_function: chemokine receptor activity; go_function: rhodopsin-like receptor activity; go_function: C5a anaphylatoxin receptor activity; go_function: G-protein coupled receptor activity; unknown ligand; go_process:…	chemokine-like receptor 1	88	FALSE
CNFN	cg12973651	0.238967	0.634454	0.416629	0.23256	0.0449658	19	47586293	TOP	CGGAGAAGTCAGTGCCCGTGTCTCCACACGTCTGCCTCCATCACTGCCAT	CTCTGTCAGAGCCCCGCCCAGGGCTGCGTGGCCGCCCATATAAGTGGCTCTGGGCTGAGA[CG]GAGAAGTCAGTGCCCGTGTCTCCACACGTCTGCCTCCATCACTGCCATCGCGATCCTGCA	47586279	GeneID:84518	PLAC8L2;	NM_032488.2	GI:26024194	cornefied envelope protein cornefilin	cornifelin	14	TRUE	19:47586067-47586328
CNTN4	cg11563860	0.288301	0.76647	0.302348	0.249373	0.47064	3	2116937	BOT	AGCTTCCCATGCAGTTAAATGCCACTGTTATTCTGACAAACATGTGCCCG	GAAAATTGAAAGAGCTTCCCATGCAGTTAAATGCCACTGTTATTCTGACAAACATGTGCC[CG]CCCCTATGTTGATTCCAGCAGGAAAACTAGAAAAAGTTCCACGACATTCCTTTCAGGAAC	2117247	GeneID:152330	AXCAM; BIG-2; CNTN4A; MGC33615;	NM_175607.1	GI:28373121	isoform a precursor is encoded by transcript variant 1; axonal cell adhesion molecule; neural cell adhesion protein BIG-2 precursor; axonal-associated cell adhesion molecule; go_component: membrane; go_function: protein binding; go_process: cell adhesion	contactin 4 isoform a precursor	310	TRUE	3:2114492-2116955
COL4A2	cg19385139	0.441611	0.761197	0.597863	0.346391	0.15832	13	109756362	TOP	CGGCCTGTGGGACTGCATGGCTGTGACACTGAGCAACAGCTGAAGTCTTT	AAAATCATTTTTAAGCATTTGAGGGAGAAACTGCAAAATCTGTTCAGAAGCCACACCTTC[CG]GCCTGTGGGACTGCATGGCTGTGACACTGAGCAACAGCTGAAGTCTTTATTCTCTCGGAG	109757632	GeneID:1284	FLJ22259;	NM_001846.1	GI:17986276	canstatin; go_component: collagen; go_component: cytoplasm; go_component: collagen type IV; go_component: collagen type IV; go_function: extracellular matrix structural constituent; go_function: extracellular matrix structural constituent; go_process: phosphate transport; go_process: extracellular matrix organization and biogenesis	alpha 2 type IV collagen preproprotein	1270	FALSE
CRIP1	cg02000005	0.772482	0.29431	0.0580897	0.672326	0.0531456	14	105024687	BOT	GTCATGCCCAAGTGTCCCAAGTGCAACAAGGAGGTGTACTTCGGTGAGCG	GGACCCGGAGCCGTCATGCCCAAGTGTCCCAAGTGCAACAAGGAGGTGTACTTCGGTGAG[CG]CGCCCACACCGGCCCCGCGAGGAGGCGCCGCCGACGGGGCGACGAGGCTGGGGACCGCTC	105024594	GeneID:1396	CRHP; CRIP; CRP1;	NM_001311.3	GI:39725694	cysteine-rich heart protein; go_component: cytoplasm; go_function: metal ion binding; go_function: zinc ion binding; go_process: cell proliferation; go_process: antimicrobial humoral response (sensu Vertebrata)	cysteine-rich protein 1 (intestinal)	93	TRUE	14:105023580-105025363
CRYAB	cg13084335	0.154292	0.542917	0.269434	0.00720396	0.0302548	11	111287880	TOP	CGTCTGAGCCGGCCAGTGACTTGTCATGGTCTTGTTTCACTAGCTTTCTG	GATTTGGCAATGTGACACATACCCAGTACTCACTGAGCTAAGAAAAGAGAGACACAAACA[CG]TCTGAGCCGGCCAGTGACTTGTCATGGTCTTGTTTCACTAGCTTTCTGTCCACACCCAAT	111287683	GeneID:1410	CRYA2; CTPP2; HSPB5;	NM_001885.1	GI:4503056	heat-shock 20 kD like-protein; go_component: nucleus; go_component: cytoplasm; go_function: unfolded protein binding; go_function: structural constituent of eye lens; go_process: visual perception; go_process: protein folding; go_process: muscle contraction; go_process: transmembrane receptor protein tyrosine kinase signaling pathway	crystallin; alpha B	197	FALSE
CSDC2	cg25447894	0.075071	0.558016	0.199049	0	0.129129	22	40287389	TOP	CGCAGGTCCCAGACACAGACACAGACACAGACACAGACATGCTCCCACGG	TTCCCAGACAGGAGGCTGCGGCTTGGCAGGTATCTGCTGCTCTCTGCCTCCTGAGCCAGA[CG]CAGGTCCCAGACACAGACACAGACACAGACACAGACATGCTCCCACGGGAGCCACACGGC	40287013	GeneID:27254	PIPPIN; dJ347H13.2;	NM_014460.2	GI:46048172	go_component: nucleus; go_component: cytoplasm; go_function: DNA binding; go_function: RNA binding; go_process: mRNA processing; go_process: histone mRNA 3prime-end processing; go_process: regulation of transcription; DNA-dependent	RNA-binding protein pippin	376	FALSE
CSRP1	cg00540544	0.793759	0.332252	0.248988	0.0279638	0.0173486	1	199742920	BOT	TGGAGTGGTGCAGTGTGCAAAGCCCACTGGTTGGCGTGGCCCGGGACACG	TGACATCAGCCCTGGAGTGGTGCAGTGTGCAAAGCCCACTGGTTGGCGTGGCCCGGGACA[CG]CCTTCCGCGGAGCGGAACAAAACGGCGCGCAGGCCGGGCGCACCCAGCCGCCACTTCCGA	199742873	GeneID:1465	CRP; CRP1; CSRP; CYRP; D1S181E; DKFZp686M148;	NM_004078.1	GI:4758085	LIM-domain protein; cysteine-rich protein; go_component: nucleus; go_function: zinc ion binding; go_function: metal ion binding; go_function: zinc ion binding	cysteine and glycine-rich protein 1	47	TRUE	1:199742346-199743316
CTHRC1	cg26952662	0.716976	0.0594358	0.0222209	0.399402	0.0246614	8	104452675	TOP	CGCCGCCTAAATGAACATTTTAGAGACACGTGGCTTAACCTGGGTACACG	TCTGGGCGGGGTGGCCCGTGGTCAGGAGCCGCAGGTCGGGGATTCCCGCAGGTAACACAG[CG]CCGCCTAAATGAACATTTTAGAGACACGTGGCTTAACCTGGGTACACGAGCCACCTTCAA	104452962	GeneID:115908		NM_138455.2	GI:34147546	go_component: cytoplasm; go_component: extracellular matrix (sensu Metazoa); go_function: structural molecule activity; go_process: phosphate transport	collagen triple helix repeat containing 1	287	TRUE	8:104451808-104453517
DKFZP586H2123	cg14642338	0.648656	0.304935	0.24624	0.60998	0.541588	11	35504479	TOP	CGCAGGAGCTATTTATGTTGCTGAATTCACCATCGTGGGGATCACAGGAA	CCTTTTGGTGGAGGCAGTGAGGGTTCTTGTGTGTTCTTCGCCATCCCTGCCTGGCGTGTG[CG]CAGGAGCTATTTATGTTGCTGAATTCACCATCGTGGGGATCACAGGAAGAGGAAAACTTT	35503752	GeneID:25891	RAMP; FP938;	NM_015430.2	GI:50659097	isoform a is encoded by transcript variant 1; go_function: trypsin activity; go_function: peptidase activity; go_function: calcium ion binding; go_function: chymotrypsin activity; go_process: proteolysis	regeneration associated muscle protease isoform a	727	FALSE
DSCR9	cg01262913	0.361683	0.797916	0.720749	0.409326	0.749301	21	37502356	BOT	TGTGATCTGTTCAATGGCTTCCTCTTTTCAGAGGCTGCTGGCTCACCCCG	CGGGAGGCACAGTGTGATCTGTTCAATGGCTTCCTCTTTTCAGAGGCTGCTGGCTCACCC[CG]CGGGAATGAGGTGGCACTTCAGGACATGAGGCTTGGAGCTGGTGGCAGATTTCTTGGAAC	37502674	GeneID:257203		NM_148675.2	GI:45433549	go_component: cellular component unknown; go_function: molecular function unknown; go_process: biological process unknown	hypothetical protein LOC257203	318	FALSE
F2RL2	cg08241785	0.0543063	0.387918	0.365981	0.0682667	0.0681363	5	75955037	BOT	TAATCCACTCGATGCTTCAGTAAGCATGACTCAGGCCAAGCCTCTGAACG	AGGGAAAGGATGTAATCCACTCGATGCTTCAGTAAGCATGACTCAGGCCAAGCCTCTGAA[CG]TGTTACGTTATCCCTGGAGAAAGGCATTTAACTCTTACCCACCCCCAACAATCTATTCTG	75954996	GeneID:2151	PAR3;	NM_004101.2	GI:34577053	protease-activated receptor 3; Coagulation factor II receptor-like 2 (protease-actovated receptor 3); thrombin receptor-like 2; coagulation factor II receptor-like 2; go_component: plasma membrane; go_component: integral to plasma membrane; go_function: receptor activity; go_function: thrombin receptor activity; go_function: rhodopsin-like receptor activity; go_function: phosphoinositide phosphol…	coagulation factor II (thrombin) receptor-like 2 precursor	41	FALSE
FLG	cg13447818	0.594876	0.910435	0.820466	0.357583	0.792327	1	150565508	BOT	ACTAGCCTCTCTCTCTACTATTAAGCTGGCTTACCATCTTATGTCATTCG	AAAAGTGTCGTAACTAGCCTCTCTCTCTACTATTAAGCTGGCTTACCATCTTATGTCATT[CG]CTGTGCTGGTTTCTTCTTGCCTGCAGAATTTCAGACTTTTTTACCTGACGTACAAGCCCC	150564303	GeneID:2312		NM_002016.1	GI:60097901	profilaggrin; epidermal filaggrin; go_component: cytoskeleton; go_component: intermediate filament; go_component: cytoplasmic membrane-bound vesicle; go_function: calcium ion binding; go_function: calcium ion binding; go_function: structural molecule activity; go_function: structural molecule activity; go_process: development; go_process: cell differentiation	filaggrin	1205	FALSE
FLJ32569	cg14893161	0.850062	0.421751	0.216419	0.120041	0.058255	1	204085874	BOT	TTCTCTCGAGCTCCTGCTGTCAGGCTACCGGGGTAGTTCTGACCTAAACG	GCTGAGCCATGCTTCTCTCGAGCTCCTGCTGTCAGGCTACCGGGGTAGTTCTGACCTAAA[CG]CCCAGACTAGCGTTTCTTGGCCCTAGCTCTGCTCTTATTCCGGCAAACAGCCTTAGCCAC	204085868	GeneID:148811		NM_152491.3	GI:47458826	go_function: hydrolase activity; go_function: carboxypeptidase activity; go_function: metallopeptidase activity; go_function: protein dimerization activity; go_process: proteolysis and peptidolysis	hypothetical protein LOC148811	6	TRUE	1:204085476-204086074
FLJ35784	cg16732901	0.300243	0.64089	0.629135	0.151568	0.510595	19	7468351	TOP	CGGCTGCCCCTAGAGGTGCTGAGTGGTCATTGTGACAGTATCATTACACA	GGGTTCCTGGAGCTCTAAGGAGGCAGTATTCGCACCAAGCCTGCCTGCTAATTTTCCTCC[CG]GCTGCCCCTAGAGGTGCTGAGTGGTCATTGTGACAGTATCATTACACAAAGGAAGCTCTT	7468485	GeneID:374877		NM_198534.1	GI:40254803		hypothetical protein LOC374877	134	FALSE
FLJ90650	cg25044651	0.735023	0.0451538	0.0253319	0.577892	0.0266011	5	115326619	BOT	TCCTGGAAGAGGCTATGCAGCAGCAGTCGAGAGGTGGCCACCGTGCAGCG	GCGCGCTCGCAGTCCTGGAAGAGGCTATGCAGCAGCAGTCGAGAGGTGGCCACCGTGCAG[CG]CACCGTGATGTTCACGCGGCCAGTGAAGGGCAAAGACCCGGCCGGAAGCTCGTCGGGCCT	115326170	GeneID:206338	MGC125378; MGC125379;	NM_173800.3	GI:46397360	go_function: membrane alanyl aminopeptidase activity; go_process: proteolysis	laeverin	449	TRUE	5:115324903-115327577
GAS7	cg22471346	0.0105177	0.795799	0.0115761	0.0561158	0.00917114	17	10042198	BOT	AAGGGGCGAGGGCCGGGGCTGTAGGAGCCGGGGCTGCGGTCCTCGGTGCG	GTTGCTGGAGGTAAGGGGCGAGGGCCGGGGCTGTAGGAGCCGGGGCTGCGGTCCTCGGTG[CG]CTCGCGTACCTGTTGCCCGTTCCGGGGATGCCGCAGCGTCCCGGTCGGAGGGGCGCCCCG	10042593	GeneID:8522	MGC1348; KIAA0394;	NM_003644.2	GI:41406075	isoform a is encoded by transcript variant a; go_function: transcription factor activity; go_process: cell differentiation; go_process: cell cycle arrest; go_process: nervous system development	growth arrest-specific 7 isoform a	395	TRUE	17:10041659-10043517
GIMAP5	cg13043509	0.283885	0.735803	0.744194	0.212169	0.776923	7	150065385	TOP	CGGGTCACTTCCTGTCATGAGCCTGCCCTGGGACAGTGTGCCCCATCCCA	AACTGATTGGGAACAAGACCCTGAAAACCAGCCGAATGCAGCGATGTGCTGCTTCCTTAA[CG]GGTCACTTCCTGTCATGAGCCTGCCCTGGGACAGTGTGCCCCATCCCATTTCCTTTTTTT	150065384	GeneID:55340	IAN4; IAN5; IMAP3; hIAN5; HIMAP3; IAN4L1; FLJ11296;	NM_018384.3	GI:55774984	immune associated nucleotide 4 like 1 (mouse); immunity associated protein 3; go_component: mitochondrion; go_component: outer membrane; go_component: integral to membrane; go_function: GTP binding; go_function: nucleotide binding	GTPase; IMAP family member 5	1	FALSE
GSCL	cg15837252	0.338522	0.656817	0.548045	0.11407	0.118143	22	17518822	TOP	CGGCCTGGCTCATACTCCGTTGTCAATTTCTGGCCGTGTGACCTCCATAG	AGACCCTTTCCTCTTGACCTTTGAAAATACAGTATGGGACTCATAGCACAGAGAAACAGA[CG]GCCTGGCTCATACTCCGTTGTCAATTTCTGGCCGTGTGACCTCCATAGGCGTCTTCAGCC	17517796	GeneID:2928		NM_005315.1	GI:4885362	go_component: nucleus; go_function: transcription factor activity; go_process: morphogenesis; go_process: regulation of transcription from RNA polymerase II promoter	goosecoid-like	1026	TRUE	22:17516279-17519015
HLA-DQB2	cg16899306	0.822851	0.510314	0.732097	0.113839	0.478753	6	32840563	TOP	CGGTAGCAAGAGGTTTGCAATAGTGGCACATGAAAGCATTGAGCCACTCT	AAGATAGAGAGCATCTAAAAGCAGAATATGTTTACCAGGTAAAAAGAAACAGGGAAGAGA[CG]GTAGCAAGAGGTTTGCAATAGTGGCACATGAAAGCATTGAGCCACTCTAATATTCTGTAT	32839245	GeneID:3120	HLA-DXB;	NM_182549.1	GI:33438593	DV19.1 (major histocompatibility complex; class II; DQ beta 2 (HLA-DXB)); go_component: membrane; go_component: membrane; go_component: integral to membrane; go_function: MHC class II receptor activity; go_function: MHC class II receptor activity; go_process: immune response; go_process: immune response; go_process: antigen presentation; exogenous antigen; go_process: antigen processing; exogenou…	major histocompatibility complex; class II; DQ beta 2	1318	FALSE
IFIT2	cg09398185	0.454001	0.865203	0.627025	0	0.0620438	10	91051882	TOP	CGAAGGGAAAATATTTACCTCATGGTTGCAGTGCAATTCTCAGCTGTTCG	TGGGAACATAGCTTCTCAGGATTTGCATTGGACAAGATGACTCAACAGCACTACCGAATA[CG]AAGGGAAAATATTTACCTCATGGTTGCAGTGCAATTCTCAGCTGTTCGGCAGGGCTCGGT	91051783	GeneID:3433	G10P2; IFI54; cig42; IFI-54; GARG-39; ISG-54K;	NM_001547.3	GI:34222091	Interferon; alpha-inducible protein (MW 54kD); interferon-induced protein 54; go_component: cellular component unknown; go_function: binding; go_process: immune response	interferon-induced protein with tetratricopeptide repeats 2	99	FALSE
IKBKE	cg20530056	0.111993	0.475976	0.375973	0.0609788	0.0578662	1	204710000	BOT	TGGATCTGAGTCACCTTCCCAGGAGGCCTGCAGAGGTCCGAGAGCAAGCG	AGTCCTAGAAGTTGGATCTGAGTCACCTTCCCAGGAGGCCTGCAGAGGTCCGAGAGCAAG[CG]CGGGGACCCAGCTGATGCCTTCCAGTGTGACCTGAGCACACAGCATGCAGCCCCTCCCAG	204710419	GeneID:9641	IKKE; IKKI; IKK-i; KIAA0151; MGC125294; MGC125295; MGC125297;	NM_014002.2	GI:51317395	inducible IkappaB kinase; go_component: cytoplasm; go_function: ATP binding; go_function: nucleotide binding; go_function: transferase activity; go_function: signal transducer activity; go_function: NF-kappaB-inducing kinase activity; go_function: protein serine/threonine kinase activity; go_process: immune response; go_process: protein amino acid phosphorylation; go_process: positive regulation …	IKK-related kinase epsilon	419	FALSE
IL11	cg26279025	0.133103	0.569906	0.344546	0.00348622	0.478405	19	60573966	BOT	AGCAGACACTCAGGCTCAAGCGCTGGGGCCCGACTGTGGGTGGGGGTCCG	TCCACGGGCCGGAGCAGACACTCAGGCTCAAGCGCTGGGGCCCGACTGTGGGTGGGGGTC[CG]GCTGGACCAGGACTAGCAGAGAGAGATGGGGAGGCAGGAGGACGGAAAGGCAGAGAAAGG	60573626	GeneID:3589	AGIF; IL-11;	NM_000641.2	GI:24430217	adipogenesis inhibitory factor; oprelvekin; go_component: extracellular space; go_function: cytokine activity; go_function: interleukin-11 receptor binding; go_process: platelet activation; go_process: cell-cell signaling; go_process: B cell differentiation; go_process: fat cell differentiation; go_process: megakaryocyte differentiation; go_process: positive regulation of cell proliferation	interleukin 11 precursor	340	TRUE	19:60573630-60573973
IRGC	cg26251865	0.490781	0.810946	0.643452	0.236453	0.0920863	19	48912054	BOT	CTGGCTGACCAATAAGCTGCTGCTTGCTATGATAATGGGTCCTAGCAACG	ATTGCACCAGGTCTGGCTGACCAATAAGCTGCTGCTTGCTATGATAATGGGTCCTAGCAA[CG]GTGTCTGACCTTGGCTAAGAGGGAAGGAGATCCTATCAGTGGGGAGAGTGTGAGGGGAGA	48912078	GeneID:56269	IRGC1; Iigp5; CINEMA; R30953_1;	NM_019612.2	GI:45433541	interferon inducible GTPase 5	immunity-related GTPase family; cinema 1	24	FALSE
ITGAD	cg02164442	0.483707	0.819893	0.732928	0.151755	0.0547393	16	31312602	BOT	ACGTGAATGTGACTCTGATGCAGTTTTCAGCAGGGGGCCTCTTCCCTACG	ATTTTTGATGGCACGTGAATGTGACTCTGATGCAGTTTTCAGCAGGGGGCCTCTTCCCTA[CG]TGCAGTCAGGACTTGGGGGAAACAGGCCCAGGGAGGTGATGTCCAACCTTTCCCCCTCCC	31312134	GeneID:3681	ADB2; CD11D; FLJ39841;	NM_005353.2	GI:62548865	leukointegrin alpha D; go_component: integral to membrane; go_component: integrin complex; go_function: protein binding; go_function: receptor activity; go_function: calcium ion binding; go_function: magnesium ion binding; go_process: cell-cell adhesion; go_process: immune response; go_process: cell-matrix adhesion; go_process: integrin-mediated signaling pathway	integrin; alpha D precursor	468	FALSE
ITGAX	cg26233914	0.274912	0.89679	0.832727	0.055438	0.537383	16	31274037	TOP	CGGCCCAGGAGCTCAGAGCTCCACATCTGACCTTCTAGTCATGACCAGGA	CCCCTGGCCACCTCTCTGCCCACTTGCTTCCTCAGTACCTTGGTCCAGCTCTTCCTGCAA[CG]GCCCAGGAGCTCAGAGCTCCACATCTGACCTTCTAGTCATGACCAGGACCAGGGCAGCAC	31274010	GeneID:3687	CD11C;	NM_000887.3	GI:34452172	leukocyte surface antigen p150;95; alpha subunit; leu M5; alpha subunit; myeloid membrane antigen; alpha subunit; p150 95 integrin alpha chain; integrin; alpha X (antigen CD11C (p150); alpha polypeptide); go_component: membrane; go_component: integrin complex; go_component: integral to membrane; go_component: integrin complex; go_function: protein binding; go_function: receptor activity; go_funct…	integrin alpha X precursor	27	FALSE
KCNAB2	cg19814116	0.473976	0.834161	0.819757	0.462354	0.975894	1	6009035	TOP	CGCCAGGTCACACATCTGCTGCAAAGCACGCGCCTTGGGACCACAGCACC	GTACCTGCTCCTGAACGGGAACGACCGGAGACAAGGCCATTTTCCGAGCACTCAGGGGAA[CG]CCAGGTCACACATCTGCTGCAAAGCACGCGCCTTGGGACCACAGCACCCAACAGGAAGTT	6008967	GeneID:8514	AKR6A5; KCNA2B; HKvbeta2; KV-BETA-2; HKvbeta2.1; HKvbeta2.2;	NM_003636.2	GI:27436967	isoform 1 is encoded by transcript variant 1; K+ channel beta-2 subunit; potassium channel shaker chain beta 2; go_component: cytoplasm; go_component: integral to membrane; go_function: ion channel activity; go_function: potassium ion binding; go_function: oxidoreductase activity; go_function: potassium channel regulator activity; go_function: voltage-gated potassium channel activity; go_process:…	potassium voltage-gated channel; shaker-related subfamily; beta member 2 isoform 1	68	TRUE	1:6008780-6009154
KCNQ1DN	cg01530101	0.650522	0.038911	0.0216297	0.639252	0.0129982	11	2847674	TOP	CGCCTGAAAGGCCCATAAATCGCCGCCGCGTCCAGCTGCCTTCCCGCCCC	GCTGCAGCAGCCCCATTGTGAGGCCGGCGAGACAATGGGCGGCCCGAGGAGGCACCTGCT[CG]CCTGAAAGGCCCATAAATCGCCGCCGCGTCCAGCTGCCTTCCCGCCCCTCCCCGCGGACC		GeneID:55539	BWRT; HSA404617;	NT_009237.17		go_component: cellular component unknown; go_function: molecular function unknown; go_process: biological process unknown	KCNQ1 downstream neighbor		TRUE	11:2846828-2848015
KRT9	cg10328573	0.569979	0.871971	0.846234	0.16584	0.0856287	17	36981747	TOP	CGAGGAGAACTGTCTGCAGCTCATGACACAGCTGGTAGCTCACGGGTTGA	TATGCTGCCCCCGCTGCCCAGGCCGCCCCCGCCACCCCCGCCGCTGCGGCTCAAGTAGGA[CG]AGGAGAACTGTCTGCAGCTCATGACACAGCTGGTAGCTCACGGGTTGAGAAGCAGTGATA	36981836	GeneID:3857	K9; EPPK;	NM_000226.2	GI:55956898	go_component: intermediate filament; go_function: structural constituent of cytoskeleton; go_process: epidermis development	keratin 9	89	TRUE	17:36981530-36981751
KRTHB6	cg04123507	0.143965	0.626154	0.598242	0.305283	0.433287	12	50981537	TOP	CGGCATTGACCATGTCAAACCCCGCAGGACAGAAAGAGCAGCAGCCCCGC	CCACATCAAGGGATTCCCCCTCCCAACATTCCTGGCTAGTCCTATGAGCACCGCGGACAG[CG]GCATTGACCATGTCAAACCCCGCAGGACAGAAAGAGCAGCAGCCCCGCCCCTTCCCTTCC	50981916	GeneID:3892	HB6; Hb1; MNX; hHb6; KRTHB1;	NM_002284.2	GI:15431325	hard keratin; type II; 6; type II hair-specific keratin; type II basic hair keratin; keratin protein HB6; hair-specific type II keratin protein; go_component: intermediate filament; go_function: structural molecule activity; go_process: cytoskeleton organization and biogenesis	keratin; hair; basic; 6	379	TRUE	12:50981438-50982407
LCE1A	cg14696820	0.448746	0.788801	0.758608	0.109708	0.571207	1	151066792	TOP	CGCCACAGGTCCCACCGTCACAGACTCCAGAGCTCTGGCTGCTGCAGCCA	TCCAGCTCTGGGGGCGGCTGCAGCTCTGGGGGAGGTGGCTGCTGCCTGAGCCACCACAGG[CG]CCACAGGTCCCACCGTCACAGACTCCAGAGCTCTGGCTGCTGCAGCCAGCCCTCGGGAGG	151066573	GeneID:353131	LEP1;	NM_178348.1	GI:30387653	late envelope protein 1	late cornified envelope 1A	219	FALSE
LCE2C	cg03960217	0.43892	0.767407	0.634187	0.191729	0.359855	1	150914401	TOP	CGTCCCTGGGGAGTCAGAGCAGATGAGATGCTGAAGCTGGATGTGTCTTT	TCATACCCCTCTGGTATCCCAGGTTGCCACTCACCCTGGTCACACGCAGGAGCACAGACA[CG]TCCCTGGGGAGTCAGAGCAGATGAGATGCTGAAGCTGGATGTGTCTTTTATAGGGCCCAG	150914395	GeneID:353140	LEP11;	NM_178429.2	GI:57242770	late envelope protein 11	late cornified envelope 2C	6	FALSE
LDB3	cg08300860	0.502479	0.916764	0.827025	0.530795	0.895751	10	88418237	BOT	GTCCATTTATGGGCGCAGCCGAAGGCAGATATCAGTGTCGATGGCATTCG	TGTAGGGTTACAGTCCATTTATGGGCGCAGCCGAAGGCAGATATCAGTGTCGATGGCATT[CG]CTCCCAGCTATTCTTAGGAGCCTCTCAAGAGCTCCACGCAGCCCGGCTGGGCAGCAAGGG	88418408	GeneID:11155	ZASP; CYPHER; ORACLE; PDLIM6; ldb3z4; KIAA0613; KIAA01613;	NM_007078.1	GI:45592958	Z-band alternatively spliced PDZ-motif; PDZ and LIM domain 6; go_component: cytoskeleton; go_function: protein binding; go_function: zinc ion binding; go_function: metal ion binding	LIM domain binding 3	171	FALSE
LILRA2	cg19486673	0.310401	0.850282	0.707013	0.082799	0.408333	19	59776830	TOP	CGCAGGAGGGCACCAGTTCTATTTGCTGCTACATCCCAGGTCTCAAGGAG	CATGGGGAAGCTCTGAGAAGGAAGAGGAAGCCTCTGCTCACCCTCATCTGGAAGGGCAGA[CG]CAGGAGGGCACCAGTTCTATTTGCTGCTACATCCCAGGTCTCAAGGAGATGAGGATAAAC	59777071	GeneID:11027	ILT1; LIR7; CD85H; LIR-7;	NM_006866.1	GI:5803067	leukocyte immunoglobulin-like receptor 7; go_component: integral to membrane; go_function: antigen binding; go_function: receptor activity; go_process: immune response; go_process: signal transduction	leukocyte immunoglobulin-like receptor; subfamily A (with TM domain); member 2	241	FALSE
LILRB3	cg16005443	0.566042	0.890206	0.86538	0.117585	0.0131693	19	59418951	TOP	CGGGGACACAGCCGCAAATAGACCTGGTGCCTTCCTGAGTCAGCCCCTTT	AATGGGGTCTCCCTGCCCCCGGGCCACTGTCTGCCTGATTTATCTTTATCTCACTGAGGA[CG]GGGACACAGCCGCAAATAGACCTGGTGCCTTCCTGAGTCAGCCCCTTTGAGGCGAGGGTG	59418709	GeneID:11025	HL9; ILT5; LIR3; CD85A; LIR-3;	NM_006864.1	GI:5803059	leukocyte immunoglobulin-like receptor 3; immunoglobulin-like transcript 5; go_component: membrane; go_component: integral to plasma membrane; go_function: transmembrane receptor activity; go_process: immune response; go_process: cell surface receptor linked signal transduction	leukocyte immunoglobulin-like receptor; subfamily B (with TM and ITIM domains); member 3	242	FALSE
LOC132321	cg24362726	0.319085	0.741065	0.599436	0.429851	0.35274	4	130233068	BOT	CACGTTTCAGCCCAATAGCACCTTCCTTGAACATATTTTAATAATAATCG	ATATTTGTACTGCACGTTTCAGCCCAATAGCACCTTCCTTGAACATATTTTAATAATAAT[CG]TGTAATAGTTAATATTTGTTTAACACAATGTATCAGATACTATTCTAAATCCTTTACATA	130234356	GeneID:132321		NM_173487.1	GI:27735074		hypothetical protein LOC132321	1288	FALSE
LOC221091	cg15538427	0.594278	0.94789	0.85596	0.0740111	0.0499569	11	62213590	TOP	CGGCATTGAAGTTGAAGATACAACCTGACAGCACAGCCTGAGATCTTGGG	AGGAGGAGGGGAGCTAGGTGGTGACATCACAGTCGAAGGTTATAAAAGCTTCCAGCCAAA[CG]GCATTGAAGTTGAAGATACAACCTGACAGCACAGCCTGAGATCTTGGGGATCCCTCAGCC	62213776	GeneID:221091	MGC61707;	NM_203422.1	GI:44662820	unknown; go_component: integral to membrane	hypothetical protein LOC221091	186	FALSE
LOC283487	cg22131172	0.527263	0.856401	0.772927	0.0281204	0.0611366	13	110320866	BOT	ACAAAAACAGTAATATACACACCAGTAAGGAACGGCATTGGCATGCTCCG	TGCATGAAAAGGACAAAAACAGTAATATACACACCAGTAAGGAACGGCATTGGCATGCTC[CG]CCTCCTGTGGGCAGCCTGGGGATGAGGTCATTTTCCAAAACAGGGAGCTGGTCAGCATTT	110320599	GeneID:283487		NM_178514.3	GI:56090656		hypothetical protein LOC283487	267	FALSE
LRDD	cg20225915	0.463723	0.781457	0.736148	0.265071	0.221304	11	795726	TOP	CGAGCCATCACTCTGGGCCAGAAGCAGTGAGCCTCCTGGCACTGTCTCCT	CGGCCTCCTCCGGGAAGCCTGCCAGGACCTCCTCTCTGGGCCTGCAAAGACCCTTCCTTT[CG]AGCCATCACTCTGGGCCAGAAGCAGTGAGCCTCCTGGCACTGTCTCCTTCAATCGCGCAG	795245	GeneID:55367	PIDD; MGC16925; DKFZp434D229;	NM_018494.3	GI:61742781	isoform 2 is encoded by transcript variant 2; leucine-rich and death domain containing; go_function: protein binding; go_function: protein binding; go_function: death receptor binding; go_process: signal transduction; go_process: signal transduction	leucine rich repeat and death domain containing protein isoform 2	481	TRUE	11:794772-796159
LRRC34	cg12324144	0.651696	0.166943	0.138221	0.755807	0.0947653	3	171014357	TOP	CGGAGCACCAAAGAAGCAAGCCACACCCCCATTGTTACCGGTAGAAGGTG	TCGGAGCCCACGTGCCCCACAACCTGCCCGTCTGCATGCTCCCCCTAGAGGTTTGAGCAG[CG]GAGCACCAAAGAAGCAAGCCACACCCCCATTGTTACCGGTAGAAGGTGTCCAGGTTCTTG	171013006	GeneID:151827	MGC27085;	NM_153353.2	GI:37059768	synonym: MGC27085	leucine rich repeat containing 34	1351	TRUE	3:171014232-171014437
LRRN3	cg09837977	0.61536	0.916115	0.719967	0.0631272	0.226044	7	110518437	BOT	TATTAATGACCGCTGAGCAGGCAGCACCATGTCAGTGTGACAACTGATCG	AGGGTGTTCAGTTATTAATGACCGCTGAGCAGGCAGCACCATGTCAGTGTGACAACTGAT[CG]GGTGAACGATGCACCACTAACCACCATGGAAACAAGGAAAAATAAAGCCAGCTCACAGGA	110518419	GeneID:54674	NLRR3; NLRR-3; FLJ11129;	NM_018334.3	GI:37059785	leucine-rich repeat protein; neuronal 3; go_component: extracellular matrix (sensu Metazoa)	leucine rich repeat neuronal 3	18	FALSE
LTF	cg17527798	0.918656	0.398653	0.14074	0.0746192	0.0400156	3	46481408	BOT	ATGTCTGCGGTCTGGAGGCGACTTGGCAAACGAAGGCTCTGCCACTTGCG	AAGACAAGTTTCATGTCTGCGGTCTGGAGGCGACTTGGCAAACGAAGGCTCTGCCACTTG[CG]CCTGCCCTGCGCCCCTTTATTCAGGGCTTTGCCCCGCCCTGTTGCCCAATAGACACCCCT	46481399	GeneID:4057	HLF2; GIG12;	NM_002343.2	GI:54607119	lactoferrin; growth-inhibiting protein 12; go_component: extracellular space; go_function: metal ion binding; go_function: ferric iron binding; go_function: serine-type endopeptidase activity; go_process: transport; go_process: iron ion transport; go_process: iron ion homeostasis; go_process: humoral immune response; go_process: defense response to bacteria	lactotransferrin	9	TRUE	3:46481007-46481567
MAPK8IP2	cg02756845	0.221941	0.660038	0.414414	0.151062	0.12585	22	49385408	TOP	CGTCCGTCCGGCTGTGCAGTCTCTACTGAGTGCTCAAAGTCCACTTTTAG	GTTTCCAGTGGGACGCATGTCGCCTCCGTGGGTGCTAACTTCTCCCAGTGCCCGTCGGTA[CG]TCCGTCCGGCTGTGCAGTCTCTACTGAGTGCTCAAAGTCCACTTTTAGCCCCAGCCAGCA	49385997	GeneID:23542	IB2; JIP2; PRKM8IPL;	NM_012324.2	GI:21237770	isoform 1 is encoded by transcript variant 1; PRKM8 interacting protein-like; JNK-interacting protein 2; islet-brain 2; JNK MAP kinase scaffold protein JIP2; homologous to mouse JIP-1; go_component: cytoplasm; go_function: kinesin binding; go_function: beta-amyloid binding; go_function: protein kinase binding; go_function: MAP-kinase scaffold activity; go_function: structural molecule activity; g…	mitogen-activated protein kinase 8 interacting protein 2 isoform 1	589	TRUE	22:49384789-49386716
MGC10911	cg16040953	0.814169	0.422793	0.686035	0.11351	0.0123497	7	1576343	BOT	GGGTGGTCGCAGCGCCCTTTCCTGAAAAAACGGGGTTCGGCTCTAAGGCG	GGCCCGGGACGGGGGTGGTCGCAGCGCCCTTTCCTGAAAAAACGGGGTTCGGCTCTAAGG[CG]CCCCCAAGCCCTGCCGGCAGCGCGGAACCCGAGCCGCTCAGAAGCCCGGGAGCCCCAAGT	1576155	GeneID:84262		NM_032302.2	GI:53749659		hypothetical protein LOC84262	188	TRUE	7:1575418-1576922
MGC40222	cg22572779	0.35744	0.690829	0.637026	0.319636	0.301945	6	10542747	BOT	CTCACCAGCCTGAGGTAGGAATCATTCCATCTGTGTTACTAATGAGACCG	TCTCTTTAAGAGCTCACCAGCCTGAGGTAGGAATCATTCCATCTGTGTTACTAATGAGAC[CG]CTGAGGATCAAAGGGGTGAGTAAATTGCTTAGCAGTGCCTAGGTTTTATGTAGTGAATTT	10542760	GeneID:221718		NM_152738.1	GI:22749456		hypothetical protein LOC221718	13	FALSE
MICAL-L2	cg01820777	0.287796	0.683851	0.312314	0.093265	0.0450269	7	1466260	TOP	CGGGGACACTGAGGCTCGAACACCCTGCCCTGTCTAGGGCCTCAGCCCTC	CCTCCCACCACCATCTCACCCCACCGCCATGGAGAAGAGGCAGGAAAGGCCGTTGACAAA[CG]GGGACACTGAGGCTCGAACACCCTGCCCTGTCTAGGGCCTCAGCCCTCGGCAGCCCGGCC	1465635	GeneID:79778	FLJ23471; FLJ44858;	NM_024723.1	GI:13376030	isoform 2 is encoded by transcript variant 2; go_component: cytoskeleton; go_function: zinc ion binding	MICAL-like 2 isoform 2	625	TRUE	7:1465100-1466292
MSN	cg09778422	0.355274	0.71123	0.770344	0.068686	0.525152	X	64803843	TOP	CGGCAAGAACTTTCTAAGAGCCAGAGCTGTCTAGAGAAGGAAAAGATAGG	GCCTCAGGGAGCAGAACTGAGATCCATGGATGGAAGCCATAGAGAAAAGGAGTTCAGACA[CG]GCAAGAACTTTCTAAGAGCCAGAGCTGTCTAGAGAAGGAAAAGATAGGTAGTGAGCTCCC	64804236	GeneID:4478		NM_002444.2	GI:53729335	go_component: cytoplasm; go_component: cytoskeleton; go_component: plasma membrane; go_component: plasma membrane; go_function: receptor binding; go_function: cytoskeletal protein binding; go_function: structural constituent of cytoskeleton; go_process: cell motility	moesin	393	FALSE
MYL7	cg23370883	0.394299	0.727913	0.623598	0.139984	0.613043	7	44147129	TOP	CGTCTTTTCCATGTTTGAACAAGCCCAGATACAGGAGTTCAAAGAAGTGA	GAAGGCGGGGACCCGGGGCAAGGTGGCAGCCACCAAGCAGGCCCAACGTGGTTCTTCCAA[CG]TCTTTTCCATGTTTGAACAAGCCCAGATACAGGAGTTCAAAGAAGTGAGTGCCCACTCCC	44147441	GeneID:58498	MYL2A; MYLC2A;	NM_021223.2	GI:50593014	go_component: myosin; go_function: calcium ion binding; go_function: ATPase activity; coupled; go_function: microfilament motor activity; go_process: muscle development; go_process: smooth muscle contraction; go_process: actin filament-based movement	myosin light chain 2a	312	FALSE
MYO1F	cg27582235	0.486025	0.830885	0.679758	0.191242	0.0937198	19	8548301	TOP	CGGGCAGAAGCAGGGCCATGCCCAAGCCACCCCCAAGATCCCCCTGAACC	CCGCCAAAGGAAGTGAGAAGGGGCTGTTGTAAGAGGAACTAAAGCCGGGAGTCCGGTGAA[CG]GGCAGAAGCAGGGCCATGCCCAAGCCACCCCCAAGATCCCCCTGAACCTGCACCTCCATC	8548307	GeneID:4542	myosin;	NM_012335.2	GI:27544940	myosin-ID; go_component: myosin; go_component: unconventional myosin; go_component: unconventional myosin; go_function: ATP binding; go_function: motor activity; go_function: ATP binding; go_function: actin binding; go_function: calmodulin binding; go_function: nucleotide binding; go_function: microfilament motor activity; go_process: biological process unknown	myosin IF	6	FALSE
NALP6	cg08961832	0.942338	0.526345	0.303901	0.220864	0.0409719	11	269185	BOT	GGGCCTCAGGGAGTCCCGGGCCAAGCATCGTCTGGATCCATGGGGTGGCG	CCACCGCGGGCAGGGCCTCAGGGAGTCCCGGGCCAAGCATCGTCTGGATCCATGGGGTGG[CG]GGAGGGGGCAACGGGGAGTGACCCCAGACTTTTCCCTCCCCCGTCCCCGGACCCGGGTCG	268570	GeneID:171389	PYPAF5;	NM_138329.1	GI:21264319	PYRIN-containing nucleotide-binding site/leucine-rich repeat family member; NACHT; LRR and PYD containing protein 6; PYRIN-containing APAF1-like protein 5; go_function: ATP binding; go_function: nucleotide binding; go_process: defense response to pathogen	NACHT; leucine rich repeat and PYD containing 6	615	TRUE	11:269055-271852
NMBR	cg08109815	0.538094	0.0810054	0.0889631	0.479544	0.179891	6	142451524	BOT	ACTTAGAGGGCATGATCTCCTTTCCAGCAGAGTCCGCTGGAGTTTTCACG	GGTTGGAAAGAGACTTAGAGGGCATGATCTCCTTTCCAGCAGAGTCCGCTGGAGTTTTCA[CG]CGCTCCGGTGCCCTGAGGACTGAACGCCCACGATTTAGGTTTAATCGATGTCCCTCCCTC	142451629	GeneID:4829		NM_002511.1	GI:4505406	go_component: plasma membrane; go_component: integral to plasma membrane; go_function: receptor activity; go_function: bombesin receptor activity; go_function: rhodopsin-like receptor activity; go_process: signal transduction; go_process: G-protein signaling; coupled to IP3 second messenger (phospholipase C activating)	neuromedin B receptor	105	TRUE	6:142450876-142451811
NOTCH4	cg14700707	0.350329	0.761664	0.589943	0.0692623	0.0652406	6	32299818	BOT	CATTACTAGGGTGTCCAGGACATTGTGTGACTCAGGAAACAGCTCAGACG	TCCTCCGCCCCCCATTACTAGGGTGTCCAGGACATTGTGTGACTCAGGAAACAGCTCAGA[CG]TGAGGCTTGCAGCAGGCCGAGGAGGAAGAAGAGGGGCAGTGGGAGCAGAGGAGGTGGCTC	32299822	GeneID:4855	INT3; NOTCH3; MGC74442;	NM_004557.3	GI:55770875	Notch (Drosophila) homolog 4; go_component: membrane; go_component: nucleus; go_component: cell surface; go_component: integral to membrane; go_component: integral to plasma membrane; go_function: calcium ion binding; go_function: protein binding; go_function: receptor activity; go_function: calcium ion binding; go_function: protein heterodimerization activity; go_process: transcription; go_proce…	notch4 preproprotein	4	FALSE
NPFFR2	cg26656113	0.538627	0.121405	0.0641518	0.572019	0.0357476	4	73116477	TOP	CGGGATATGAATAGCTTCTTCGGAACCCCAGCGGCCAGCTGGTGCCTCCT	CCTTTTCTTTGCCGCGCTCGGATTCTGAGTTTCACAAGAATGTACCTGGGTGCCCCTTAG[CG]GGATATGAATAGCTTCTTCGGAACCCCAGCGGCCAGCTGGTGCCTCCTGGAAAGTGACGT	73116385	GeneID:10886	GPR74; NPFF2; NPGPR;	NM_053036.1	GI:16604257	7-transmembrane receptor; isoform 2 is encoded by transcript variant 2; neuropeptide G protein-coupled receptor; neuropeptide FF 2; G protein-coupled receptor 74; go_component: membrane; go_component: integral to plasma membrane; go_function: receptor activity; go_function: neuropeptide receptor activity; go_function: rhodopsin-like receptor activity; go_process: signal transduction; go_process: …	G protein-coupled receptor 74 isoform 2	92	TRUE	4:73116364-73116958
OR1E2	cg14314889	0.146267	0.522746	0.54769	0.101179	0.367194	17	3283521	TOP	CGGTCATAGGCCATGGCCACAAGGAGGAAGCTCTCTAGATCCGAAAAATA	GTGTAGTGCAGGAGGAAGCAGATGGCGGTGTAGTGCATGGGGAAGCAGATGGCCACATAG[CG]GTCATAGGCCATGGCCACAAGGAGGAAGCTCTCTAGATCCGAAAAATACAAGAAGAAGTA	3283885	GeneID:8388	OR1E4; OR1E7; OST529; OR17-93; OR17-135;	NM_003554.1	GI:11386152	olfactory receptor; family 1; subfamily E; member 4; olfactory receptor; family 1; subfamily E; member 7; olfactory receptor OR17-17; go_component: integral to plasma membrane; go_function: receptor activity; go_function: olfactory receptor activity; go_process: signal transduction; go_process: sensory perception of smell; go_process: G-protein coupled receptor protein signaling pathway	olfactory receptor; family 1; subfamily E; member 2	364	FALSE
OTOF	cg27305303	0.328365	0.671861	0.647551	0.0765837	0.659546	2	26634735	BOT	TCACAATGGCCAGTCAGTCCCAGGCAGATGACTACCTGTGAAAAGGCTCG	ATTTTCCAGAAATCACAATGGCCAGTCAGTCCCAGGCAGATGACTACCTGTGAAAAGGCT[CG]TCGCCCCAGCCCCTGCTAGAACTTTTCCCACCCATCCTCCCAGCCCTGTCCTATCCCCGG	26635070	GeneID:9381	DFNB6; DFNB9; NSRD9; FER1L2;	NM_194248.1	GI:34740330	isoform a is encoded by transcript variant 1; go_component: cytosol; go_component: membrane; go_component: membrane fraction; go_component: integral to membrane; go_function: molecular function unknown; go_process: membrane fusion; go_process: sensory perception of sound	otoferlin isoform a	335	FALSE
PCDHB12	cg12343638	0.830215	0.444287	0.363077	0.105378	0.0885341	5	140568415	BOT	GTCTACAACATCCTCCAGGGTAATTTTTTTCTTGATATTATCCTGCAGCG	CTGGATAACAGGGTCTACAACATCCTCCAGGGTAATTTTTTTCTTGATATTATCCTGCAG[CG]CCACCACGCGTCTCCACAGATTTTCACAGTTTGATGAACACTACCTAAATTTTATTTACA	140568475	GeneID:56124	PCDH-BETA12;	NM_018932.3	GI:52486159	go_component: membrane; go_component: integral to plasma membrane; go_function: protein binding; go_function: calcium ion binding; go_process: cell adhesion; go_process: homophilic cell adhesion; go_process: nervous system development	protocadherin beta 12 precursor	60	FALSE
PCDHB14	cg06327515	0.776201	0.464391	0.369849	0.0358994	0.326858	5	140583445	TOP	CGTGAAGCCCGGGTAGTGTCTGATGATAATAAAAAGTATTTGCACCTTGA	GGCTCTTTTGTGGCTAATCTAGCGAGGGACCTAGGGCTGGGGGTGGAGGAGCTGTCTTCA[CG]TGAAGCCCGGGTAGTGTCTGATGATAATAAAAAGTATTTGCACCTTGATTTGCTGACTGG	140583262	GeneID:56122	MGC120065; PCDH-BETA14;	NM_018934.2	GI:14195602	go_component: membrane; go_component: integral to membrane; go_function: calcium ion binding; go_function: protein binding; go_process: cell adhesion; go_process: synaptogenesis; go_process: homophilic cell adhesion; go_process: synaptic transmission; go_process: calcium-dependent cell-cell adhesion	protocadherin beta 14 precursor	183	FALSE
PCOLCE	cg26777475	0.111647	0.625848	0.246476	0	0.0652742	7	100037888	TOP	CGCCCACACACCCAAGGCTGCCCCATCTGGCGCTGATTATCCTGCTGCTG	GGTCCCAGGACACGCCACTGTCCCGCCTTCCCCATTGCCCGCCCCACTGGCCAGTCCCCA[CG]CCCACACACCCAAGGCTGCCCCATCTGGCGCTGATTATCCTGCTGCTGCCGCCACCGCTG	100037926	GeneID:5118	PCPE;	NM_002593.2	GI:7262388	procollagen; type 1; COOH-terminal proteinase enhancer; go_function: collagen binding; go_process: development	procollagen C-endopeptidase enhancer	38	FALSE
PFTK1	cg15798153	0.210291	0.61136	0.523253	0.163702	0.633517	7	90176797	TOP	CGGTTACTTTGGCTGCAATGCTGCTGCAGAGCCCGGTTACTCTGCCTTCG	TGCAAATCAATATCTTTCTGAAAAGACAGTGTGTTGTGAATTGCCTTGACAGCATATGCA[CG]GTTACTTTGGCTGCAATGCTGCTGCAGAGCCCGGTTACTCTGCCTTCGTGGGAACTCCAC	90176648	GeneID:5218	KIAA0834; PFTAIRE1;	NM_012395.2	GI:32130539	go_component: nucleus; go_component: cytoplasm; go_function: ATP binding; go_function: nucleotide binding; go_function: transferase activity; go_function: protein serine/threonine kinase activity; go_process: protein amino acid phosphorylation	PFTAIRE protein kinase 1	149	FALSE
PLAGL1	cg17895149	0.765643	0.331607	0.704832	0.849502	0.742023	6	144371522	TOP	CGCGACAGATGCTGGGACGCTGCAATAGGCCAAACTAACTTACCTCCTGT	GGCCTGCTAGCCGAAGTCTCCGCCAGGATGGGCCGCCAGAGCCCAATCACACATGAGAAA[CG]CGACAGATGCTGGGACGCTGCAATAGGCCAAACTAACTTACCTCCTGTGCCAGCAGCGCC	144371246	GeneID:5325	ZAC; LOT1; ZAC1; MGC126275; MGC126276; DKFZp781P1017;	NM_006718.2	GI:27894292	isoform 2 is encoded by transcript variant 2; PLAG-like 1; pleomorphic adenoma gene-like 1; ZAC tumor supressor; pleiomorphic adenoma gene-like 1; isoform 2; go_component: nucleus; go_function: DNA binding; go_function: zinc ion binding; go_function: metal ion binding; go_function: nucleic acid binding; go_process: transcription; go_process: cell cycle arrest; go_process: induction of apoptosis; …	pleiomorphic adenoma gene-like 1 isoform 2	276	TRUE	6:144370510-144371695
PLAGL1	cg25350411	0.690496	0.341904	0.577687	0.74936	0.47807	6	144370610	TOP	CGGGCCAGGAAAAAAACAGAACAAGGAAAAGAAGAAAAAGTCTGTTCCAA	CCTATCTGGTATGAGGTCCACAGACCCGATTCTTACAACCTGGCGCTCTAACCTCGCCAA[CG]GGCCAGGAAAAAAACAGAACAAGGAAAAGAAGAAAAAGTCTGTTCCAAGTAATAATGGGA	144371246	GeneID:5325	ZAC; LOT1; ZAC1; MGC126275; MGC126276; DKFZp781P1017;	NM_006718.2	GI:27894292	isoform 2 is encoded by transcript variant 2; PLAG-like 1; pleomorphic adenoma gene-like 1; ZAC tumor supressor; pleiomorphic adenoma gene-like 1; isoform 2; go_component: nucleus; go_function: DNA binding; go_function: zinc ion binding; go_function: metal ion binding; go_function: nucleic acid binding; go_process: transcription; go_process: cell cycle arrest; go_process: induction of apoptosis; …	pleiomorphic adenoma gene-like 1 isoform 2	636	TRUE	6:144370510-144371695
PLEK2	cg17641252	0.976816	0.32917	0.144418	0.648724	0.0419437	14	66948288	TOP	CGCTGAGCCACCGCTTACCCCGCGTCCCCTCGGACATGCAGCTCTGCCCA	AGTACCCCTGCCCCGACTCCATACTGCGCTAACCAAGTGGGATTCTCCTCCTTGCCTGTG[CG]CTGAGCCACCGCTTACCCCGCGTCCCCTCGGACATGCAGCTCTGCCCATCAGGGCCACAG	66948581	GeneID:26499		NM_016445.1	GI:7706642	pleckstrin 2 (mouse) homolog; go_component: membrane; go_component: cytoskeleton; go_process: intracellular signaling cascade; go_process: actin cytoskeleton organization and biogenesis	pleckstrin 2	293	TRUE	14:66948159-66949047
RAC2	cg18265887	0.404303	0.816769	0.632712	0.157985	0.0639699	22	35970196	TOP	CGCCCGCAGAAACGCGCCTGGCCCTGAGCTGTCACCACCGACACTCTCCA	TCCTCCTGCCCCACCACCGCTGCTCCTCAGCAGGCGCCTCACCAGCCTCCACACCCCTTG[CG]CCCGCAGAAACGCGCCTGGCCCTGAGCTGTCACCACCGACACTCTCCAGGCTCCGGACAC	35970251	GeneID:5880	Gx; EN-7; HSPC022;	NM_002872.3	GI:27881480	rho family; small GTP binding protein Rac2; Ras-related C3 botulinum toxin substrate 3 (rho family; small GTP-binding protein Rac2); small G protein; go_function: GTP binding; go_function: nucleotide binding; go_function: GTPase activity; go_function: protein binding; go_process: signal transduction; go_process: small GTPase mediated signal transduction	ras-related C3 botulinum toxin substrate 2	55	TRUE	22:35970109-35970351
RHOU	cg11431126	0.368918	0.793893	0.599071	0	0.065312	1	226937332	BOT	GATTGAATTAACAGACAGCTTTTTTCCTTAAGTCTAACTGCAGCTGATCG	TCCTGCGAATGAGATTGAATTAACAGACAGCTTTTTTCCTTAAGTCTAACTGCAGCTGAT[CG]TGTGATTTTTTCTCATTTTGAAGCAAAAGGATGCCAGCTCCATTGTGAATGCTCCTTTGA	226937492	GeneID:58480	ARHU; WRCH1; hG28K; CDC42L1; FLJ10616; DJ646B12.2; fJ646B12.2;	NM_021205.4	GI:45827773	Ryu GTPase; Wnt-1 responsive Cdc42 homolog; 2310026M05Rik; GTP-binding protein like 1; CDC42-like GTPase; GTP-binding protein SB128; go_function: GTP binding; go_function: nucleotide binding; go_process: small GTPase mediated signal transduction	ras homolog gene family; member U	160	TRUE	1:226937300-226939047
S100A16	cg23499956	0.198505	0.517199	0.477894	0.0534681	0.0136007	1	151851544	TOP	CGACCCAAGCAGACCCCACTGTGTTCCAGGAGCTGTTCCTTGAGAGGGAT	AGGGAGCCTGAGATTCCGAGAAGAGGAGGCGGGGGCTGAGGTGGCGTCCCCTCTACCTCA[CG]ACCCAAGCAGACCCCACTGTGTTCCAGGAGCTGTTCCTTGAGAGGGATGATGAGATCTGG	151852138	GeneID:140576	S100F; DT1P1A7; MGC17528;	NM_080388.1	GI:17933771	go_function: calcium ion binding	S100 calcium binding protein A16	594	FALSE
SCGB1D2	cg26041297	0.477782	0.783463	0.699696	0.202701	0.448612	11	61766387	TOP	CGCTGGCCCTCTGCTGCTACCAGGGTGAGTACATCAGTCATGAGTCTAGC	AAGCTGAGCTCACAGCAAAACAAGCCACCATGAAGCTGTCGGTGTGTCTCCTGCTGGTCA[CG]CTGGCCCTCTGCTGCTACCAGGGTGAGTACATCAGTCATGAGTCTAGCTCCAGCCCCTGG	61766300	GeneID:10647	LIPB; LPHB;	NM_006551.3	GI:73622133	prostatein-like lipophilin B; lipophilin B (uteroglobin family member); prostatein-like; go_component: extracellular space	lipophilin B precursor	87	FALSE
SCYE1	cg21885525	0.407106	0.74019	0.694101	0.220308	0.112516	4	107455719	TOP	CGAGGTGTAAGTGAATGTATGTGTGTGTATTTTTGTGTGTGAGCCTTTTT	TTCCCTCATCTAATCTCTCATCTCTACGTTTTTTTTCCCCCGGTAGTTTTCTTCCACTCA[CG]AGGTGTAAGTGAATGTATGTGTGTGTATTTTTGTGTGTGAGCCTTTTTATGTACAACCAT	107457124	GeneID:9255	p43; EMAP2; EMAP-2; EMAPII; EMAP II; EMAP-II;	NM_004757.2	GI:45006985	endothelial monocyte-activating polypeptide; go_component: extracellular space; go_function: tRNA binding; go_function: tRNA binding; go_function: nucleic acid binding; go_function: cytokine activity; go_process: chemotaxis; go_process: cell-cell signaling; go_process: protein biosynthesis; go_process: signal transduction; go_process: inflammatory response; go_process: tRNA aminoacylation for pro…	small inducible cytokine subfamily E; member 1	1405	FALSE
SEC61G	cg00945507	0.492337	0.793232	0.464769	0.381322	0.439024	7	54795171	TOP	CGGGATCTGAGGAACAATATAACTCAGGAAGAGCTGATGGAACATTAAGA	TGGGATTACAGACGTGAGCCACCGCGCCCGGCCATGTTTCCTTTTAGCAATGGAGCATAA[CG]GGATCTGAGGAACAATATAACTCAGGAAGAGCTGATGGAACATTAAGACGTGTTACAACT	54794433	GeneID:23480	SSS1;	NM_014302.3	GI:60279263	protein transport protein SEC61 gamma subunit; go_component: membrane; go_component: integral to membrane; go_component: endoplasmic reticulum membrane; go_component: integral to endoplasmic reticulum membrane; go_function: protein translocase activity; go_process: protein targeting	Sec61 gamma subunit	738	TRUE	7:54793833-54795259
SERHL	cg12078929	0.951008	0.48842	0.119227	0.0995751	0.0172414	22	41226632	TOP	CGCCGCACCAGGTCGCCTTAGACTCACCAGGTCGCCTTAGACTTAGATGG	CTAGGCAGGCGTGAGGGTGTGACGGCCGCGCATTCGCCAGACGAGAGCGATGGCTGAGAA[CG]CCGCACCAGGTCGCCTTAGACTCACCAGGTCGCCTTAGACTTAGATGGGACGGGGAGGCC	41226540	GeneID:94009	HS126B42; BK126B4.1; BK126B4.2; dJ222E13.1;	NM_170694.1	GI:25006531	kraken-like; go_function: hydrolase activity; go_process: aromatic compound metabolism	serine hydrolase-like	92	TRUE	22:41225823-41227067
SERPINB1	cg27056119	0.138331	0.45132	0.118101	0.000893905	0.0348259	6	2787238	TOP	CGCTCACTTCTGCTTGCACTTAGGCGACCTCGGGAGCTCGGACTCCTACG	GGAAAGGCTTTGAACTGAGAAAGAAGCCGCGCCCCTGAGGAGGGCGCTGCCCGGAAGCCA[CG]CTCACTTCTGCTTGCACTTAGGCGACCTCGGGAGCTCGGACTCCTACGCAGTCACCGGGA	2787080	GeneID:1992	EI; LEI; PI2; MNEI; M/NEI; ELANH2;	NM_030666.2	GI:20149554	protease inhibitor 2 (anti-elastase); monocyte/neutrophil; protease inhibitor 2 (anti-elastase); monocyte/neutrophil derived; go_component: cytoplasm; go_function: serine-type endopeptidase inhibitor activity	serine (or cysteine) proteinase inhibitor; clade B (ovalbumin); member 1	158	TRUE	6:2786450-2787414
SERPINB5	cg20837735	0.933412	0.594596	0.812198	0.953007	0.906807	18	59295157	TOP	CGGTGGCTCACCTGGGCAGCACCGCCACGCCCACTGCCAGCCCAGCTCCA	CAGGCAAGCGAGGAGCACAAAGACCTGGATGTGGAGGCGACCGTGTCTGGGCAGAAGCAG[CG]GTGGCTCACCTGGGCAGCACCGCCACGCCCACTGCCAGCCCAGCTCCACGCCCCGCCCCG	59295199	GeneID:5268	PI5; maspin;	NM_002639.2	GI:52851464	protease inhibitor 5 (maspin); go_function: serine-type endopeptidase inhibitor activity; go_process: cell motility	serine (or cysteine) proteinase inhibitor; clade B (ovalbumin); member 5	42	TRUE	18:59294878-59295284
SIGLEC6	cg16293105	0.285113	0.623107	0.541455	0.23978	0.0359456	19	56726782	BOT	CGAGGGCTTGTGGCTTCGCAGTTCCTCTTCTGTGAACAGCCGAGATCACG	GGAGTGGAGCTCCGAGGGCTTGTGGCTTCGCAGTTCCTCTTCTGTGAACAGCCGAGATCA[CG]CGCTCCTCCCCAGCCACCCGTTCCTCCCCGCAGTCCTTCCCCTCCACTCCCTTCCCCTTC	56726876	GeneID:946	CD33L; OBBP1; CD33L1; SIGLEC-6;	NM_198846.1	GI:38504660	isoform c is encoded by transcript variant 3; CD33 antigen-like 1; Obesity-binding protein 1; CDw327 antigen; go_component: membrane; go_component: membrane fraction; go_component: integral to plasma membrane; go_function: sugar binding; go_function: protein binding; go_process: cell adhesion; go_process: cell-cell signaling	sialic acid binding Ig-like lectin 6 isoform c	94	FALSE
SLC15A4	cg09597465	0.0294457	0.410887	0.0535009	0.0467129	0.0282978	12	127874129	BOT	GGAAGGCCAGCATGCCCAGCAGGTAGAGCGCCAGGCTCAGCAGGATGGCG	CGGCCAGCAGCGGGAAGGCCAGCATGCCCAGCAGGTAGAGCGCCAGGCTCAGCAGGATGG[CG]CGCGCCCGGCCCAGCCGCGCGTCGGCCAGCCAGCCTCCGAACGGCGAGCCCAGGTAGGTG	127874494	GeneID:121260	PHT1; PTR4; FP12591;	NM_145648.1	GI:21717815	peptide-histidine transporter 4; go_component: membrane; go_component: integral to membrane; go_function: transporter activity; go_process: transport; go_process: oligopeptide transport	solute carrier family 15; member 4	365	TRUE	12:127872973-127875352
SLC19A1	cg07658590	0.563237	0.881562	0.830867	0.393879	0.452428	21	45788015	BOT	CCCCATTTCCAGCCAACAAATCCTTTTTAAGTTCCTTTGAGATTTGTTCG	CTACCCCAGATCCCCCATTTCCAGCCAACAAATCCTTTTTAAGTTCCTTTGAGATTTGTT[CG]TGTGGCTTGCTACACTCAGGACTCTGGAAAGAAGGCCCAGGCCAGAGCTTTGGGCAGGCG	45786779	GeneID:6573	CHMD; FOLT; IFC1; REFC; RFC1;	NM_194255.1	GI:34808709	isoform a is encoded by transcript variant 2; reduced folate carrier; homologue of mutant Chinese hamster cell methotrexate uptake deficiency; go_component: membrane; go_component: membrane fraction; go_component: integral to plasma membrane; go_function: folic acid binding; go_function: reduced folate carrier activity; go_function: folic acid transporter activity; go_function: methotrexate trans…	solute carrier family 19 member 1 isoform a	1236	FALSE
SLC22A8	cg21062347	0.365805	0.701269	0.499505	0.0307941	0.192396	11	62540119	BOT	AGCAGGGCTGCTGGCTGGACACCACGGGCCCAAATGGGAAGTCTGAGACG	GTGGCTGAGCCTAGCAGGGCTGCTGGCTGGACACCACGGGCCCAAATGGGAAGTCTGAGA[CG]TGCCTCCGTTTTGTACATCCGCCCAACGCGAGCAGCCCTGGCAGGCTCACCGAGGGGAGA	62539887	GeneID:9376	OAT3; MGC24086;	NM_004254.2	GI:24497498	organic anion transporter 3; go_component: membrane; go_component: integral to membrane; go_component: membrane fraction; go_component: integral to plasma membrane; go_function: transporter activity; go_function: ion transporter activity; go_function: organic anion transporter activity; go_process: transport; go_process: ion transport; go_process: organic anion transport	solute carrier family 22 member 8	232	FALSE
SLC25A11	cg04958703	0.388873	0.778941	0.657676	0.308369	0.0595855	17	4785467	TOP	CGGTCCTTATCAGGAAGGTCTCAGGTGCTAGTTATTGCTTATATGACTTT	CCTGGAACTCCGAGGTTATCAGGGAGACTGAAAGTGGACGAAGACAGAAGGCAGGATCAA[CG]GTCCTTATCAGGAAGGTCTCAGGTGCTAGTTATTGCTTATATGACTTTGGGCAAGTTAAT	4784063	GeneID:8402	OGC; SLC20A4;	NM_003562.3	GI:34147649	solute carrier family 20 (oxoglutarate carrier); member 4; go_component: mitochondrion; go_component: integral to plasma membrane; go_component: mitochondrial inner membrane; go_function: binding; go_function: transporter activity; go_function: oxoglutarate:malate antiporter activity; go_process: transport	solute carrier family 25 (mitochondrial carrier; oxoglutarate carrier); member 11	1404	FALSE
SLC6A12	cg20938359	0.460654	0.872991	0.568487	0.0735868	0.0738461	12	192511	BOT	GACAGAGCTGGGATCCCAGCAGCACATGGGCAGCAGCATTTCTGGTCTCG	GGGAGCAAAGGGGACAGAGCTGGGATCCCAGCAGCACATGGGCAGCAGCATTTCTGGTCT[CG]TCTGCACCTCTGCTAGCCCCAGCTGGGCCTCTGGCGACATGCCCAGCTCCTGAAAACAGA	192755	GeneID:6539	BGT1; BGT-1;	NM_003044.2	GI:19923156	gamma-aminobutyric acid transporter; go_component: membrane; go_component: integral to plasma membrane; go_function: symporter activity; go_function: neurotransmitter:sodium symporter activity; go_function: gamma-aminobutyric acid:sodium symporter activity; go_process: neurotransmitter transport	solute carrier family 6 (neurotransmitter transporter; betaine/GABA); member 12	244	FALSE
SLC6A8	cg07446846	0.201997	0.502758	0.720338	0.813162	0.767707	X	152605556	BOT	TCTGGCTTGGGCCGGAACTGCTTTTCTTCCTAAAGCTGGACGGATGGCCG	CAGCAAGCTCAATCTGGCTTGGGCCGGAACTGCTTTTCTTCCTAAAGCTGGACGGATGGC[CG]CGGGCTTAGCTTAACGGGATGAGCCATCTGGGGACTGCAGTGTCCACGATCAGATCAGGG	152606586	GeneID:6535	CT1; CRTR; MGC87396;	NM_005629.1	GI:5032096	go_component: membrane; go_component: integral to plasma membrane; go_function: sodium ion binding; go_function: symporter activity; go_function: creatine:sodium symporter activity; go_function: neurotransmitter:sodium symporter activity; go_process: ion transport; go_process: sodium ion transport; go_process: muscle contraction; go_process: neurotransmitter uptake; go_process: neurotransmitter t…	solute carrier family 6 (neurotransmitter transporter; creatine); member 8	1030	FALSE
SLC9A2	cg20050113	0.268543	0.614817	0.501894	0.223687	0.405134	2	102603293	TOP	CGGAACGCCAAGTTTGTCAGCTCTCTGCTTAAGTTGAGTGAGATCTGTTT	TTGAAATGGCCCCAAGTGTAAGTTCTACAAACTCAGCGATTGCTGCTTACTTCTGCCGCA[CG]GAACGCCAAGTTTGTCAGCTCTCTGCTTAAGTTGAGTGAGATCTGTTTATTGAAGTGTAC	102602598	GeneID:6549	NHE2;	NM_003048.3	GI:38569454	go_component: integral to membrane; go_function: sodium ion binding; go_function: antiporter activity; go_function: solute:hydrogen antiporter activity; go_function: sodium:hydrogen antiporter activity; go_process: ion transport; go_process: regulation of pH; go_process: sodium ion transport	solute carrier family 9 (sodium/hydrogen exchanger); isoform 2	695	TRUE	2:102601650-102603398
SMPX	cg19002579	0.399948	0.798528	0.556531	0.381346	0.564669	X	21686139	TOP	CGGGAGAGGCACAGAGCTATTTCAGCCACATGAAAAGCATCGGAATTGAG	CACTTAGCCTTAACGGTTTAAGTTCCCCTCCAGCCCCGAGCCAGGAGCAGTTCTCAATAC[CG]GGAGAGGCACAGAGCTATTTCAGCCACATGAAAAGCATCGGAATTGAGATCGCAGCTCAG	21686151	GeneID:23676		NM_014332.1	GI:10047089	go_process: striated muscle contraction	small muscle protein; X-linked	12	TRUE	X:21686126-21686334
SULT1A1	cg15812873	0.775975	0.355185	0.52474	0.0418709	0.0204978	16	28542516	BOT	TTTGTGTCAACGGACCCATGCATGGGGGTGGGCCGGGCACCTTTCAAACG	TATTCTGGGTATTTTGTGTCAACGGACCCATGCATGGGGGTGGGCCGGGCACCTTTCAAA[CG]TTCAGCCCCCACGACGGCCCGTGGCCTCCGGATTGGACGGCACGAGCTGGGTGTGCGCGG	28542367	GeneID:6817	PST; STP; STP1; P-PST; ST1A3; TSPST1; MGC5163; MGC131921; HAST1/HAST2;	NM_001055.2	GI:29540530	isoform a is encoded by transcript variant 1; phenol-preferring phenol sulfotransferase1; phenol-sulfating phenol sulfotransferase; aryl sulfotransferase; thermostable phenol sulfotransferase1; go_function: transferase activity; go_function: sulfotransferase activity; go_function: aryl sulfotransferase activity; go_process: lipid metabolism; go_process: steroid metabolism; go_process: amine metab…	sulfotransferase family; cytosolic; 1A; phenol-preferring; member 1 isoform a	149	TRUE	16:28541800-28542952
THAP3	cg11688219	0.0526735	0.366009	0.351026	0.0408464	0.0685654	1	6607506	TOP	CGGCCAACCCCTCAGTGTTTTTAGGGCTTTGAATTGTGAATAGGTCTGGA	TGCTTTGAGCACCCAACCAGGACGCATAGCCACTCACAGGCTTGGACAACTGGAAACCAA[CG]GCCAACCCCTCAGTGTTTTTAGGGCTTTGAATTGTGAATAGGTCTGGACTCCTCTGACGT	6607839	GeneID:90326	MGC33488;	NM_138350.2	GI:42734378	go_function: DNA binding; go_function: metal ion binding	THAP domain containing; apoptosis associated protein 3	333	TRUE	1:6607498-6608458
TLR3	cg12697789	0.389014	0.72022	0.549763	0.101754	0.102729	4	187227419	BOT	TTCTGCTAGCAAACTCTACTCAGCAAGAGAGACCCTGCCCAGTAAGAACG	AAACCACATGCATTCTGCTAGCAAACTCTACTCAGCAAGAGAGACCCTGCCCAGTAAGAA[CG]TGAAATGAACACCTTCACTTACTTGGATGACTGCTAGCCTTTCCTTTTTTCTTTAGTCCA	187227303	GeneID:7098	CD283;	NM_003265.2	GI:19718735	go_component: membrane; go_component: integral to plasma membrane; go_function: double-stranded RNA binding; go_function: transmembrane receptor activity; go_process: inflammatory response; go_process: detection of virus; go_process: innate immune response; go_process: signal transduction; go_process: signal transduction; go_process: hyperosmotic response; go_process: defense response to bacteria…	toll-like receptor 3	116	FALSE
TLR4	cg05429895	0.573808	0.9482	0.850107	0.15778	0.104496	9	119506461	TOP	CGAGCCGCCCCACAGCAATTGGTGTATTCAAAGCAGTTCTGGGCTAAAGG	CGTGGCTCGCTATCACCGTCTGACCGAGCAGTTTCTGAGGCACTGGTGTCTTCTCTTCCT[CG]AGCCGCCCCACAGCAATTGGTGTATTCAAAGCAGTTCTGGGCTAAAGGGTGAGAGGAAGT	119506405	GeneID:7099	TOLL; hToll;	NM_003266.2	GI:19924147	isoform C is encoded by transcript variant 3; homolog of Drosophila toll; go_component: membrane; go_component: integral to plasma membrane; go_component: lipopolysaccharide receptor complex; go_function: protein binding; go_function: lipopolysaccharide binding; go_function: transmembrane receptor activity; go_function: transmembrane receptor activity; go_process: detection of fungi; go_process: …	toll-like receptor 4 isoform C	56	FALSE
TMEM100	cg08762247	0.224263	0.660134	0.455321	0	0.127371	17	51155371	TOP	CGGACTCATCATGTCACTGAGCAAAGCTGGGGGAAGCCAAAACTCAGAAT	ATGCTGCAAGAGAAAAAGTAAAAGCTGGCTCCTGTCTCTGGGGAATCTGTAGAAATGATT[CG]GACTCATCATGTCACTGAGCAAAGCTGGGGGAAGCCAAAACTCAGAATCTGCTGGCAAGG	51155141	GeneID:55273	FLJ10970; FLJ37856;	NM_018286.1	GI:8922795	synonyms: FLJ10970; FLJ37856	hypothetical protein LOC55273	230	FALSE
TMEM84	cg24399529	0.224901	0.60478	0.4789	0.212966	0.468379	15	67160207	TOP	CGGGGAATCTTTGCCATTGGTTGGAAAGAATTCAAGGCTCAGTGAATTTA	AAGCCATAGTTGTAGGAAATGGTCTGTTTCTGTGGCAACAGGGGAGGAGAGACTTTGCCT[CG]GGGAATCTTTGCCATTGGTTGGAAAGAATTCAAGGCTCAGTGAATTTACATCAACCCTGG	67160256	GeneID:283673	FLJ33768; MGC126643; MGC126645;	NM_173610.1	GI:27734706	synonyms: FLJ33768; MGC126643; MGC126645	hypothetical protein LOC283673	49	FALSE
TNFRSF18	cg07671976	0.106364	0.496367	0.406154	0.0860193	0.448161	1	1132078	TOP	CGCCGCCCCCTGCACTGGGGACACCAATGTGGCCGCAGACTTTGCATAGA	GAGGAGTGATTGGCTGACCCCCGCCCTCCAAGGGGCCCCCATGGGACAAGGTGCTATAAA[CG]CCGCCCCCTGCACTGGGGACACCAATGTGGCCGCAGACTTTGCATAGAAAACCTTTCTGA	1131952	GeneID:8784	AITR; GITR; GITR-D;	NM_004195.2	GI:23238190	isoform 1 precursor is encoded by transcript variant 1; TNF receptor superfamily activation-inducible protein; glucocorticoid-induced TNFR-related protein; activation-inducible TNFR family receptor; go_component: integral to membrane; go_function: receptor activity; go_function: tumor necrosis factor receptor activity; go_process: anti-apoptosis; go_process: signal transduction	tumor necrosis factor receptor superfamily; member 18 isoform 1 precursor	126	TRUE	1:1131403-1132105
TRPV3	cg10137010	0.523316	0.885642	0.802335	0.203584	0.177184	17	3409188	TOP	CGCCTGGGGAGGAAGCTGCTGCCAAATGTCAGTGCTTCCATTTTGCTCGT	CTTACTCACCCTCTCCCGACCCAGCCCCGCGCCCTCCCTGTTTGCCTCTGGCGGCTCAGA[CG]CCTGGGGAGGAAGCTGCTGCCAAATGTCAGTGCTTCCATTTTGCTCGTGTTCATAACTTT	3408039	GeneID:162514	VRL3;	NM_145068.2	GI:22027467	vanilloid receptor-related osmotically activated channel protein; vanilloid receptor 3; go_component: membrane; go_component: integral to membrane; go_function: calcium ion binding; go_function: cation channel activity; go_function: calcium channel activity; go_process: cation transport; go_process: calcium ion transport	transient receptor potential cation channel; subfamily V; member 3	1149	TRUE	17:3408990-3409249
UBE2D4	cg15262984	0.807165	0.456737	0.654201	0.132294	0.0198347	7	43932173	BOT	GGATGCGTTACAGCCATTTCCATGTAGATGTCTGTGCATACGTTCACACG	CGCCTTATGGCTGGATGCGTTACAGCCATTTCCATGTAGATGTCTGTGCATACGTTCACA[CG]CAAAACTCTCCGCAGTTTTGGAGATCTCCGTGTTCAGTCGTACCTCACGTGATCTTGCAC	43932572	GeneID:51619	HBUCE1;	NM_015983.2	GI:19549332	ubiquitin-conjugating enzyme HBUCE1; go_function: ligase activity; go_function: protein binding; go_function: ubiquitin-protein ligase activity; go_process: ubiquitin cycle	ubiquitin-conjugating enzyme E2D 4 (putative)	399	TRUE	7:43932157-43933072
UHRF1	cg19147390	0.173955	0.625135	0.689248	0.314316	0.85024	19	4862058	BOT	TGGAGCCAGGCCTGCAGAGGCTGTTCTACAGGGGCAAACAGGTACACCCG	AGCTGTTCCACGTGGAGCCAGGCCTGCAGAGGCTGTTCTACAGGGGCAAACAGGTACACC[CG]CCGCCAGCACCTTTGTTCTATGCCTGGTCCAGGCCTCGCGCCTCTGCAGCCACCAGCCGA	4861814	GeneID:29128	Np95; ICBP90; RNF106; huNp95; FLJ21925;	NM_013282.2	GI:16507203	transcription factor ICBP90; ICBP90 amino acids 746..793; go_component: nucleus; go_component: ubiquitin ligase complex; go_function: DNA binding; go_function: ligase activity; go_function: protein binding; go_function: zinc ion binding; go_function: metal ion binding; go_function: ubiquitin-protein ligase activity; go_process: DNA repair; go_process: cell cycle; go_process: transcription; go_pro…	ubiquitin-like; containing PHD and RING finger domains; 1	244	TRUE	19:4862058-4862351
VSIG2	cg02082342	0.708742	0.157519	0.0681744	0.795049	0.167175	11	124127583	BOT	TGAGGCTCCGAGGTGGGGACTCCCCTTGCCAGCTCTGGGGTATCAGGACG	TCACACTCACAGTGAGGCTCCGAGGTGGGGACTCCCCTTGCCAGCTCTGGGGTATCAGGA[CG]CCTTCCAAAGTCAGCTTTCCTTCCGTCTCTGCAGAAGGCCCACCCCAAGCCCAGCGCTTT	124127319	GeneID:23584	CTH; CTXL; 2210413P10Rik;	NM_014312.3	GI:34147668	cortical thymocyte receptor (X. laevis CTX) like; go_component: integral to membrane	V-set and immunoglobulin domain containing 2	264	FALSE
VSIG2	cg21929875	0.828386	0.208499	0.128516	0.887544	0.137951	11	124127306	BOT	GTCCTGTCCTGCTCCTGCCAGGTGGGCGGTCAAGGTCGGTCTGGGTGTCG	CCGCGTCCGGCCGTCCTGTCCTGCTCCTGCCAGGTGGGCGGTCAAGGTCGGTCTGGGTGT[CG]GGCAGGGAAGGGAGCACCCAAGGGCAGCCGCCCGGGCTGGGCAGGAGCGAGACTGGTATC	124127319	GeneID:23584	CTH; CTXL; 2210413P10Rik;	NM_014312.3	GI:34147668	cortical thymocyte receptor (X. laevis CTX) like; go_component: integral to membrane	V-set and immunoglobulin domain containing 2	13	TRUE	11:124127195-124127449
WFDC1	cg04195127	0.443313	0.863809	0.672645	0.0299036	0.053594	16	82886220	TOP	CGGGATTTCTCGGCCAGCCTCGCAGGCAATGCCCGTTTCCAGATATTCTT	CCTCAAGGCTGACTCCCACCCACACAGGCTGCCCCAGCCTCCCCATCCCAGGCACTTACA[CG]GGATTTCTCGGCCAGCCTCGCAGGCAATGCCCGTTTCCAGATATTCTTGGCAGAGCCGGC	82885902	GeneID:58189	PS20;	NM_021197.2	GI:18379352	WAP four-disulfide core domain 1 homolog (mouse); prostate stromal protein ps20; go_component: extracellular space; go_function: serine-type endopeptidase inhibitor activity; go_process: negative regulation of cell growth	WAP four-disulfide core domain 1 precursor	318	TRUE	16:82886018-82886244
XTP7	cg14184817	0.785163	0.165579	0.119906	0.476395	0.100742	19	50429323	BOT	ACTGAGTCCAGCTTACCTGGGGTAGACCTGATTGTGCCAGTGCAGCAGCG	TGACCTTGGGCAACTGAGTCCAGCTTACCTGGGGTAGACCTGATTGTGCCAGTGCAGCAG[CG]CGTAGCGGTCGGCCAGCGGCAGCCTGCGACGGGCGGAGGCCCCCAGCCACTCGGCCAGGG	50429309	GeneID:90332	MGC16332;	NM_138568.2	GI:29788775	synonym: MGC16332	protein 7 transactivated by hepatitis B virus X antigen	14	TRUE	19:50428897-50430587
XTP7	cg21631754	0.925529	0.13741	0.134051	0.734473	0.134048	19	50429325	TOP	CGCGCTGCTGCACTGGCACAATCAGGTCTACCCCAGGTAAGCTGGACTCA	GGCCCTGGCCGAGTGGCTGGGGGCCTCCGCCCGTCGCAGGCTGCCGCTGGCCGACCGCTA[CG]CGCTGCTGCACTGGCACAATCAGGTCTACCCCAGGTAAGCTGGACTCAGTTGCCCAAGGT	50429309	GeneID:90332	MGC16332;	NM_138568.2	GI:29788775	synonym: MGC16332	protein 7 transactivated by hepatitis B virus X antigen	16	TRUE	19:50428897-50430587
ZNF696	cg24107665	0.279769	0.599394	0.501022	0.0260575	0.0654088	8	144444307	TOP	CGCATCTCCAGCTGGAATGCTGCAAAAGTGACGCTTTTCATCATGGGTGC	GGCAAGATGCACCTCCTGTCCAAGTCTCTCGCCCTTCCGCCTGCCGCAGACCGAAGGTCA[CG]CATCTCCAGCTGGAATGCTGCAAAAGTGACGCTTTTCATCATGGGTGCAAAGTGTACAGC	144444971	GeneID:79943	FLJ14129;	NM_030895.1	GI:13569857	go_component: nucleus; go_function: zinc ion binding; go_function: metal ion binding; go_function: nucleic acid binding	zinc finger protein 696	664	TRUE	8:144442733-144445591
	cg00718513	0.288023	0.870951	0.311094	0.0126614	0.133562	2	88996387	TOP	CGGTCCAAGCTTCTCAGAGCATCCTTAAAGACAGCTTGTCAGGGCCCCTG	CCCCTTTGAGCATCAACTCAAACTTTTCTGAGCTGATTTGCATGTTGGGCCATTAGACAA[CG]GTCCAAGCTTCTCAGAGCATCCTTAAAGACAGCTTGTCAGGGCCCCTGAGGAGCAGCCTC	88996309	GeneID:28905						78	FALSE
