# Supplementary material for: Defining Hypo-Methylated Regions of Stem Cell-Specific Promoters in Human iPS Cells Derived from Extra-Embryonic Amnions and Lung Fibroblasts
Source: PLoS One. 2010 Sep 27;5(9):e13017. doi: 10.1371/journal.pone.0013017 (PMC2946409; doi:10.1371/journal.pone.0013017)
Supplement: Data set S3 — A list of AM-iPS specific aberrant DMSs. (0.25 MB XLS) [file pone.0013017.s009.xls]

## Sheet: AM-iPSC Specific Aberrant DMSs
Supplementary dataset S3. AM-iPS specific Aberrant DMSs
SYMBOL	TargetID	HUESCs	MRC-iPSCs	AM-iPSCs	MRC5	AM936EP	CHR	MAPINFO	SOURCESTRAND	SOURCESEQ	TOPGENOMICSEQ	TSS_COORDINATE	GENE_ID	SYNONYM	ACCESSION	GID	ANNOTATION	PRODUCT	DISTANCE_TO_TSS	CPG_ISLAND	CPG_ISLAND_LOCATIONS
ACSBG2	cg08256781	0.487661	0.891633	0.803629	0.896765	0.445116	19	6086510	BOT	CATGCATCATTCATTTATTCATGCATGCATGCACTTCTGCGTTGCATTCG	GATTGCTCTTTTCATGCATCATTCATTTATTCATGCATGCATGCACTTCTGCGTTGCATT[CG]TGACGTTTTTATGAAGCCATGACCCTAATGGCAGGGATTGTGCTGGATGCTGGAGACATA	6086678	GeneID:81616	BGR; BRGL; PRTD-NY3; MGC111089; DKFZp434K1635;	NM_030924.2	GI:21359959	expressed exclusively in the testes; BGR protein; BGR-like; go_function: catalytic activity; go_process: metabolism	bubblegum related protein	168	FALSE
ACVRL1	cg23640701	0.786142	0.44963	0.39109	0.653751	0.895095	12	50587901	TOP	CGCACAGCTCCCATGACCCTACCTGAGACTTGGAGGGGAATGGACGAGAC	AGTGGTCGCGGGAGGCTCAGTCCCAGCTCATTAGAAAGGCAAGCTGCTCCTGGCTGACCA[CG]CACAGCTCCCATGACCCTACCTGAGACTTGGAGGGGAATGGACGAGACTGGACTGGAAAT	50587469	GeneID:94	HHT; ALK1; HHT2; ORW2; SKR3; ALK-1; ACVRLK1;	NM_000020.1	GI:4557242	Activin A receptor; type II-like kinase 1; go_component: membrane; go_component: integral to plasma membrane; go_function: ATP binding; go_function: receptor activity; go_function: nucleotide binding; go_function: transferase activity; go_function: magnesium ion binding; go_function: manganese ion binding; go_function: transforming growth factor beta receptor activity; go_process: circulation; go…	activin A receptor type II-like 1	432	TRUE	12:50586932-50587962
ADSSL1	cg19426827	0.183181	0.66613	0.491738	0.494832	0.152674	14	104262163	BOT	AGTTGGGGACACCCGATCCTTAGGGGGTGGCGCATGCCATGGGTGTGACG	TACAAGTCGCTGAGTTGGGGACACCCGATCCTTAGGGGGTGGCGCATGCCATGGGTGTGA[CG]CTGGACCCTCCATGGGGGAACCAGAGGACCCAGCCCCAGGATGGTTTGAGGACCCCCAAG	104261579	GeneID:122622	FLJ38602;	NM_199165.1	GI:40316943	isoform 1 is encoded by transcript variant 1; go_function: GTP binding; go_function: ligase activity; go_function: nucleotide binding; go_function: magnesium ion binding; go_function: adenylosuccinate synthase activity; go_process: purine nucleotide biosynthesis	adenylosuccinate synthase-like 1 isoform 1	584	TRUE	14:104260862-104262165
AFG3L1	cg13969584	0.0540722	0.192254	0.423782	0.0314473	0.0357226	16	88565970	TOP	CGGGTCCCCATGGGCAGGCCCAGCCCCACTGCCTAGCCCAGCTGCTGCTT	ACTCGGTCAACAGAAAACGAGGCTGCGAAGAGGCTCAGGCTGATGTCCTGGAGACGTGGA[CG]GGTCCCCATGGGCAGGCCCAGCCCCACTGCCTAGCCCAGCTGCTGCTTCACTGTCCACTC	88566502	GeneID:172	AFG3; FLJ45200;	NM_001132.2	GI:52145313	isoform 1 is encoded by transcript variant 1; AFG3 (ATPase family gene 3; yeast)-like 1; go_component: mitochondrion; go_component: integral to membrane; go_function: ATP binding; go_function: ATPase activity; go_function: nucleotide binding; go_function: metallopeptidase activity; go_function: metallopeptidase activity; go_function: metalloendopeptidase activity; go_process: proteolysis	AFG3 ATPase family gene 3-like 1 isoform 1	532	TRUE	16:88565306-88567253
ANGPTL2	cg11213150	0.230667	0.286891	0.558342	0.0542177	0.0220718	9	128924278	BOT	CAGCTGGGGGTGTGTGCTGCTGGATCTCAGAGGGTCACTCCCTGCTATCG	ACCCTGACCCTCCAGCTGGGGGTGTGTGCTGCTGGATCTCAGAGGGTCACTCCCTGCTAT[CG]CTTGGAGCCAAACGAGGCATGTCCGGGGCAGAACCTGTGGACATTTGGTGGTGTTTGGGG	128924865	GeneID:23452	ARP2; HARP; MGC8889;	NM_012098.2	GI:34577067	angiopoietin-related protein 2; go_component: extracellular space; go_function: receptor binding; go_process: development	angiopoietin-like 2 precursor	587	FALSE
ANK1	cg00176210	0.81779	0.605468	0.363544	0.9501	0.982627	8	41774124	BOT	GGCGGGTGGGGTGTGCAAAGCTGCTCTTGCTCGCGTGCTGCCTACTGGCG	ACGGGGAGGCGAGGCGGGTGGGGTGTGCAAAGCTGCTCTTGCTCGCGTGCTGCCTACTGG[CG]CGGCCTGGGTGGCCCCCTCCTGACATCTCCCCGTCCACCCGAGCAGCCGCCCAGTACTCA	41774297	GeneID:286	ANK; SPH1; SPH2;	NM_020475.2	GI:70780352	isoform 4 is encoded by transcript variant 4; ankyrin-R; ankyrin-1; erythrocytic; go_component: cytoskeleton; go_component: cytoskeleton; go_component: actin cytoskeleton; go_component: plasma membrane; go_component: basolateral plasma membrane; go_component: basolateral plasma membrane; go_function: enzyme binding; go_function: protein binding; go_function: spectrin binding; go_function: catalyt…	ankyrin 1 isoform 4	173	TRUE	8:41773929-41775251
ANKRD33	cg19974223	0.511969	0.340431	0.162889	0.6338	0.892222	12	50567943	BOT	GGCCCAACTTTTTAGGCCCAGCCTAAAGCCCCTCCTAATTGGGTGGAGCG	TCGTGGGGTCTTGGCCCAACTTTTTAGGCCCAGCCTAAAGCCCCTCCTAATTGGGTGGAG[CG]CGACTTGCTGAAGGGGTGGTTGCGGGAGAGGGGGTGAGTGAATGCAGGTATCTCATTAAA	50568011	GeneID:341405	C12orf7; DKFZp686O1689;	NM_182608.2	GI:40255267	synonyms: C12orf7; DKFZp686O1689	ankyrin repeat domain 33	68	TRUE	12:50567870-50568245
ARF5	cg12288726	0.760456	0.438023	0.361544	0.555396	0.866722	7	127015093	BOT	CAAACGAAGGTGGACTTCTCCAACAGCCCAGGAGTGGGTCTGTGACCCCG	CGCAGGGCGATCCAAACGAAGGTGGACTTCTCCAACAGCCCAGGAGTGGGTCTGTGACCC[CG]CCGCCCAAGGCCGGGAATCTTACACTGGTTCTGCGGATTGGGAATTAGGAAGTAGGCGTT	127015753	GeneID:381		NM_001662.2	GI:6995999	go_component: Golgi stack; go_function: GTP binding; go_function: nucleotide binding; go_function: GTPase activity; go_process: ER to Golgi transport; go_process: intracellular protein transport; go_process: small GTPase mediated signal transduction	ADP-ribosylation factor 5	660	TRUE	7:127014895-127016535
ARHGEF11	cg14265075	0.496015	0.282646	0.108424	0.892934	0.702073	1	155283145	BOT	TCATAACCCCCTCTCATAGAATCACAGTTTCTAAATCTTTACAAGTAACG	GCAATTCTATTTTCATAACCCCCTCTCATAGAATCACAGTTTCTAAATCTTTACAAGTAA[CG]TGACATTTGTCAGAAGGTGCCGAGCGTTATGATTAAAAATCATTAAGGCCGAGGCGGGGC	155281786	GeneID:9826	GTRAP48; KIAA0380; PDZ-RHOGEF;	NM_014784.2	GI:38026914	isoform 1 is encoded by transcript variant 1; Rho guanine exchange factor (GEF) 11; RhoA-specific guanine nucleotide exchange factor; RhoGEF glutamate transport modulator; glutamate transporter EAAT4-associated protein 48; go_component: intracellular; go_function: protein binding; go_function: protein binding; go_function: GTPase activator activity; go_function: signal transducer activity; go_fun…	Rho guanine nucleotide exchange factor (GEF) 11 isoform 1	1359	TRUE	1:155281626-155283454
ASCL2	cg06263495	0.721995	0.260086	0.333251	0.170806	0.0280449	11	2248580	TOP	CGCAGTCCACAGATCCCCAGTGCGCCCAACTGGCGAAATCTGCGAGTTCC	GCGCGATCACATTCTGTAAGGCCCAAAGCGTGCGCATGTCCCCCTAGCCCATCCCCCGGA[CG]CAGTCCACAGATCCCCAGTGCGCCCAACTGGCGAAATCTGCGAGTTCCCGGTGCGCCCCC	2248758	GeneID:430	ASH2; HASH2; MASH2;	NM_005170.2	GI:42716308	mammalian achaete/scute homologue 2; go_component: nucleus; go_function: transcription factor activity; go_process: cell differentiation; go_process: central nervous system development; go_process: peripheral nervous system development; go_process: regulation of transcription; DNA-dependent	achaete-scute complex homolog-like 2	178	TRUE	11:2246594-2249861
AUP1	cg04576203	0.0366859	0.204452	0.504742	0.054058	0.0382675	2	74611333	BOT	GAACGGCTCAGGATTCGTGGTGGCTGCCGATGGGCTCATTGTCACCAACG	GGTCCCTATCTCGAACGGCTCAGGATTCGTGGTGGCTGCCGATGGGCTCATTGTCACCAA[CG]CCCATGTGGTGGCTGATCGGCGCAGAGTCCGTGTGAGACTGCTAAGCGGCGACACGTATG	74610395	GeneID:550		NM_181576.1	GI:31712023	isoform 3 is encoded by transcript variant 3; go_function: molecular function unknown	ancient ubiquitous protein 1 isoform 3	938	TRUE	2:74609576-74611564
AUP1	cg04755933	0.0372038	0.33697	0.847727	0.0228161	0.0742358	2	74611389	TOP	CGTGTCGCCGCTTAGCAGTCTCACACGGACTCTGCGCCGATCAGCCACCA	CTGAATCCTCAGCGTTGCGATGTCTGCCACGGGATCCACAGCTGTGACCACGGCCTCATA[CG]TGTCGCCGCTTAGCAGTCTCACACGGACTCTGCGCCGATCAGCCACCACATGGGCGTTGG	74610395	GeneID:550		NM_181576.1	GI:31712023	isoform 3 is encoded by transcript variant 3; go_function: molecular function unknown	ancient ubiquitous protein 1 isoform 3	994	TRUE	2:74609576-74611564
BCAP31	cg01910452	0	0.0211019	0.71213	0	0.293197	X	152642618	TOP	CGGAGAAAGTTCTAGACGCAGTATCCTCAGAAGCCAGGGGTCCTTACAGT	GGGCAGGATTCGGGACCAAGCGCAAAGGCAGGTCTCGACCAAGCACCTCAAGGCCCCATA[CG]GAGAAAGTTCTAGACGCAGTATCCTCAGAAGCCAGGGGTCCTTACAGTAGCCCTCGCGGG	152643081	GeneID:10134	CDM; BAP31; 6C6-AG; DXS1357E;	NM_005745.6	GI:49472837	accessory protein BAP31; go_component: endoplasmic reticulum; go_component: integral to plasma membrane; go_function: receptor binding; go_process: apoptosis; go_process: immune response; go_process: ER to Golgi transport; go_process: intracellular protein transport	B-cell receptor-associated protein 31	463	TRUE	X:152642005-152643632
C10orf125	cg14607011	0.198666	0.481314	0.533328	0.823195	0.911584	10	135021736	TOP	CGGACCCCAGCCCGCCGAACCCTAGGCCCGGCCCGTCCCCAAGCCCCAAG	CACGACTCAGCCCGCACGTCCCCAGTTCCTGGGGCTCCCCGCCCTTCCTTGAGCCGCAAG[CG]GACCCCAGCCCGCCGAACCCTAGGCCCGGCCCGTCCCCAAGCCCCAAGCCCGGGACCCTA	135021519	GeneID:282969	FLJ26016;	NM_198472.1	GI:38348261	go_process: carbohydrate transport	hypothetical protein LOC282969	217	TRUE	10:135020610-135021994
C12orf34	cg01335367	0.0591666	0.201185	0.428319	0.0674241	0.803953	12	108656591	TOP	CGGTGGAGCCAATTCACCAGCAGGTCCCGGCAGCAACTCTTCTACAACAG	CCCAGAGGCTTGGAAATCCAGGAGCCACAGGAAGCAGTGAGCTTTCTGCGGAGCCGGATC[CG]GTGGAGCCAATTCACCAGCAGGTCCCGGCAGCAACTCTTCTACAACAGATTCCTGCCCGT	108656955	GeneID:84915	FLJ14721;	NM_032829.1	GI:14249533	synonym: FLJ14721	hypothetical protein LOC84915	364	FALSE
C12orf4	cg16512727	0.509396	0.793921	0.833783	0.400829	0.487338	12	4519397	TOP	CGGGAGCAGGAAAATCAGGTATTATATCATTGGAGAGCGGTTTGGGATAG	TGCTTTTATAAAGGTCACTGGCTGTTGGTGGAGAATAAATGATGGATAGGGTGACCAGAA[CG]GGAGCAGGAAAATCAGGTATTATATCATTGGAGAGCGGTTTGGGATAGGGTATTATTAGT	4517898	GeneID:57102		NM_020374.2	GI:22095357		hypothetical protein LOC57102	1499	FALSE
C15orf29	cg19021732	0.1919	0.385149	0.503172	0.0418036	0.0519766	15	32289817	BOT	ATAACTTTATAGGAAATTGTTTGCACCTCCTGGTACACCACTAAGGCACG	TCTCCCGGAACCATAACTTTATAGGAAATTGTTTGCACCTCCTGGTACACCACTAAGGCA[CG]GTCTCCCACACTAGGTTGTTCCTAGCGCACGGTCGGTCATTCGTTGACCTTTACCCACCC	32289515	GeneID:79768	FLJ22557;	NM_024713.1	GI:13376012	go_function: binding	hypothetical protein LOC79768	302	TRUE	15:32288937-32289896
C17orf81	cg07389922	0.0615659	0.226798	0.490975	0.086894	0.0205607	17	7094731	TOP	CGCCTGCGGTTCCCATTAAGAGAATTCCTCCAAAAAGGCTGTGAAAATTT	GAGGGCATACGTTACAAACAAGGACGGGAACTTGGGAAAGCCCTGGGTGTGAAGGAGAAA[CG]CCTGCGGTTCCCATTAAGAGAATTCCTCCAAAAAGGCTGTGAAAATTTATTTCATAGTGT	7096096	GeneID:23587	DERP6; MST071; HSPC002; MSTP071;	NM_203414.1	GI:44662825	isoform 3 is encoded by transcript variant 3; dermal papilla derived protein 6; S-phase 2 protein	S-phase 2 protein isoform 3	1365	FALSE
C19orf24	cg13795840	0.405369	0.753773	0.87527	0.6623	0.417349	19	1225794	TOP	CGTGGCCCTTTATTCGAATCCGACTTTCACAGGGCTCCACATCGTTGTGG	AGTGGCCCCGCTCCGCCGACAGACCCCCCTGAACCACAGACTCGGCTTTCTGGGTGCACA[CG]TGGCCCTTTATTCGAATCCGACTTTCACAGGGCTCCACATCGTTGTGGGCAAGGACTGGC	1226551	GeneID:55009	FLJ20640;	NM_017914.2	GI:42476017	synonym: FLJ20640	hypothetical protein LOC55009	757	TRUE	19:1225395-1227695
C1orf65	cg27202708	0.90515	0.276776	0.529309	0.290265	0.0120982	1	221633332	TOP	CGCTCGGGCCACTTCACAATGCGCCTGGCAGCTGGGTCCTCGCAGTCTTC	CCCGAGGACGCTGCAGACACCCGCCCTGCCCCCCGGTCCCGAGGTCCGGGTCGCCTGTGA[CG]CTCGGGCCACTTCACAATGCGCCTGGCAGCTGGGTCCTCGCAGTCTTCAGACCTTGCCCG	221633391	GeneID:164127	FLJ35728; RP11-76K24.1;	NM_152610.1	GI:22749248	synonyms: FLJ35728; RP11-76K24.1	hypothetical protein LOC164127	59	TRUE	1:221633187-221633859
C20orf141	cg01143454	0.0882211	0.384191	0.411263	0.00160168	0.0625869	20	2743601	BOT	GGTCAGCATTCTGGGAGTGGGCACCCGGGGCATTGTGACCTGTTACCACG	TCCTCCCACTTTGGTCAGCATTCTGGGAGTGGGCACCCGGGGCATTGTGACCTGTTACCA[CG]TGGGGCCGTGGGGTAGGGAGGGGGCTGCTGCTGCTGCTGCTCTGACCTCATAAGCAGCTG	2743657	GeneID:128653	MGC26144; dJ860F19.4;	NM_080739.2	GI:42794623	go_component: integral to membrane; go_function: cysteine-type endopeptidase activity; go_process: proteolysis	hypothetical protein LOC128653	56	FALSE
C20orf42	cg09539538	0.597644	0.309634	0.275627	0.456526	0.727025	20	6052215	BOT	ACCGGTGGTGATCCTGAGGTGAGCCATACCAGGTGTGGCCCAGACTTCCG	GCGACTGGCGGGACCGGTGGTGATCCTGAGGTGAGCCATACCAGGTGTGGCCCAGACTTC[CG]CATGCAGCCTGCCCTTGGGTCTCCTGGAGTCTCCCCTGGTCGGGAGCCTCAGCCTTCTGG	6052191	GeneID:55612	URP1; KIND1; DTGCU2; FLJ20116;	NM_017671.3	GI:45598382	UNC-112 related protein 1; kindlin 1; kindlerin; go_component: cytoskeleton; go_function: binding	chromosome 20 open reading frame 42	24	FALSE
C6orf204	cg15945754	0.772234	0.545938	0.212435	0.884371	0.666667	6	119080388	BOT	TGGGAGGCGGGCTCTGCAGTAGGCCCATCACTCAGAGGTAAGTCGGAACG	CCAGCACTGTGGTGGGAGGCGGGCTCTGCAGTAGGCCCATCACTCAGAGGTAAGTCGGAA[CG]CAGGTCGCTTAACTAGAGAGGCTTTGAGTTCCGCTTTTCCTGTTCTGGAATCTTGCTAAC	119080376	GeneID:387119	NY-BR-15; bA57K17.2; RP11-57K17.2;	NM_206921.1	GI:46048451	synonyms: NY-BR-15; bA57K17.2; RP11-57K17.2	chromosome 6 open reading frame 204	12	FALSE
C9orf78	cg17509612	0.277261	0.497589	0.579903	0.156623	0.0662351	9	131638595	TOP	CGGTAGGAGTGCAGTAGATGTTTGCTGCTGCTGCAGCTGCTGTTACATCT	GGTGGAACAGGAATTGGTTGCAGGTCAGTCTCTGCCGCACGGTTTGCACAGGGCCTGGCA[CG]GTAGGAGTGCAGTAGATGTTTGCTGCTGCTGCAGCTGCTGTTACATCTCATTGGCTAGGG	131637381	GeneID:51759	HSPC220; bA409K20.3;	NM_016482.2	GI:24475983	isoform 1 is encoded by transcript variant 1; hepatocellular carcinoma-associated antigen 59	chromosome 9 open reading frame 78 isoform 1	1214	FALSE
CCDC64	cg11263296	0.341117	0.594468	0.691844	0.685964	0.237815	12	118912696	BOT	ATGCTGGGTACAGTACGTATATAGAACGGCCCACAGCGGCTGGAGCCACG	GCTCTATTTTAGATGCTGGGTACAGTACGTATATAGAACGGCCCACAGCGGCTGGAGCCA[CG]CATGGACCCATTTGCTGTGAGCGGGGTGGGGAAGTCAAGTGGGTTCAACGAAATCTGATA	118912031	GeneID:92558	FLJ26450; H_267D11.1;	NM_207311.1	GI:46409267	WUGSC:H_267D11.1	coiled-coil domain containing 64	665	TRUE	12:118910805-118912777
CCHCR1	cg04824716	0.344631	0.691174	0.781181	0.408488	0.0326611	6	31233454	BOT	CCCAGGCAGAAAAGCCAGCGTCCTGACATCTTATTCAAATCTTTCCTGCG	GCCGCCTAGATCCCCAGGCAGAAAAGCCAGCGTCCTGACATCTTATTCAAATCTTTCCTG[CG]GCTGTTCTCTCAGCTTCTCTCTACTATCCCCTTAGCTTCCATGCCTGCTGCCCGCCTCCT	31233519	GeneID:54535	HCR; SBP; C6orf18; MGC126371; MGC126372;	NM_019052.2	GI:40538792	HCR (a-helix coiled-coil rod homologue); go_component: nucleus; go_component: cytoplasm; go_process: cell differentiation	StAR-binding protein	65	TRUE	6:31233425-31235022
CDCA5	cg20537992	0.282265	0.503541	0.682323	0.239568	0.0651993	11	64608930	TOP	CGGGGCCCCTCATGGATTTGGAGGAAGCCAATACCGCCTTGCCCACCCAG	GGATATATCAGTGAACAAAATAAATCAAGTCCTTGCCCTTGTGGGGCTTACATTCTAGCG[CG]GGGCCCCTCATGGATTTGGAGGAAGCCAATACCGCCTTGCCCACCCAGTGCCCTGCTCAG	64608100	GeneID:113130	MGC16386;	NM_080668.2	GI:34147481	sororin; go_component: nucleus; go_component: cytoplasm; go_function: protein binding; go_function: chromatin binding; go_process: cell cycle; go_process: mitosis; go_process: cell division; go_process: mitotic chromosome condensation; go_process: mitotic metaphase plate congression; go_process: G1/S transition of mitotic cell cycle	cell division cycle associated 5	830	TRUE	11:64607750-64608997
CDH16	cg14792480	0.133089	0.46032	0.544141	0.393372	0.0863713	16	65511758	BOT	GGGCAGAGCAGCAACAGCTCTGAGCAGTTACCTCTGCCCTGGGGAGCACG	TGTGGGGAGGAGGGGCAGAGCAGCAACAGCTCTGAGCAGTTACCTCTGCCCTGGGGAGCA[CG]TGGGTGAATCTCAGCGCTCCCCTGTACATGGAGGGGCAGCCCTCAAGCCTCCTCCTGCCA	65510267	GeneID:1014		NM_004062.2	GI:16507958	KSP-cadherin; kidney-specific cadherin; go_component: membrane; go_component: integral to membrane; go_function: protein binding; go_function: calcium ion binding; go_process: cell adhesion; go_process: homophilic cell adhesion	cadherin 16 precursor	1491	FALSE
CDH8	cg27444994	0.0324628	0.141504	0.79781	0.040424	0.0453788	16	60627573	BOT	TTCACAAATGGCTGGAGGTGCTCGGGGTTAGCTCCCGAGGGCGGCAAGCG	CAAGCCTCCAGGTTCACAAATGGCTGGAGGTGCTCGGGGTTAGCTCCCGAGGGCGGCAAG[CG]CCGACCGGTCCTCGCTCGCTAGGCAGGCGCCTCCGGATTCCGTTCATGCCTCTCGGAGCT	60627537	GeneID:1006		NM_001796.2	GI:16306538	cadherin-8; go_component: membrane; go_component: integral to membrane; go_function: protein binding; go_function: calcium ion binding; go_process: cell adhesion; go_process: homophilic cell adhesion	cadherin 8; type 2 preproprotein	36	TRUE	16:60625845-60628489
CDX4	cg01135626	0.960822	0.19713	0.397654	0.408965	0.901371	X	72583820	TOP	CGGAAGCTGTCTTTTGGAGAAAGAAGCAGGCATGTACCCGGGCACTCTCA	GGGGCCTTACAGGGACTTCAGGATGGCTTAGGGAGCGCCTTCTACCCAAGACACGATGTA[CG]GAAGCTGTCTTTTGGAGAAAGAAGCAGGCATGTACCCGGGCACTCTCATGAGCCCTGGGG	72583815	GeneID:1046		NM_005193.1	GI:4885126	go_component: nucleus; go_function: transcription factor activity; go_process: development; go_process: regulation of transcription; DNA-dependent	caudal type homeo box transcription factor 4	5	TRUE	X:72583622-72584434
CEACAM6	cg21126943	0.213565	0.476411	0.534823	0.102218	0.203767	19	46951235	BOT	CTTCTGTGCTGAGCCTCCTCTCAGGGATAGAAGCATTTCCCAGGGTCACG	CTGTCCTTCCTCCTTCTGTGCTGAGCCTCCTCTCAGGGATAGAAGCATTTCCCAGGGTCA[CG]TGGGTCATGGGTGCGGTCTCTGTTCAGGAATCCTCTATCCCCTCCCCTCTCATTTCTGTC	46951341	GeneID:4680	NCA; CEAL; CD66c;	NM_002483.3	GI:40255012	go_component: membrane; go_component: integral to plasma membrane; go_process: cell-cell signaling; go_process: signal transduction	carcinoembryonic antigen-related cell adhesion molecule 6 (non-specific cross reacting antigen)	106	FALSE
CFC1	cg18905252	0.677399	0.401249	0.275076	0.235386	0.849765	2	131072832	BOT	GTGACTGTCGGTGCTTCTGAGTGGCAACCTTGGTGACTTCCTCTCTACCG	TCCAGTTGAGCGGTGACTGTCGGTGCTTCTGAGTGGCAACCTTGGTGACTTCCTCTCTAC[CG]CCGTTATGTTTCTCTCTTTGATAGCCTTTAAAAAATATTGAAAATGTGAGACTGATAATG	131073552	GeneID:55997	HTX2; CRYPTIC;	NM_032545.2	GI:24234758	cryptic gene; go_component: integral to membrane; go_function: molecular function unknown; go_process: determination of left/right symmetry	cryptic	720	TRUE	2:131071349-131072895
CHFR	cg20535781	0.823867	0.417373	0.387221	0.34031	0.0810029	12	131975086	BOT	GCAGGAGGATCTCGAGCCCAGGAGTTCGAGATTAGCCTGAGACCTCATCG	TGGAAGGCCTAGGCAGGAGGATCTCGAGCCCAGGAGTTCGAGATTAGCCTGAGACCTCAT[CG]CTACCAAAATAAATAAAGTAGGCATCCATTTGTGTAAAACAAACCATATATACACACATA		GeneID:55743	RNF116; RNF196; FLJ10796;	NT_024477.13		go_component: nucleus; go_component: ubiquitin ligase complex; go_function: ligase activity; go_function: zinc ion binding; go_function: metal ion binding; go_function: ubiquitin-protein ligase activity; go_process: mitosis; go_process: cell cycle; go_process: cell division; go_process: mitotic checkpoint; go_process: protein ubiquitination	checkpoint with forkhead and ring finger domains		TRUE	12:131973620-131975130
CLEC14A	cg14473145	0.862573	0.384697	0.35118	0.344513	0.895733	14	37795407	BOT	CTTATAATCATAAGCCAGTTCCTTTCTCAAGTCCTTCCTGCCTATGTTCG	GACGGGCGTGGTCTTATAATCATAAGCCAGTTCCTTTCTCAAGTCCTTCCTGCCTATGTT[CG]CTTACGTGTTATGGGTTCTGCGGTCCTGATGAAACTCCCTGAACGGAGAAAAACCACACA	37795325	GeneID:161198	CEG1; C14orf27;	NM_175060.1	GI:28269706	ClECT and EGF-like domain containing protein; go_component: membrane; go_component: integral to membrane; go_function: sugar binding	C-type lectin domain family 14; member A	82	TRUE	14:37793841-37795561
CMTM1	cg10221501	0.946887	0.8471	0.375668	0.980564	0.910959	16	65157895	TOP	CGGCCAGGCCCTAGGGACCCACCATGGATCCTGAACACGCCAAACCTGAG	GTTGGGACGCGACGCTGGTTCCCAGGGGAGAGCCAGCCGCTGCCGCGGCACTGGTTCAGA[CG]GCCAGGCCCTAGGGACCCACCATGGATCCTGAACACGCCAAACCTGAGTCATCCGAGGCA	65157797	GeneID:113540	CKLFH; CKLFH1; CKLFSF1; MGC71870;	NM_181268.1	GI:31563389	isoform 14 is encoded by transcript variant 18; chemokine-like factor-like protein CKLFH1; chemokine-like factor super family 1; chemokine-like factor superfamily 1 isoform 24; go_component: membrane; go_component: extracellular space; go_component: integral to membrane; go_function: cytokine activity; go_process: chemotaxis; go_process: sensory perception	chemokine-like factor superfamily 1 isoform 14	98	TRUE	16:65157441-65158454
CMTM4	cg18693704	0.0129815	0.377901	0.516763	0.391877	0.059375	16	65288814	TOP	CGCATAAAGTAAGGTTAAACACAGATTTTGCCCCGAAGGGCATTAATTAG	GACCCAGGCGACTGACATGTTCCTCTCCTCTCAGCTGAAAAGCTTTGCTAGCTCTGTCTA[CG]CATAAAGTAAGGTTAAACACAGATTTTGCCCCGAAGGGCATTAATTAGGGACCAATTTAC	65288111	GeneID:146223	CKLFSF4;	NM_178818.2	GI:31343534	isoform 1 is encoded by transcript variant 1; chemokine-like factor super family 4; go_component: membrane; go_component: extracellular space; go_component: integral to membrane; go_function: cytokine activity; go_process: chemotaxis; go_process: sensory perception	chemokine-like factor superfamily 4 isoform 1	703	TRUE	16:65287287-65288884
COLEC11	cg18105675	0.945193	0.577728	0.57712	0.476901	0.0450607	2	3620275	TOP	CGAAAAGAAAGAAGAGAAAGCCAAAAAAGAAACAAAATTGGGATGTTCGG	GTCCCTCCTCTTTATGCTCTTTTGAATTTCCACAGTAGTCATGCTTATTTTTTCAAAAAA[CG]AAAAGAAAGAAGAGAAAGCCAAAAAAGAAACAAAATTGGGATGTTCGGGTTGGAGAGTTA	3620512	GeneID:78989	MGC3279;	NM_024027.3	GI:40548418	isoform a is encoded by transcript variant 1; go_component: cytoplasm; go_function: sugar binding; go_process: phosphate transport	collectin sub-family member 11 isoform a	237	TRUE	2:3620268-3620798
COMP	cg15784332	0.025766	0.297459	0.369033	0.182581	0.0235961	19	18763172	TOP	CGGCCCACCACAGCCCTGCCCAACGTCCAGCCTCAAGGTAAACAGATGGC	TCTACCGCCCACGAGGCCCGCGGGGCCTATTTATCCCCAAGGCACGGCCGGCCCCAGGGA[CG]GCCCACCACAGCCCTGCCCAACGTCCAGCCTCAAGGTAAACAGATGGCGCTGGCCCCTGC	18763114	GeneID:1311	MED; EDM1; EPD1; PSACH;	NM_000095.2	GI:40217842	pseudoachondroplasia (epiphyseal dysplasia 1; multiple); epiphyseal dysplasia; multiple 1; cartilage oligomeric matrix protein(pseudoachondroplasia; epiphyseal dysplasia 1; multiple); cartilage oligomeric matrix protein (pseudoachondroplasia; epiphyseal dysplasia 1; multiple); go_component: extracellular region; go_component: extracellular matrix (sensu Metazoa); go_function: protein binding; go_…	cartilage oligomeric matrix protein precursor	58	TRUE	19:18760998-18763459
CORO6	cg06038133	0.865359	0.629796	0.559117	0.658241	0.0949831	17	24968711	TOP	CGCCAGGGCCATATCTTCACCACGGGCTTCACCCGCATGAGCCAGCGAGA	TCCCCCCAGGAGAGGTTTGCGGCCCACGAGGGGATGAGGCCCATGCGGGCCGTCTTCACG[CG]CCAGGGCCATATCTTCACCACGGGCTTCACCCGCATGAGCCAGCGAGAGCTGGGCCTGTG	24968613	GeneID:84940	FLJ14871;	NM_032854.1	GI:14249581	coronin; actin binding protein 6	coronin 6	98	TRUE	17:24968557-24969595
CORO7	cg19168338	0.37176	0.640453	0.673755	0.672026	0.102187	16	4405732	TOP	CGGAAGAGCAGAGCTGACATCGTTTCCAAGGCGCACCCCTCATCAGTCCT	GTCAACTCCTAGGCCCAGTTATCGGAGGACACTCCCAGGCCTTACAAATAACACGGAAAG[CG]GAAGAGCAGAGCTGACATCGTTTCCAAGGCGCACCCCTCATCAGTCCTCCTGCCGTTTCG	4406572	GeneID:79585	CRN7; FLJ22021; 0610011B16Rik;	NM_024535.1	GI:13375689	go_component: membrane; go_component: Golgi stack; go_component: soluble fraction; go_component: integral to membrane of membrane fraction	coronin 7	840	TRUE	16:4405712-4407051
CREB3	cg00833393	0.0212367	0.181535	0.369728	0.00482549	0.0149183	9	35721638	TOP	CGGTCATTATCTTGTTTGCTGGGATGGCCATCATACGTCATAATTTGAGT	GGTTAAAACTTAAGAGTTAGTGTGAGTCAGGTCCGTTTTAGATAGGTAAGGTTTAGATTA[CG]GTCATTATCTTGTTTGCTGGGATGGCCATCATACGTCATAATTTGAGTTCAGGGTCAGGT	35722317	GeneID:10488	LZIP; LUMAN; MGC15333; MGC19782;	NM_006368.4	GI:38327637	cAMP responsive element binding protein 3 (luman); cyclic AMP response element (CRE)-binding protein/activating transcription factor 1; basic leucine zipper protein; transcription factor LZIP-alpha; go_component: nucleus; go_component: integral to membrane; go_component: endoplasmic reticulum; go_function: DNA binding; go_function: protein binding; go_function: translation activator activity; go_…	cAMP responsive element binding protein 3	679	TRUE	9:35721632-35722630
CRELD1	cg08614528	0.0874125	0.270553	0.427007	0.172303	0.0399653	3	9951017	BOT	TGCAATACCCAGTTTGGCCTCTTTTGCTTGTAATAACGCAGATCCCAGCG	CCCCACAGCCCCTGCAATACCCAGTTTGGCCTCTTTTGCTTGTAATAACGCAGATCCCAG[CG]CCACGGCACCTTAGAACAGACCTTTTTCTTTCTCGCGTGGGGCCTGACTCCTTCAGTGAA	9950540	GeneID:78987	AVSD2; CIRRIN; DKFZP566D213;	NM_015513.2	GI:22095396	isoform 2 is encoded by transcript variant 2; atrioventricular septal defect 2; go_function: calcium ion binding; go_function: structural molecule activity	cysteine-rich with EGF-like domains 1 isoform 2	477	TRUE	3:9948837-9951093
CRISP2	cg04595372	0.927121	0.569107	0.546341	0.441684	0.939981	6	49789192	TOP	CGCCGGCCCAACTGCAGGAAGGTCTGTGCTCTGGAGCCAGGGTAAATGTA	GCCTGGCAAGTGAACAATCGCGGTGAGAGGGGCGCGCCGCAGCTCCTCAACGCCGCAACG[CG]CCGGCCCAACTGCAGGAAGGTCTGTGCTCTGGAGCCAGGGTAAATGTAAGACCCGGATTG	49789233	GeneID:7180	TPX1; TSP1; GAPDL5; CRISP-2; MGC111136;	NM_003296.1	GI:4507670	glyceraldehyde-3-phosphate dehydrogenase-like 5; testis specific protein 1 (probe H4-1 p3-1); go_component: extracellular region; go_component: extracellular space	cysteine-rich secretory protein 2	41	TRUE	6:49789004-49789531
CSMD1	cg22619018	0	0.0625685	0.955961	0	0.0291339	8	4840032	TOP	CGCCGCACACCGGGGAGGAACAATGTAATCCGGCAACTCCAGCAAACTGG	CGCAGCAGCGCGCAGGCTGGAGAAAGGAGACTTGTTGGGCGCTCGGGTGGGGGAAGCTCA[CG]CCGCACACCGGGGAGGAACAATGTAATCCGGCAACTCCAGCAAACTGGAGGGTTTCTGCA	4839736	GeneID:64478	KIAA1890;	NM_033225.3	GI:41393594	go_component: membrane; go_component: integral to membrane	CUB and Sushi multiple domains 1	296	TRUE	8:4838500-4840154
CST6	cg22524514	0.846946	0.355935	0.392015	0.198449	0.0249341	11	65536252	TOP	CGGCCGTGGCCAGCTACAACATGGGCAGCAACAGCATCTACTACTTCCGA	TGGTCGGAGAACTCCGGGACCTGTCGCCCGACGACCCGCAGGTGCAGAAGGCGGCGCAGG[CG]GCCGTGGCCAGCTACAACATGGGCAGCAACAGCATCTACTACTTCCGAGACACGCACATC	65536038	GeneID:1474		NM_001323.2	GI:20302137	cystatin M; cystatin 6; cystatin M/E; cysteine proteinase inhibitor; go_function: cysteine protease inhibitor activity; go_process: morphogenesis	cystatin M precursor	214	TRUE	11:65535710-65536535
CXCL12	cg00499822	0.544124	0.293509	0.132148	0.925829	0.9588	10	44201557	BOT	GACTGGGGCCATCTGGGATGTCTCGGGGGTATCCGGAGGGCTAAGCACCG	CCTTCGCCACCGGACTGGGGCCATCTGGGATGTCTCGGGGGTATCCGGAGGGCTAAGCAC[CG]CCGAGGGACGGCTCCGTGGGAAGAGTTTTCTGGACCCAGAAGGCAGACGCCAGTAGTACT	44200548	GeneID:6387	PBSF; SDF1; SDF1A; SDF1B; TPAR1; SCYB12; SDF-1a; SDF-1b; TLSF-a; TLSF-b; chemokine;	NM_199168.2	GI:76563931	isoform alpha is encoded by transcript variant 1; stromal cell-derived factor 1; stromal cell-derived factor 1a; stromal cell-derived factor 1 gamma; go_component: extracellular space; go_component: extracellular region; go_function: chemokine activity; go_function: chemokine activity; go_function: growth factor activity; go_process: chemotaxis; go_process: circulation; go_process: immune respons…	chemokine (C-X-C motif) ligand 12 (stromal cell-derived factor 1) isoform alpha	1009	TRUE	10:44199096-44202554
CXorf12	cg09275137	0.055909	0.0591949	0.521351	0.106496	0.110901	X	152891773	BOT	TTCCAGCAGGACGCATAACTTCAGTAACTTCAAAGTAATAATTCTGCCCG	AATTACAAGGTCTTCCAGCAGGACGCATAACTTCAGTAACTTCAAAGTAATAATTCTGCC[CG]CCGGTAGATCTGGTAGATCTTGTAATTTAACTGAACTTCTAGACGTTTACAACAAAAGCC	152891435	GeneID:8269	ITBA1; DXS9878E;	NM_003492.1	GI:4504738	go_component: cellular component unknown; go_function: molecular function unknown; go_process: biological process unknown	chromosome X open reading frame 12	338	TRUE	X:152888395-152891833
CYB5R3	cg23325242	0.107724	0.399411	0.651314	0.0721503	0.0439794	22	41374732	BOT	TTCTGTTCCTTGTTGCTAAACGTGCAAAACCCTCTGACATAGTGACATCG	GTGTCATCCGGGTTCTGTTCCTTGTTGCTAAACGTGCAAAACCCTCTGACATAGTGACAT[CG]CACACACACACACGTTCAGTCGCAGTCAGTGACATCGCCCATTCACATACTCCCGTACAC	41375349	GeneID:1727	B5R; DIA1;	NM_000398.4	GI:70908370	isoform 1 is encoded by transcript variant M; diaphorase; NADH-cytochrome b5 reductase; diaphorase (NADH) (cytochrome b-5 reductase); go_component: membrane; go_component: endoplasmic reticulum; go_component: hemoglobin complex; go_function: FAD binding; go_function: NAD binding; go_function: oxidoreductase activity; go_function: cytochrome-b5 reductase activity; go_function: cytochrome-b5 reduct…	cytochrome b5 reductase isoform 1	617	TRUE	22:41374617-41376927
CYP26C1	cg26404725	0.502332	0.162805	0.0863986	0.449769	0.521546	10	94809792	BOT	AGTCCTGAGGCATTTGGAACCCTTGAATGGGACGCACAAAGCCCAAAACG	CAAGAACGAGTGAGTCCTGAGGCATTTGGAACCCTTGAATGGGACGCACAAAGCCCAAAA[CG]CAACAATGTAGATTGACAAGAGTCGTCGGGCAAACTCGGGGGAGGGAGGGAAGGATGTGC	94811011	GeneID:340665	FLJ45301;	NM_183374.2	GI:62952501	go_component: integral to membrane; go_function: heme binding; go_function: iron ion binding; go_function: metal ion binding; go_function: monooxygenase activity; go_process: electron transport	cytochrome P450; family 26; subfamily C; polypeptide 1	1219	TRUE	10:94809696-94811251
CYP4F12	cg05722906	0.348183	0.541876	0.651351	0.0819365	0.0377517	19	15644791	TOP	CGGAAGACACACCCAGGCTGTGGGGATTGGCTGCCTCAGCCCAGCCCAGC	GGGGCACCCTGAGCTGCACCCAGTGGGCCCAACCCCAGGTTTTGGCTGGCTGCCCAGGCA[CG]GAAGACACACCCAGGCTGTGGGGATTGGCTGCCTCAGCCCAGCCCAGCCCAGCCCCGCCT	15644918	GeneID:66002	F22329_1;	NM_023944.1	GI:13184045	cytochrome P450 isoform 4F12; cytochrome P450; subfamily IVF; polypeptide 12; go_component: membrane; go_component: microsome; go_component: integral to membrane; go_component: endoplasmic reticulum; go_function: heme binding; go_function: iron ion binding; go_function: metal ion binding; go_function: monooxygenase activity; go_function: unspecific monooxygenase activity; go_process: electron tra…	cytochrome P450; family 4; subfamily F; polypeptide 12	127	FALSE
DAK	cg25406518	0.512805	0.950584	0.865787	0.687593	0.343308	11	60858741	TOP	CGGTGTGAACTCAGCCTGTTTCAGAGCCTCCACACCATGGTGAGTCATAC	CTCCACTGTACTCAGACCCAGGTAGCACAGGATTGTCCATCCTCCAGCAGCTCAGTGCAA[CG]GTGTGAACTCAGCCTGTTTCAGAGCCTCCACACCATGGTGAGTCATACAGGGCCGGGACG	60858726	GeneID:26007	DKFZP586B1621;	NM_015533.2	GI:20149620	Dha kinase/FMN cyclase; Dha kinase/FMN cyclase splice variant	dihydroxyacetone kinase 2	15	FALSE
DDR2	cg22740835	0.904423	0.891031	0.380483	0.00483475	0.03649	1	160869183	BOT	CCCCCAAAAACATGGGATCTGATTTCTCGAGTCTGTGGTGCCTCATTACG	CATAAATCCAGACCCCCAAAAACATGGGATCTGATTTCTCGAGTCTGTGGTGCCTCATTA[CG]TTCCCTTCCTTGTCTGACTTAAAACGCCCTTCTGTTTCCTTTTTAAAACTTTTCCTGAAA	160868852	GeneID:4921	TKT; NTRKR3; TYRO10;	NM_006182.2	GI:62420883	neurotrophic tyrosine kinase receptor related 3; tyrosylprotein kinase; hydroxyaryl-protein kinase; go_component: membrane; go_component: integral to membrane; go_component: integral to plasma membrane; go_function: ATP binding; go_function: receptor activity; go_function: nucleotide binding; go_function: transferase activity; go_function: transmembrane receptor protein tyrosine kinase activity; …	discoidin domain receptor family; member 2 precursor	331	FALSE
DKC1	cg01257202	0	0.0785119	0.442449	0.0421744	0.0613921	X	153645024	TOP	CGTGCAGTAGCCTACAGTCAGTTACCCAGCCATGGGACCCATACATTTGG	CTTCTGTGGGATGTTTAAGCTCTGCCATAGCCACGTGGTGAACCGGAAGGGAAGCCGACA[CG]TGCAGTAGCCTACAGTCAGTTACCCAGCCATGGGACCCATACATTTGGCCTTACACACCT	153644344	GeneID:1736	DKC; NAP57; NOLA4; XAP101; dyskerin;	NM_001363.2	GI:15011921	go_component: nucleolus; go_component: nucleoplasm; go_component: telomerase holoenzyme complex; go_function: RNA binding; go_function: isomerase activity; go_function: telomerase activity; go_function: pseudouridylate synthase activity; go_process: rRNA processing; go_process: cell proliferation; go_process: telomerase-dependent telomere maintenance; go_process: regulation of progression through…	dyskerin	680	TRUE	X:153643870-153645527
DSCR6	cg12564962	0.857601	0.536449	0.380765	0.713586	0.945022	21	37299808	BOT	ATAAAGTAACTACCCCTGAGGAGCCCGGGGTAGTTGAAGGCCCTCCAGCG	AACTTAAATTATATAAAGTAACTACCCCTGAGGAGCCCGGGGTAGTTGAAGGCCCTCCAG[CG]CCTTCGGTGTTCTGTCGCAGTGCTCTACGTGTGAAACCGCTTTCTCCCACCCTGGCCGTG	37300733	GeneID:53820	RIPPLY3;	NM_018962.1	GI:9506556	go_component: cellular component unknown; go_function: molecular function unknown; go_process: biological process unknown	Down syndrome critical region protein 6	925	TRUE	21:37299098-37301923
DXS9879E	cg25410279	0.0312319	0.0498202	0.666859	0.0760135	0.128602	X	153360711	TOP	CGCTGGTGCAAACTGACCCACAGTCGGTCCGGCCCCAGGAAGCCAACCCT	TTGAGAGGCTGCGGTTTCCTCCAGAAACTCTGCCCTTTCGCGCGTAACTCGATTCCAGAG[CG]CTGGTGCAAACTGACCCACAGTCGGTCCGGCCCCAGGAAGCCAACCCTGACGGGGCTTTT	153360790	GeneID:8270	CVG5; ESO3; ITBA2; DXS9951E;	NM_006014.2	GI:24430136	go_component: cellular_component unknown; go_function: molecular_function unknown; go_process: biological_process unknown	ESO3 protein	79	TRUE	X:153359988-153361104
ECRG4	cg10885338	0.805481	0.214094	0.0260905	0.41176	0.964054	2	106049072	TOP	CGCAGCTGGTAACCCAGAGGAGGCAAATGGCACCATCACCGCCATTCCCT	GGGTGGGCAAGTAGTGTTTCGTGGCTTAACGTAAGGGGCAAAAGGGTTGTGGGGGCTTTA[CG]CAGCTGGTAACCCAGAGGAGGCAAATGGCACCATCACCGCCATTCCCTTCCAGGCAGTCG	106048545	GeneID:84417		NM_032411.1	GI:14165275		esophageal cancer related gene 4 protein	527	TRUE	2:106048153-106049083
ELK1	cg11653864	0.0442263	0.0679213	0.453854	0.0585195	0.773656	X	47394828	BOT	GCGGTGGCGTTGGCAATGTTGGCAGCTCCGGGGGGCGGGGGCTCCATACG	GTGTGTAGCGTGGCGGTGGCGTTGGCAATGTTGGCAGCTCCGGGGGGCGGGGGCTCCATA[CG]CGGCCCCACCGCCCCCCAGGCCTGGGTTCCGAGGCGGCGGTGGAGGTGGTGGTGGCGGTG	47394964	GeneID:2002		NM_005229.2	GI:11496880	go_component: nucleus; go_function: sequence-specific DNA binding; go_function: transcription factor activity; go_process: transcription; go_process: regulation of transcription; DNA-dependent	ELK1 protein	136	TRUE	X:47394182-47395634
EPHB1	cg15903282	0.664345	0.420326	0.364098	0.236127	0.794785	3	135996380	TOP	CGCCCCTGGAGTTGCTCTAAACAGGGTAGGCAGGGTGCTCTTGTCACAGA	CGATTAGTAAATACCAACCCATGCTAGAGAGTGAAGAGCTCTGGAGGAGAGGCACGGGTG[CG]CCCCTGGAGTTGCTCTAAACAGGGTAGGCAGGGTGCTCTTGTCACAGAGAAGATGAACGA	135996950	GeneID:2047	ELK; NET; Hek6; EPHT2;	NM_004441.3	GI:55770893	eph tyrosine kinase 2; go_component: plasma membrane; go_component: integral to plasma membrane; go_function: ATP binding; go_function: receptor activity; go_function: nucleotide binding; go_function: protein binding; go_function: transferase activity; go_function: ephrin receptor activity; go_process: signal transduction; go_process: nervous system development; go_process: protein amino acid pho…	ephrin receptor EphB1 precursor	570	TRUE	3:135996297-135999167
FAM3A	cg25714610	0.0207868	0.0420105	0.558838	0.050399	0.0391253	X	153397410	TOP	CGCCCGCCCCCAGCAGGGGTCCCGCACAGGCTTGCCCCTGACCCCCACCC	GCGTTTCCGAGGAGCCCTGCCTGGCCGGGCGGCTGGACAAACAGGTCGTAGCACCGATCG[CG]CCCGCCCCCAGCAGGGGTCCCGCACAGGCTTGCCCCTGACCCCCACCCAAACCTGTCCTT	153397567	GeneID:60343	2-19; 2.19; XAP-7; DXS560S;	NM_021806.1	GI:13324681	2.19 gene; go_component: cellular component unknown; go_function: molecular function unknown; go_process: biological process unknown	family 3; member A protein	157	TRUE	X:153397273-153398934
FAM50A	cg12219915	0.11736	0.145486	0.712403	0.0782329	0.165214	X	153325488	BOT	ATTAGAGGGACCGGGGCCCAGCCTTGGCTCGGGTTAACGTCGAGGCAGCG	TCACCAGGAGGAATTAGAGGGACCGGGGCCCAGCCTTGGCTCGGGTTAACGTCGAGGCAG[CG]CGAGGGGCTGGGGAATTCAGCCTCCGGGGTCCACAGGAGCCGGCGGCGGGGGCTGGGGCG	153325702	GeneID:9130	9F; XAP5; HXC-26; DXS9928E;	NM_004699.1	GI:4758219	go_component: nucleus	XAP-5 protein	214	TRUE	X:153325293-153326263
FAM58A	cg14815778	0.157874	0.109591	0.578355	0.103349	0.089172	X	152518489	BOT	ATATTCAGCATTCATTCAGCAAACATTTATTAGGCTCCTACTGTGCGTCG	TACCTGAGTTCGATATTCAGCATTCATTCAGCAAACATTTATTAGGCTCCTACTGTGCGT[CG]CGCTGGAAAGGCAAGCAGAAGCTAGATTCCCAATCGATCCCGGGAGGCTGGACGATCCAG	152517775	GeneID:92002	MGC29729;	NM_152274.2	GI:34328080	go_process: regulation of progression through cell cycle	hypothetical protein LOC92002	714	TRUE	X:152516732-152518527
FHIT	cg22215728	0.944563	0.880626	0.427542	0.488709	0.0513866	3	61211692	BOT	GGACGGATTTTCGCTACTTGTCTATGAAACTGACGAACCATCCCAAAACG	ACAGACCTGTTGGGACGGATTTTCGCTACTTGTCTATGAAACTGACGAACCATCCCAAAA[CG]GCGGGTGCCGACTACACCCCCAGAGCCAAGAGCTGTGGCGTCCCCGGACCCGCTGGCGTG		GeneID:2272	FRA3B; AP3Aase;	NT_022517.17		bis(5'-adenosyl)-triphosphatase; dinucleosidetriphosphatase; diadenosine 5';5'''-P1;P3-triphosphate hydrolase; AP3A hydrolase; tumor suppressor protein; go_component: cytoplasm; go_function: magnesium ion binding; go_function: manganese ion binding; go_function: hydrolase activity; go_function: bis(5'-adenosyl)-triphosphatase activity; go_process: cell cycle; go_process: nucleotide metabolism; go…	fragile histidine triad gene		TRUE	3:61211519-61212421
FLJ10260	cg03251655	0.728913	0.106762	0.0859971	0.0544147	0.438152	17	30783625	BOT	GTTTTCATAGGGCATAACTTTGTAACTTCACTTCAGCCTCCCATTGATCG	GTCCAATCAGATGTTTTCATAGGGCATAACTTTGTAACTTCACTTCAGCCTCCCATTGAT[CG]CTTTCTGCAACCATTCAGACTGATCTCGGGCTCCTATTTCATTTACATTGTGTGCACACC	30783656	GeneID:55106	SLFN3;	NM_018042.2	GI:31542644	synonym: SLFN3	hypothetical protein LOC55106	31	FALSE
FLJ14346	cg14290291	0.341206	0.59274	0.67937	0.312584	0.071399	2	130657150	BOT	CTACAACGTCGGGAATCAAGACAGTTTGGGGCTGGGCGCCCTGGCTCACG	CAGGCCTTCATCCTACAACGTCGGGAATCAAGACAGTTTGGGGCTGGGCGCCCTGGCTCA[CG]CCTATAATCTTTGGGACCCCAGGGCGGGAGGATCGTTTGAGGCCATGAGTTTTAGACCAC	130656173	GeneID:80097	MGC87017;	NM_025029.2	GI:46094069	synonym: MGC87017	hypothetical protein LOC80097	977	FALSE
FLJ20273	cg15967525	0.145075	0.847113	0.687692	0.837398	0.0966011	4	40212695	TOP	CGGAAGCTTCTGCAACAGGAGGACATTGAAAATAAGATGGAACCCATCCA	AGATTAGTCAGTCAGACCCAGGAGGAGTGAGGTCAATTGCCCTTTAGTCCCAGGACTAAC[CG]GAAGCTTCTGCAACAGGAGGACATTGAAAATAAGATGGAACCCATCCACATAAGGTAGGA	40212725	GeneID:54502		NM_019027.1	GI:9506670	go_function: nucleic acid binding	hypothetical protein LOC54502	30	FALSE
FLJ20701	cg02799466	0.503686	0.326081	0.201544	0.509358	0.843885	2	229844655	TOP	CGCCAGGCACAGCACAGGCACTTCAGAGATGCCTGTTATATGGAAACCCG	CTAATAGATGCTCAGTTAACTGGAGTGGGAAGAATGAATGGAAGTGTCTCCCTAGCACAG[CG]CCAGGCACAGCACAGGCACTTCAGAGATGCCTGTTATATGGAAACCCGGGACCCCCGGGG	229844225	GeneID:55022	HMFN2073;	NM_017933.3	GI:40255259	synonym: HMFN2073	hypothetical protein LOC55022	430	FALSE
FLJ38377	cg05184394	0.605356	0.419717	0.226563	0.433822	0.580092	2	131229243	BOT	AGAGTCCCCTTGCTTTGGACTGGTTTGGTTTGTCATTCCCCTTGACATCG	AACCCAGGACACAGAGTCCCCTTGCTTTGGACTGGTTTGGTTTGTCATTCCCCTTGACAT[CG]CCTCGCCCCAGAGACAAGAGGCCCCTTCATCCTCCAGCCAAGACCTTCCCCACCCTTGGG	131229583	GeneID:205147		NM_152698.1	GI:22749392		hypothetical protein LOC205147	340	FALSE
FLJ39822	cg03464655	0.821295	0.546427	0.378212	0.325045	0.0372955	2	165520228	BOT	CCAAGATCTCTAGGCTGTGGCAGCCTGGGGCGCTTTTCCACCGGAGTTCG	AGGGCTGCAGCCCCAAGATCTCTAGGCTGTGGCAGCCTGGGGCGCTTTTCCACCGGAGTT[CG]CCCAGACAAATGTATTTTTCCTCCGGAGACGGAGATGCTGCAGGATGTTTCTGATCCGGG	165520281	GeneID:151258		NM_173512.1	GI:27735136	go_component: membrane; go_component: integral to membrane; go_function: amino acid-polyamine transporter activity; go_process: transport; go_process: amino acid transport	hypothetical protein LOC151258	53	TRUE	2:165519903-165520337
FLJ39827	cg07137581	0.00855867	0	0.414672	0	0.0528516	X	63342501	TOP	CGCCTGCACTTATTTGCATTTAAAGAGAAACGCACCAAGGAAAACAGTGG	GGCGGGAGTGGGGAGCCCCAGCCAGTGGTTCCGCACCCTCTCCGCCCCCTGCCAACACCA[CG]CCTGCACTTATTTGCATTTAAAGAGAAACGCACCAAGGAAAACAGTGGGCGGGCCGGGGC	63342349	GeneID:139285	RP11-403E24.2;	NM_152424.1	GI:22748896	synonym: RP11-403E24.2	hypothetical protein LOC139285	152	TRUE	X:63341719-63343009
FLJ42486	cg03734874	0.0479023	0.28061	0.35144	0.0750779	0.0397881	14	104142427	TOP	CGGGCCTCACACAGGCCGACTCTGGGTCGTCAGTTCCTCATCAGCTCGAA	TACCAGGTCGGCCTGGAGGGACCGACCCTGTGCCGCTAAAGACTTCGGGAGCCACCTGTA[CG]GGCCTCACACAGGCCGACTCTGGGTCGTCAGTTCCTCATCAGCTCGAACGAAAGGAGACC	104142142	GeneID:388021		NM_207379.1	GI:46409389		hypothetical protein LOC388021	285	TRUE	14:104141516-104142673
FLJ43752	cg04329454	0.628715	0.363417	0.0681949	0.705333	0.424577	6	33669077	TOP	CGCAGGCGCTCGCATCTGAGAACTGCCGAACCGTGCCACATTTCCGTTCC	AAACACGTCTCGGCCACGACTGCCAGGCCACCCCAGGCTCCAGCGGAGCGTGCGTACCTG[CG]CAGGCGCTCGCATCTGAGAACTGCCGAACCGTGCCACATTTCCGTTCCCTCTGGCCTCGC	33669093	GeneID:401253		NM_207497.1	GI:46409621		hypothetical protein LOC401253	16	TRUE	6:33668263-33669321
FN3K	cg21697134	0.0877744	0.187364	0.419282	0.171426	0.0257466	17	78287128	TOP	CGGATCGTGCAGACACAAACCTTCACAGAACGCTTGAGCCGGGCTCACCC	GGAAAGTTAAAACCACCCCTAGAAGCCTGTGCGCTGCGCATGGAGGCCAAAGGAAGGTCA[CG]GATCGTGCAGACACAAACCTTCACAGAACGCTTGAGCCGGGCTCACCCAGCAGGTGCCAC	78286797	GeneID:64122		NM_022158.2	GI:31542792	fructosamine-3-kinase; go_component: cellular component unknown; go_function: transferase activity; go_function: fructosamine-3-kinase activity; go_process: fructoselysine metabolism	fructosamine 3 kinase	331	TRUE	17:78285772-78287131
FUNDC2	cg21697779	0.0530641	0.0385312	0.566849	0.0411686	0.115364	X	153908728	BOT	GGTGAGCTCCACTGGAGACGACACCCCAGGGTGGTTAGGCCCCAGACACG	GCCGGAAGGCTGGGTGAGCTCCACTGGAGACGACACCCCAGGGTGGTTAGGCCCCAGACA[CG]CGCGTGACCTTGGCCGGACCCTGGGAGCGGCTGAGCCAGGGGCGATCCCCGAGCGCCCTC	153908258	GeneID:65991	DC44; HCC3; HCBP6; MGC2495; PD03104; FLJ33773;	NM_023934.3	GI:63054874	hepatitis C virus core-binding protein 6; cervical cancer oncogene 3	FUN14 domain containing 2	470	TRUE	X:153907991-153908993
G10	cg02798801	0.352978	0.762913	0.780715	0.76521	0.10922	7	98843199	TOP	CGGCCCCAATTCAACAAGCTAAGGATTAGCCCAGTGTTTCAGATGAGGAA	ATATTTGTTCTGTGCCAGGAGGTGGCCAGGCACTTTATGAGCGCTATAATTTTACCACCC[CG]GCCCCAATTCAACAAGCTAAGGATTAGCCCAGTGTTTCAGATGAGGAAGAGGTTAACTTG	98844548	GeneID:8896	EDG2; EDG-2; MGC111202;	NM_003910.2	GI:32171174	maternal G10 transcript; go_component: nucleus; go_function: metal ion binding; go_function: transcription factor activity; go_process: regulation of transcription from RNA polymerase II promoter	G10 protein	1349	FALSE
GABRA1	cg24523000	0.279589	0.503532	0.682344	0.147148	0.0468819	5	161206417	BOT	TGGTTATGGACTGGCTACTCAGATTTTTTTCTTCACTTGCTCAGGCTCCG	GAAACCCCAAAGTGGTTATGGACTGGCTACTCAGATTTTTTTCTTCACTTGCTCAGGCTC[CG]CCCCATCTGAAACGTCTTCTCTGCTAGGAACTCACTAGGAGAAAATGACCAGTGAGCTTA	161206983	GeneID:2554	EJM;	NM_000806.3	GI:38327553	go_component: postsynaptic membrane; go_component: integral to plasma membrane; go_function: ion channel activity; go_function: GABA-A receptor activity; go_function: neurotransmitter receptor activity; go_function: extracellular ligand-gated ion channel activity; go_process: ion transport; go_process: chloride transport; go_process: gamma-aminobutyric acid signaling pathway	gamma-aminobutyric acid (GABA) A receptor; alpha 1 precursor	566	FALSE
GABRE	cg12204574	0.196024	0.0655262	0.586105	0.0655073	0.105059	X	150893428	BOT	AGGAGTGCTTGTCACCAGGCCACCGCAGTGCTTCTGAGAGCGGGAATCCG	CGCAAGACTCCGAGGAGTGCTTGTCACCAGGCCACCGCAGTGCTTCTGAGAGCGGGAATC[CG]CGAACTGGAGTCCCGTCTTCCTTCTGGCGTCCTGTCTTCCTTTTGGAGCTCCCCCTCAAG	150893807	GeneID:2564		NM_004961.3	GI:52426760	isoform 1 precursor is encoded by transcript variant 1; GABA(A) receptor; go_component: integral to membrane; go_component: postsynaptic membrane; go_component: integral to plasma membrane; go_function: ion channel activity; go_function: GABA-A receptor activity; go_function: GABA-A receptor activity; go_function: neurotransmitter receptor activity; go_function: extracellular ligand-gated ion cha…	gamma-aminobutyric acid (GABA) A receptor; epsilon isoform 1 precursor	379	TRUE	X:150893205-150894382
GABRQ	cg11714014	0.0886983	0.0983215	0.469439	0.048808	0.0252778	X	151557853	TOP	CGGGCAATTCACAAAACATAGACAGGAGAGACACCTGTTTGAGTCTACAT	TTCCCGGCAGCTTTCCCCAGCTTTGGCACCTGTGGGATTGGGGAGGAGGGTACAGGATGA[CG]GGCAATTCACAAAACATAGACAGGAGAGACACCTGTTTGAGTCTACATTTTAGTCCATTT	151557293	GeneID:55879	THETA; MGC129629; MGC129630;	NM_018558.1	GI:8924257	GABA-A receptor theta subunit; gamma-aminobutyric acid (GABA) receptor; theta;; go_component: integral to membrane; go_component: postsynaptic membrane; go_component: integral to plasma membrane; go_function: receptor activity; go_function: ion channel activity; go_function: GABA-A receptor activity; go_function: neurotransmitter receptor activity; go_function: transmembrane receptor activity; go…	gamma-aminobutyric acid (GABA) receptor; theta precursor	560	TRUE	X:151556515-151558106
GBGT1	cg18089000	0.78715	0.54074	0.428396	0.608775	0.885702	9	135029527	BOT	TGTCCGGTTTAGGATCTGTCCTCCTTTGCTGGGGGCCTCTGAGCCAGGCG	GACGCAGCTTGCTGTCCGGTTTAGGATCTGTCCTCCTTTGCTGGGGGCCTCTGAGCCAGG[CG]CCCCTACCCAGCGAGGGGACACAAGTGAGTGGCTCCCAGAATTACCCGGAGCCTCCGTGT	135029122	GeneID:26301	FS; A3GALNT; UNQ2513; MGC44848; RP11-326L24.6;	NM_021996.3	GI:32484984	forssman glycolipid synthetase; go_component: membrane; go_component: Golgi stack; go_component: integral to membrane; go_function: metal ion binding; go_function: manganese ion binding; go_function: transferase activity; transferring hexosyl groups; go_process: carbohydrate metabolism	globoside alpha-1;3-N-acetylgalactosaminyltransferase 1	405	FALSE
GNAS	cg01565918	0.895991	0.853583	0.486092	0.971575	0.883096	20	56890887	TOP	CGGAAGACATGCGTGCTCAGCCTTCAACAAAAATGTCAGCCTTAGGGGAG	TTCCCAATTAACTGGTGAGGATTCTGGAGCCAGCCAGGAAAGGGCCTTTTGCCACAAGCA[CG]GAAGACATGCGTGCTCAGCCTTCAACAAAAATGTCAGCCTTAGGGGAGAATGGAGCCGTT		GeneID:2778	XL; AHO; GSA; GSP; POH; XL2; GPSA; NESP; GNAS1; PHP1A; PHP1B; GNASXL; NESP55; C20orf45; MGC33735; XLalphas; dJ309F20.1.1; dJ806M20.3.3;	NT_011362.9		isoform a is encoded by transcript variant 1; guanine nucleotide binding protein (G protein); alpha stimulating activity polypeptide 1; neuroendocrine secretory protein 55; paternally expressed G protein XL alpha S; guanine nucleotide regulatory protein; G-s-alpha; adenylate cyclase-stimulating G alpha protein; neuroendocrine-specific Golgi protein p55; go_component: plasma membrane; go_component…	guanine nucleotide binding protein; alpha stimulating activity polypeptide 1 isoform a		TRUE	20:56890432-56890958
GNAS	cg06324048	0.496719	0.207918	0.14959	0.397019	0.483821	20	56860498	BOT	GGGGGCGTGCTGCGCAGAGGAGGACCTCACAAAGCGGCCTCAGAGTTTCG	AAGAGAGGGGTGGGGGGCGTGCTGCGCAGAGGAGGACCTCACAAAGCGGCCTCAGAGTTT[CG]CAGGTCCTGCTGTTCTAGGGAAGGGTTAAAGGGGATTTTGGTTGGGGTTTAATGCCGGTT		GeneID:2778	XL; AHO; GSA; GSP; POH; XL2; GPSA; NESP; GNAS1; PHP1A; PHP1B; GNASXL; NESP55; C20orf45; MGC33735; XLalphas; dJ309F20.1.1; dJ806M20.3.3;	NT_011362.9		isoform a is encoded by transcript variant 1; guanine nucleotide binding protein (G protein); alpha stimulating activity polypeptide 1; neuroendocrine secretory protein 55; paternally expressed G protein XL alpha S; guanine nucleotide regulatory protein; G-s-alpha; adenylate cyclase-stimulating G alpha protein; neuroendocrine-specific Golgi protein p55; go_component: plasma membrane; go_component…	guanine nucleotide binding protein; alpha stimulating activity polypeptide 1 isoform a		TRUE	20:56860042-56860698
GNAS	cg16833551	0.632049	0.230685	0.128637	0.485895	0.687911	20	56860632	BOT	GCCCACAGCGGCGCAAGCAGGGTGCTCTCTTGTTTATGTGGATGGTGACG	GTCTCCGCAGTGGCCCACAGCGGCGCAAGCAGGGTGCTCTCTTGTTTATGTGGATGGTGA[CG]CAGGGGAATAAGAAGGTCTCGGGTGCGTACCACCAAGAGCAAAGCCCCCTAGGGAGTAGC		GeneID:2778	XL; AHO; GSA; GSP; POH; XL2; GPSA; NESP; GNAS1; PHP1A; PHP1B; GNASXL; NESP55; C20orf45; MGC33735; XLalphas; dJ309F20.1.1; dJ806M20.3.3;	NT_011362.9		isoform a is encoded by transcript variant 1; guanine nucleotide binding protein (G protein); alpha stimulating activity polypeptide 1; neuroendocrine secretory protein 55; paternally expressed G protein XL alpha S; guanine nucleotide regulatory protein; G-s-alpha; adenylate cyclase-stimulating G alpha protein; neuroendocrine-specific Golgi protein p55; go_component: plasma membrane; go_component…	guanine nucleotide binding protein; alpha stimulating activity polypeptide 1 isoform a		TRUE	20:56860042-56860698
GRB7	cg03684977	0.658361	0.377305	0.336205	0.925936	0.741831	17	35147329	TOP	CGCCAGCCAGGGTGGTGTCCAGCAACATGGCCTGCCCCTCGATCTGCAGT	GGGCCTGTCTGCAGCTCTGGATCCCACCCCATGGGGCAAAGAGCACCCTGCCGAGAGGGA[CG]CCAGCCAGGGTGGTGTCCAGCAACATGGCCTGCCCCTCGATCTGCAGTCACCCTTACCGT	35147713	GeneID:2886		NM_005310.2	GI:71979664	go_function: SH3/SH2 adaptor activity; go_process: signal transduction; go_process: intracellular signaling cascade; go_process: epidermal growth factor receptor signaling pathway	growth factor receptor-bound protein 7	384	FALSE
HAPLN1	cg06434428	0.744648	0.695123	0.417965	0.925923	0.783816	5	83052386	TOP	CGGATGCTCTCAAGTTCTGCTTAAGTTGGAAGCTGGAGATCAAGTGAAGC	TATAACCAAAAGAGGGGGAAACAATTTGCAAGTTTTACCTTGTCCTGAAATCCAGGAGTT[CG]GATGCTCTCAAGTTCTGCTTAAGTTGGAAGCTGGAGATCAAGTGAAGCTAGCGCTCTTTC	83052454	GeneID:1404	CRTL1;	NM_001884.2	GI:40254458	Cartilage link protein; go_component: extracellular matrix (sensu Metazoa); go_function: hyaluronic acid binding; go_process: cell adhesion	cartilage linking protein 1	68	FALSE
HAPLN1	cg09893305	0.54599	0.296087	0.0693305	0.546023	0.580783	5	83052940	TOP	CGCAAACTGACTGTCCTGAGGAGTCTGCTCACACCGCTGCCCCGCAGATC	AAAGAGAGGACCTCTCCGACCCTTGGATTTTTCTTTTAAGCAGAGGCTAATAAAACAAAG[CG]CAAACTGACTGTCCTGAGGAGTCTGCTCACACCGCTGCCCCGCAGATCATTCCACAGACC	83052454	GeneID:1404	CRTL1;	NM_001884.2	GI:40254458	Cartilage link protein; go_component: extracellular matrix (sensu Metazoa); go_function: hyaluronic acid binding; go_process: cell adhesion	cartilage linking protein 1	486	FALSE
HCAP-G	cg22496254	0.161994	0.434347	0.552076	0.467285	0.131148	4	17420263	TOP	CGGAGGGCAGGTAATTCAAAAGGAGAAAGATGTACAGGTGGCTTTAGTAA	AAGATATAGAAAGCTGCATGGTAAAAGTTAACAGTAAATTCAGAAAATCCATTACTTCTT[CG]GAGGGCAGGTAATTCAAAAGGAGAAAGATGTACAGGTGGCTTTAGTAATGTTCTATTTCT	17421623	GeneID:64151	CAPG; CHCG; NY-MEL-3;	NM_022346.3	GI:50658080	go_component: nucleus; go_function: binding; go_process: mitosis; go_process: cell cycle; go_process: cytokinesis; go_process: mitotic chromosome condensation	chromosome condensation protein G	1360	FALSE
HDAC6	cg24616736	0.0023297	0.00255491	0.385165	0.00265131	0.0379261	X	48544657	BOT	TGTACCACCATAGTGAATATTAACTCGGAAAATCCTCACATTTAGCATCG	CAGTGTTTCCTGTGTACCACCATAGTGAATATTAACTCGGAAAATCCTCACATTTAGCAT[CG]TCACCACGCCTATTTTGGCCGCCACCACCAACGTCCAGTGGCAACCTCGCTCTCGGCCCA	48545431	GeneID:10013	HD6; JM21;	NM_006044.2	GI:13128863	go_component: nucleus; go_component: cytoplasm; go_component: microtubule; go_component: histone deacetylase complex; go_function: actin binding; go_function: metal ion binding; go_function: hydrolase activity; go_function: zinc ion binding; go_function: histone deacetylase binding; go_function: tubulin deacetylase activity; go_function: specific transcriptional repressor activity; go_process: ce…	histone deacetylase 6	774	TRUE	X:48544530-48545980
HLCS	cg24523456	0.599112	0.356546	0.230946	0.93113	0.704964	21	37285030	BOT	AGCTTCCAGGCAGGTGGGCACACAGAGGTGCTGTGAGGACAGCACTCCCG	CAGGGTTCGGAGAGCTTCCAGGCAGGTGGGCACACAGAGGTGCTGTGAGGACAGCACTCC[CG]CCCTTCACCCCCCGTGCTGCGCATCTCTTGCACTCGGCTGTTACCGAGTTGTGTTCTTTA	37284373	GeneID:3141	HCS;	NM_000411.4	GI:46255044	biotin apo-protein ligase; holocarboxylase synthetase (biotin-[proprionyl-Coenzyme A-carboxylase (ATP-hydrolysing)] ligase); go_function: ligase activity; go_function: biotin-[acetyl-CoA-carboxylase] ligase activity; go_function: biotin-[methylcrotonoyl-CoA-carboxylase] ligase activity; go_function: biotin-[methylmalonyl-CoA-carboxytransferase] ligase activity; go_function: biotin-[propionyl-CoA-…	holocarboxylase synthetase	657	TRUE	21:37283461-37285036
HOXA9	cg26521404	0.0883253	0.2711	0.588347	0.0539928	0.00921466	7	27171506	TOP	CGGCGCATAGCGGCCAACGCTCAGCTCATCCGCGGCGTCGGCGCCCAGCA	GCTGAAGTCGGGGTGCTCGGCCAGCGTCGCCGCCTGCCGGGGAGGCTGGCCCAGGGTCCC[CG]GCGCATAGCGGCCAACGCTCAGCTCATCCGCGGCGTCGGCGCCCAGCAGGAACGAGTCCA	27171674	GeneID:3205	HOX1; ABD-B; HOX1G; HOX1.7; MGC1934;	NM_152739.2	GI:24497557	isoform a is encoded by transcript variant 1; homeobox protein HOXA9; homeodomain protein HOXA9; go_component: nucleus; go_component: nucleus; go_function: transcription factor activity; go_function: transcriptional activator activity; go_process: transcription; go_process: development; go_process: regulation of transcription; DNA-dependent	homeobox protein A9 isoform a	168	TRUE	7:27170287-27173690
HRAS	cg08141873	0.20797	0.467701	0.638463	0.261661	0.215466	11	524632	BOT	GCCTTTCTGCCGACCCAGCAGCTTCTAATTTGGGTGCGTGGTTGAGAGCG	CGCCTCCCTTTAGCCTTTCTGCCGACCCAGCAGCTTCTAATTTGGGTGCGTGGTTGAGAG[CG]CTCAGCTGTCAGCCCTGCCTTTGAGGGCTGGGTCCCTTTTCCCATCACTGGGTCATTAAG	525550	GeneID:3265	HRAS1; K-ras; N-ras; RASH1; c-bas/has;	NM_176795.2	GI:47117696	isoform 2 is encoded by transcript variant 2; H-RasIDX; c-has/bas p21 protein; c-ras-Ki-2 protein; N-ras oncogene (AA 1-37); c-H-ras-1 protein N-terminal fragment (37 AA); G1III6 N-ras; go_component: membrane; go_component: Golgi stack; go_component: cytoplasm; go_component: plasma membrane; go_component: plasma membrane; go_function: GTP binding; go_function: GTPase activity; go_function: nucleo…	v-Ha-ras Harvey rat sarcoma viral oncogene homolog isoform 2	918	TRUE	11:524548-527768
HS3ST1	cg01462829	0.00153688	0.00304252	0.806913	0.00813356	0.00990975	4	11040001	BOT	GGTGAGGCTGCTGGGATGGGTGACTCCGCCGTCACTGCAAACACGGGACG	GCGCTCCAAGAAGGTGAGGCTGCTGGGATGGGTGACTCCGCCGTCACTGCAAACACGGGA[CG]TCCCGTCTACTCCCTTACGCCTGCTTGGTCTGAGCCCGAGTCTACCTCTTCTCTAAGTCG	11039635	GeneID:9957	3OST; 3OST1;	NM_005114.2	GI:52426776	heparin-glucosamine 3-O-sulfotransferase; go_component: Golgi stack; go_component: Golgi lumen; go_component: integral to membrane; go_function: transferase activity; go_function: heparin-glucosamine 3-O-sulfotransferase activity	heparan sulfate D-glucosaminyl 3-O-sulfotransferase 1 precursor	366	TRUE	4:11038932-11040428
HS3ST1	cg18059088	0.0280018	0.0240779	0.444016	0.0530245	0.0343915	4	11039451	BOT	GGTGCTCGGCAGTGCTGCCCATGGCCCAGCCTAGGAGCCTATTTAGGGCG	CTACCCGCCGCGGGTGCTCGGCAGTGCTGCCCATGGCCCAGCCTAGGAGCCTATTTAGGG[CG]CCGGACGGGCTGGACAGAGGCGCGGCTCAGGTGAGTGCGGCGCGCGCGGGGTGGGAGAGT	11039635	GeneID:9957	3OST; 3OST1;	NM_005114.2	GI:52426776	heparin-glucosamine 3-O-sulfotransferase; go_component: Golgi stack; go_component: Golgi lumen; go_component: integral to membrane; go_function: transferase activity; go_function: heparin-glucosamine 3-O-sulfotransferase activity	heparan sulfate D-glucosaminyl 3-O-sulfotransferase 1 precursor	184	TRUE	4:11038932-11040428
HSPA2	cg01520924	0.838038	0.391507	0.370364	0.212301	0.0697262	14	64075923	BOT	TTAAACTCTGGTTTCGCCTTCCTGTTCATTCCATTGCTTATTTTAGGTCG	TGTCCTGCCGCTTTAAACTCTGGTTTCGCCTTCCTGTTCATTCCATTGCTTATTTTAGGT[CG]CAAGTGCTTTATCCACTGCTTTGAGTTTTTGACTGGAAAACCCATAATATAATCAGTCAA		GeneID:3306		NT_026437.11		Heat-shock 70kD protein-2; heat shock 70kD protein 2; go_component: cell surface; go_function: ATP binding; go_function: nucleotide binding; go_function: unfolded protein binding; go_process: protein folding; go_process: male meiosis; go_process: spermatid development; go_process: response to unfolded protein	heat shock 70kDa protein 2		TRUE	14:64075878-64079365
HYPK	cg24125648	0.213642	0.338959	0.553244	0.190883	0.083842	15	41879898	TOP	CGGGTTAGGTCTGAGAGAAGGCCTCGCACAAAACACTGTACAAACCCGAA	GGGACTATTCCTAGTTTATGAGGTGGTTAAGGATATCGGTGGGGTGGGCTGGAGCGGTGT[CG]GGTTAGGTCTGAGAGAAGGCCTCGCACAAAACACTGTACAAACCCGAAAGGAAGTCTGAG	41879913	GeneID:25764	HSPC136;	NM_016400.2	GI:21361540	go_function: protein binding	Huntingtin interacting protein K	15	TRUE	15:41879712-41880502
IDH3G	cg26035633	0.0268603	0.0384316	0.546747	0.0713134	0.116069	X	152712638	BOT	GTGACTGCCTCAGAAGGGCTCCTTCAAGGACACTAAGGAGGTGACAGCCG	CGGGATACGTGAGTGACTGCCTCAGAAGGGCTCCTTCAAGGACACTAAGGAGGTGACAGC[CG]CCGTGGCCCACTCTCCCGGCCCGTCCGGAGGGCCCCCCGCCACCCGATGCAGACCCCCTG	152713161	GeneID:3421	H-IDHG;	NM_004135.2	GI:28178836	isoform a precursor is encoded by transcript variant 1; isocitric dehydrogenase; IDH-gamma; isocitrate dehydrogenase; NAD(+)-specific; mitochondrial; gamma subunit; NAD+-specific ICDH; NAD (H)-specific isocitrate dehydrogenase gamma subunit precursor; go_component: mitochondrion; go_function: ATP binding; go_function: nucleotide binding; go_function: oxidoreductase activity; go_function: isocitra…	isocitrate dehydrogenase 3 (NAD+) gamma isoform a precursor	523	TRUE	X:152712310-152713950
IDH3G	cg27271445	0.0389796	0.0443091	0.685683	0.0715987	0.264656	X	152713344	BOT	GGAGAGGCTGGACAGCAGGAGCAGCGCCAGGGCGCCGAGAGATGCCATCG	ACCTGAGCAGCGGGAGAGGCTGGACAGCAGGAGCAGCGCCAGGGCGCCGAGAGATGCCAT[CG]CCGCCATCGCCTCTTCTCTGCCTAGAGGAAAAGAAAACGAGCTCCCATGAACACGAGGGG	152713161	GeneID:3421	H-IDHG;	NM_004135.2	GI:28178836	isoform a precursor is encoded by transcript variant 1; isocitric dehydrogenase; IDH-gamma; isocitrate dehydrogenase; NAD(+)-specific; mitochondrial; gamma subunit; NAD+-specific ICDH; NAD (H)-specific isocitrate dehydrogenase gamma subunit precursor; go_component: mitochondrion; go_function: ATP binding; go_function: nucleotide binding; go_function: oxidoreductase activity; go_function: isocitra…	isocitrate dehydrogenase 3 (NAD+) gamma isoform a precursor	183	TRUE	X:152712310-152713950
ILDR1	cg04059863	0.923812	0.877475	0.377505	0.857134	0.836449	3	123224320	BOT	GGCGAAACCCTGTCTAATAAAAATACAAAACAGCCGTGCGTGGTGGCACG	CCTGGCCTACATGGCGAAACCCTGTCTAATAAAAATACAAAACAGCCGTGCGTGGTGGCA[CG]CCCCTGAAATCTCAGCTACTCGGGACGCTGAGGCCCGAGAGTTACTTGAACCTGGGAGGC	123223720	GeneID:286676	MGC50831;	NM_175924.2	GI:31341675	go_function: receptor activity	immunoglobulin-like domain containing receptor 1	600	TRUE	3:123223586-123224478
INGX	cg03704031	0.908403	0.107748	0.393585	0.088234	0.0552717	X	70628940	TOP	CGCCCAAGGAGAAGAAAGCCCAGACCTCTAAGAAGAAGCAGAGCTCCATG	ACAACTAGAACCGTGAGAACGCGTCCAGCAACCGCGACCACGACGACGTCACCTCGGGCA[CG]CCCAAGGAGAAGAAAGCCCAGACCTCTAAGAAGAAGCAGAGCTCCATGGCCAAGGCGTAG	70629024	GeneID:27160	ING2; ING1-like; MGC119770; MGC119771;	NR_002226.1	GI:61316380	synonyms: ING2; ING1-like; MGC119770; MGC119771		84	TRUE	X:70628205-70629896
K6IRS2	cg06494782	0.959893	0.527107	0.564928	0.368448	0.0581128	12	51281713	TOP	CGGTGGAACAGACAAAAATCTCGGTGAGTGCATGGTAATTTCCTACATGA	GAGGTGAGCCAAGTAAATGCTGGGTTCTGGGTCACTTTACAGGGATTCATGGGGAGTTCA[CG]GTGGAACAGACAAAAATCTCGGTGAGTGCATGGTAATTTCCTACATGAAGAACCCAAGAG	51281559	GeneID:140807	KRT6; K6irs; KRT6IRS2;	NM_080747.1	GI:28372502	expressed in the inner root sheath of hair follicles; go_component: intermediate filament; go_function: structural molecule activity	keratin protein K6irs	154	TRUE	12:51280885-51281747
K6IRS2	cg20050826	0.947285	0.217201	0.367948	0.116491	0.0429328	12	51281562	BOT	GCTGACTCCAGCCAGCCAGGCTATTTAAGGGGCGAGCTGGGCCGAGAACG	CATACAAATTAGGCTGACTCCAGCCAGCCAGGCTATTTAAGGGGCGAGCTGGGCCGAGAA[CG]CAGCGGCTGTTTGCGCCCCTTCTGCCTCCCGCGCGGCCAGCACCGGTACTTGCGAGCCAT	51281559	GeneID:140807	KRT6; K6irs; KRT6IRS2;	NM_080747.1	GI:28372502	expressed in the inner root sheath of hair follicles; go_component: intermediate filament; go_function: structural molecule activity	keratin protein K6irs	3	TRUE	12:51280885-51281747
KBTBD7	cg05895453	0.808231	0.593038	0.485971	0.404772	0.158929	13	40666968	BOT	TTGAACCACACAAAACCCTATGAAATACTGGCAGGGGGCGGTGGCTCACG	TGTAAGGTATCATTGAACCACACAAAACCCTATGAAATACTGGCAGGGGGCGGTGGCTCA[CG]CCTGTAATCCCAGCACATTGAGAGGCCGAGGCAGGAGGATAATTTGAGCCCTCAGGAGTT	40666702	GeneID:84078	DKFZP434E2318;	NM_032138.3	GI:34222148	go_component: cellular component unknown; go_function: protein binding; go_process: biological process unknown	kelch repeat and BTB (POZ) domain containing 7	266	FALSE
KCNE4	cg24940601	0.812379	0.813144	0.490734	0.123262	0.128405	2	223625196	BOT	CTGACTTACCAAGGCTGACAGTTTGTCCCAAGTTTTGAATTCCCAAATCG	AGTGTAGCCTTGCTGACTTACCAAGGCTGACAGTTTGTCCCAAGTTTTGAATTCCCAAAT[CG]TCCAGTCCAAGAGGGTTCTTCTGCTCTGTCCGGCTCTGCGCTCTGACAACTCCGCTGCTG	223625171	GeneID:23704	MIRP3; MGC20353;	NM_080671.1	GI:18087850	minimum potassium ion channel-related peptide 3; potassium voltage-gated channel subfamily E member 4; MINK-related peptide 3; cardiac voltage-gated potassium channel accessory subunit 4; go_component: membrane; go_component: integral to membrane; go_function: potassium ion binding; go_function: voltage-gated potassium channel activity; go_process: ion transport; go_process: potassium ion transpo…	potassium voltage-gated channel; Isk-related family; member 4	25	FALSE
KCNQ1	cg19728223	0.910693	0.355764	0.505351	0.21657	0.183238	11	2769697	BOT	TGGGGGCTTCCGCCTCACTTTGGACGGTGGCGTCCACAAAATGGCTGACG	CGAGCCCGCAGGTGGGGGCTTCCGCCTCACTTTGGACGGTGGCGTCCACAAAATGGCTGA[CG]CGGCGCACGGCCGTCCCTGCACGGAGCCGGTGTTTACTTTGCCGCGCGAACAGCCTTTCG		GeneID:3784	LQT; RWS; WRS; LQT1; ATFB1; KCNA8; KCNA9; Kv1.9; Kv7.1; KVLQT1;	NT_009237.17		isoform 1 is encoded by transcript variant 1; kidney and cardiac voltage dependend K+ channel; slow delayed rectifier channel subunit; long (electrocardiographic) QT syndrome; Ward-Romano syndrome 1; go_component: membrane; go_component: membrane fraction; go_component: integral to membrane; go_component: voltage-gated potassium channel complex; go_component: voltage-gated potassium channel compl…	potassium voltage-gated channel; KQT-like subfamily; member 1 isoform 1		TRUE	11:2768881-2770074
KCNQ1DN	cg10503232	0.853222	0.603397	0.517212	0.729961	0.965211	11	2848071	TOP	CGCTACAAACAGCAGCAACATCCTTGGTGGAAAAGTTCAAGAATCTGGTC	GCCCTGGGGGAGCAAGGGAGAGCCTGCTGCTCCCCAACACAGCGATTTTCCAGGATCCGA[CG]CTACAAACAGCAGCAACATCCTTGGTGGAAAAGTTCAAGAATCTGGTCCAAAGGCAGCCT	2847869	GeneID:55539	BWRT; HSA404617;	NM_018722.1	GI:10190657	go_component: cellular component unknown; go_function: molecular function unknown; go_process: biological process unknown	KCNQ1 downstream neighbor	202	FALSE
KENAE	cg15003158	0.757016	0.407549	0.355263	0.649818	0.0516022	5	68664187	TOP	CGCAGATTCGTGGAAACTCTGCAGGTTGTGGACAAACTGCCCAAATCCTT	GGGGTCAGACCTGGCAGGTGGGAACCGGGAGTGGGGAGGACCCAGGGCAGGGGCGGGATG[CG]CAGATTCGTGGAAACTCTGCAGGTTGTGGACAAACTGCCCAAATCCTTTTCCCTGAATGC	68664299	GeneID:202243		NM_176816.2	GI:31341214		hypothetical protein LOC202243	112	TRUE	5:68664081-68665657
KIAA0141	cg08158289	0.431192	0.851102	0.814366	0.688305	0.179658	5	141282913	TOP	CGTGGCAAAAGTTATGTATGTGTTTGTTCTTTTGTGGAAAAGAATAGTTC	TAGCTCCTTTCAAAATACCTGAGACACCACCCGCGCCCTATTAGAACCCTCGTCTTCAGA[CG]TGGCAAAAGTTATGTATGTGTTTGTTCTTTTGTGGAAAAGAATAGTTCCGTCTGGTCCCG	141283593	GeneID:9812		NM_014773.2	GI:41281484	go_component: mitochondrion; go_function: binding	hypothetical protein LOC9812	680	TRUE	5:141282525-141282921
KIAA1622	cg09173897	0.676031	0.340796	0.221906	0.428561	0.566802	14	93709485	BOT	GACTGACGAGCTGAACAGTACGAACTTGTCCCCAAGGTCCAAAAAAATCG	AAGGGCCTTGCTGACTGACGAGCTGAACAGTACGAACTTGTCCCCAAGGTCCAAAAAAAT[CG]CCCCAATCCCCCTTCCATCTCGTCCCATTCTTAACAGAACCAAGTGCAAGGGACTCAGCG	93710402	GeneID:57718		NM_020958.2	GI:17402883	isoform 2 is encoded by transcript variant 2; HEAT-like repeat-containing protein; MGC4163 protein; go_function: binding	HEAT-like repeat-containing protein isoform 2	917	TRUE	14:93709429-93709897
KIAA1822L	cg20582779	0.39601	0.886912	0.786094	0.621522	0.214953	1	220787998	TOP	CGTCCACTCCTAATCTGTGTGGTGGTCTGCATTGCCGGGCCCCCTGGCTC	GGGAAGCCAACCTGAGCAAACACAGCAGCCCGAGTGTTCCCAAGGCCAAAATGCTGAGAA[CG]TCCACTCCTAATCTGTGTGGTGGTCTGCATTGCCGGGCCCCCTGGCTCTCTTCTGGCATT	220788067	GeneID:79802	FLJ13840; RP11-378J18.1;	NM_024746.2	GI:21362001	KIAA0319-like	hypothetical protein LOC79802	69	FALSE
KIAA1840	cg06121469	0.0410026	0.317227	0.426052	0.147055	0.0892526	15	42743390	TOP	CGGCCTGCTACGCTAAGCTAGGCCTTCAAGCATGCCAGAGCAGTTAAGCA	GCTGGAGGCAGCTGGACCAAGAAGGCAAAGAGCAATGCCACAGAGCGAGAACGGCTGCAA[CG]GCCTGCTACGCTAAGCTAGGCCTTCAAGCATGCCAGAGCAGTTAAGCAGAGTGGGACTGG	42743138	GeneID:80208	FLJ21439; DKFZp762B1512;	NM_025137.2	GI:33636747	go_function: catalytic activity; go_function: ferric iron binding; go_process: aromatic compound metabolism	hypothetical protein LOC80208	252	TRUE	15:42742455-42743439
KIF2C	cg03907454	0.655458	0.739855	0.346332	0.309534	0.0439414	1	44977723	TOP	CGCCCGGCCAAGTCTCCAACTTGCTCGAGGTCACTGAACTTGCAATTGAA	CGAGCGATCACTCCCACCTCTCCCTTCCTAAGTGTTGGGATTAACAGGAGTGAGCCACCG[CG]CCCGGCCAAGTCTCCAACTTGCTCGAGGTCACTGAACTTGCAATTGAAGAAGCTACGATT	44978138	GeneID:11004	MCAK; KNSL6;	NM_006845.2	GI:13699832	mitotic centromere-associated kinesin; kinesin-like 6 (mitotic centromere-associated kinesin); go_component: nucleus; go_component: microtubule; go_component: kinesin complex; go_component: chromosome; pericentric region; go_function: ATP binding; go_function: nucleotide binding; go_function: centromeric DNA binding; go_function: microtubule motor activity; go_process: mitosis; go_process: cell p…	kinesin family member 2C	415	TRUE	1:44977582-44978780
KLHDC7B	cg18533225	0.939207	0.68418	0.409047	0.405346	0.0571934	22	49333679	BOT	TTGAGGCTGGAGGTCAGCCACAGCCAAGAAGCTCCGAGACCAACGGATCG	CAGGGGGCCTGGTTGAGGCTGGAGGTCAGCCACAGCCAAGAAGCTCCGAGACCAACGGAT[CG]CCCAGCCCAGACCCTCCCCCAGGCCTAAGAGGAGAGGGAACCAGGGAGAAAAGTCTAGAC	49333328	GeneID:113730	MGC16635;	NM_138433.2	GI:34330156	synonym: MGC16635	hypothetical protein LOC113730	351	TRUE	22:49333640-49335111
KLK1	cg26415633	0.838681	0.837122	0.532332	0.243082	0.0390244	19	56019168	TOP	CGGAGGAATCAGTGACCCCTGGTACAAAGCCCCATATACCTCAGTCTCAA	TTGCTCTGGGGAGCAGCCAGTGAGGCAAGGGGGGACTGAGGGGAAGCAGAAACAGGAAGA[CG]GAGGAATCAGTGACCCCTGGTACAAAGCCCCATATACCTCAGTCTCAATTAAGGCCCTGC	56018855	GeneID:3816	hK1; KLKR; Klk6;	NM_002257.2	GI:22027643	glandular kallikrein 1; tissue kallikrein; kallikrein serine protease 1; go_component: cellular component unknown; go_function: peptidase activity; go_function: tissue kallikrein activity; go_process: proteolysis	kallikrein 1 preproprotein	313	FALSE
KLK11	cg09702010	0.854658	0.803266	0.515495	0.0331214	0.0728929	19	56223205	BOT	AAGCTGCAAAGTCAACATTTATGACCATTTAATCCAATGTCCATAAAACG	AATACCAGATGAAAGCTGCAAAGTCAACATTTATGACCATTTAATCCAATGTCCATAAAA[CG]TAGCATTCTTTCCACTAGCCAACTGCAGTTTACTTTCTTGTAATGAAGCATACATTGTAT	56223102	GeneID:11012	TLSP; PRSS20; MGC33060;	NM_006853.2	GI:21618355	isoform 1 preproprotein is encoded by transcript variant 1; protease; serine; trypsin-like; protease; serine; 20 trypsin-like; hippostasin; go_function: peptidase activity; go_function: serine-type endopeptidase activity; go_process: proteolysis	kallikrein 11 isoform 1 preproprotein	103	FALSE
KLK7	cg06258834	0.740179	0.567344	0.389164	0.26789	0.0495255	19	56178948	TOP	CGGAACTTGGATCACATCAGATCCTCTCGAGGTGAGAAGAGGCTTCATCA	AAGAGGACGGCCCAGCAGAGGGATGAAGATTTTGGAGCCCAGCTGTGTGCCAGCCCAAGT[CG]GAACTTGGATCACATCAGATCCTCTCGAGGTGAGAAGAGGCTTCATCAAGGGTGCACCTG	56178962	GeneID:5650	SCCE; PRSS6;	NM_005046.2	GI:21327703	protease; serine; 6; go_function: serine-type endopeptidase activity; go_process: proteolysis; go_process: epidermis development	stratum corneum chymotryptic enzyme preproprotein	14	FALSE
KLK8	cg19149785	0.857328	0.884354	0.442841	0.775342	0.898461	19	56198085	BOT	AGGGCACGGGGTAGGGGGTTCTCGTAGGGTCCCAGCCTCAATGGTTCCCG	AAGAGAGGCCGAAGGGCACGGGGTAGGGGGTTCTCGTAGGGTCCCAGCCTCAATGGTTCC[CG]CCCTGGACCTCCAGCTGCCCTGACTCCCCTCTGGACACTAAGACTCCGCCCCTGAGGCTC	56196770	GeneID:11202	NP; HNP; NRPN; PRSS19; TADG14;	NM_144505.1	GI:21464126	isoform 2 is encoded by transcript variant 2; protease; serine; 19; neuropsin; ovasin; tumor-associated differentially expressed gene 14; neuropsin type 1; neuropsin type 2; go_function: trypsin activity; go_function: peptidase activity; go_function: chymotrypsin activity; go_process: proteolysis; go_process: nervous system development	kallikrein 8 isoform 2	1315	TRUE	19:56197518-56198259
KRT23	cg22392708	0.139288	0.504555	0.541755	0.240597	0.177999	17	36347296	BOT	ATTCATCAACCACATTTGACAGCCCATGGCAGGTTTCCTGTTTTCCATCG	ATGAAATATAAGATTCATCAACCACATTTGACAGCCCATGGCAGGTTTCCTGTTTTCCAT[CG]TCCCTCTGCAGGTCACAGACACACAGAGCCCAGCCGTGGCAGGCTCAGCCGGGGTCCGGG	36347362	GeneID:25984	K23; CK23; HAIK1; MGC26158; DKFZP434G032;	NM_015515.3	GI:27894338	histone deacetylase inducible keratin 23; hyperacetylation-inducible type I keratin; keratin; type I cytoskeletal 23; cytokeratin 23; type I intermediate filament cytokeratin; go_component: intermediate filament; go_function: structural molecule activity	keratin 23	66	FALSE
L1CAM	cg10926623	0.0101826	0.0580507	0.354114	0.0284714	0.0243386	X	152794259	TOP	CGTCCTGGCTATCTCCTGCCCACCCTGTGCCCAGGAAAGGCCAGGGAGAG	GTCCATGGTCCTGACACGCCCCGCACCTTCTACCCTGCCCTTCTCTCCGGGGGTACCCAA[CG]TCCTGGCTATCTCCTGCCCACCCTGTGCCCAGGAAAGGCCAGGGAGAGGAGTCAGGGTCC	152794505	GeneID:3897	S10; HSAS; MASA; MIC5; SPG1; CAML1; CD171; HSAS1; N-CAML1;	NM_024003.1	GI:13435352	isoform 2 precursor is encoded by transcript variant 2; neural cell adhesion molecule L1; L1 cell adhesion molecule (hydrocephalus; stenosis of aqueduct of Sylvius 1; MASA (mental retardation; aphasia; shuffling gait and adducted thumbs) syndrome; spastic paraplegia 1); antigen identified by monoclonal antibody R1; go_component: integral to membrane; go_function: protein binding; go_process: cell…	L1 cell adhesion molecule isoform 2 precursor	246	TRUE	X:152794061-152794272
L1CAM	cg23050981	0.0249913	0.00427172	0.620625	0.00149856	0.0142298	X	152794653	BOT	CTGAGGGCGGGGCCAAGAGCCCGGGCTTACCCAGATGTTAGTCACTAACG	CTGGGGGCGGGGCTGAGGGCGGGGCCAAGAGCCCGGGCTTACCCAGATGTTAGTCACTAA[CG]TCCTTCCGTTCTCTCGTCTCTCTTCCCCCACCCTTCCCTTCCCTTCTCCCCTCTCCCAGT	152794505	GeneID:3897	S10; HSAS; MASA; MIC5; SPG1; CAML1; CD171; HSAS1; N-CAML1;	NM_024003.1	GI:13435352	isoform 2 precursor is encoded by transcript variant 2; neural cell adhesion molecule L1; L1 cell adhesion molecule (hydrocephalus; stenosis of aqueduct of Sylvius 1; MASA (mental retardation; aphasia; shuffling gait and adducted thumbs) syndrome; spastic paraplegia 1); antigen identified by monoclonal antibody R1; go_component: integral to membrane; go_function: protein binding; go_process: cell…	L1 cell adhesion molecule isoform 2 precursor	148	TRUE	X:152794303-152794703
LAG3	cg01820374	0.523465	0.598115	0.174717	0.855475	0.660056	12	6752344	BOT	TCCTGGGCTTGCTGTTTCTGCAGCCGCTTTGGGTGGCTCCAGGTAAAACG	GGGAGGCTCAGTTCCTGGGCTTGCTGTTTCTGCAGCCGCTTTGGGTGGCTCCAGGTAAAA[CG]GGGATGGCGGGAGGGTTGACCTCCAGCCCCACAGGAGGGGACCAGCAGGGATCTCTGTGG	6751931	GeneID:3902	CD223;	NM_002286.4	GI:15718681	go_component: integral to plasma membrane; go_function: antigen binding	lymphocyte-activation protein 3 precursor	413	FALSE
LAS1L	cg00947275	0.0878684	0.109366	0.405774	0.113775	0.0649819	X	64671678	BOT	TAAAATCGCATTTTCAGTTCACTGGATGACTACAATCAAGCTGCCACCCG	TAAAAATATACTTAAAATCGCATTTTCAGTTCACTGGATGACTACAATCAAGCTGCCACC[CG]CCGAGGGGAGCAAAATAAAATTCCTCTTGCAGTGAAGACATACCGCTTCCGGTCTGGTAC	64671392	GeneID:81887	FLJ12525; dJ475B7.2; RP3-475B7.2;	NM_031206.2	GI:31542677	go_component: nucleus	LAS1-like	286	TRUE	X:64670844-64671725
LAS1L	cg17001703	0.0202335	0.0252044	0.533589	0.0223063	0.0595146	X	64671588	BOT	TTTTCACAAAGCAAACCCTCCAGGGGCAAGAGTTCAGCCTCTAGGTTCCG	CCGGAAGTGTTCTTTTCACAAAGCAAACCCTCCAGGGGCAAGAGTTCAGCCTCTAGGTTC[CG]CCAATTTCCTGGTTGCTAACCGGCTTCTGTACCAGACCGGAAGCGGTATGTCTTCACTGC	64671392	GeneID:81887	FLJ12525; dJ475B7.2; RP3-475B7.2;	NM_031206.2	GI:31542677	go_component: nucleus	LAS1-like	196	TRUE	X:64670844-64671725
LASS3	cg00729708	0.952865	0.362317	0.52509	0.518337	0.916005	15	98901965	BOT	TAGAAACCCACGAAAGTAATTACAAACTTGTTAACCGCTGGGCACTGTCG	CAATTTGCAACGTAGAAACCCACGAAAGTAATTACAAACTTGTTAACCGCTGGGCACTGT[CG]CCCTGGAGCGCTCCTAACGGACTTTGCAAGGCCCAGTACACGGGGGCTGCCGCGAGCGGG	98902448	GeneID:204219	MGC27091;	NM_178842.2	GI:31341477	go_component: nucleus; go_component: integral to membrane; go_function: transcription factor activity; go_process: lipid biosynthesis; go_process: regulation of transcription; DNA-dependent	hypothetical protein LOC204219	483	TRUE	15:98901825-98902776
LPA	cg07260592	0.843557	0.308922	0.142668	0.303693	0.503505	6	161020112	BOT	ACCTACCTGAGGATCAGTCCGGGAGCCAGCGTCTGGACAGAGCGGGGTCG	GGGCTCCGACCCACCTACCTGAGGATCAGTCCGGGAGCCAGCGTCTGGACAGAGCGGGGT[CG]CGCCCTGGAACACAGGGCAGGAGAGGAAGGAGAAAAGCCCAGCTGACAGCGCAGGGGCGA	161020455	GeneID:4018		XM_926329.1	GI:88998565	Derived by automated computational analysis using gene prediction method: GNOMON.	lipoprotein; Lp(a)	343	TRUE	6:161020066-161020613
LRPAP1	cg25201363	0.419017	0.101704	0.0701597	0.309096	0.923293	4	3504643	BOT	CAACCCATGACACTCTAGGAAATTCACAGAGCCAAAGTTAGCATAGACCG	CGCGCTTTTCCCCAACCCATGACACTCTAGGAAATTCACAGAGCCAAAGTTAGCATAGAC[CG]CTCGTTGGGGGCTTGGCCAGTGAGTTGGGAAGTGCCCTGGAGGTAGCGCGGGAAACAAGG	3503941	GeneID:4043	RAP; MRAP; A2RAP; HBP44; A2MRAP;	NM_002337.1	GI:4505020	low density lipoprotein-related protein-associated protein 1 (alpha-2-macroglobulin receptor-associated protein 1); lipoprotein receptor associated protein; alpha-2-MRAP; go_component: plasma membrane; go_component: plasma membrane; go_component: endoplasmic reticulum; go_component: integral to membrane; go_function: heparin binding; go_function: calcium ion binding; go_function: lipoprotein bind…	low density lipoprotein receptor-related protein associated protein 1	702	TRUE	4:3503067-3504738
LY75	cg23995753	0.948806	0.5177	0.540544	0.487106	0.899807	2	160468978	TOP	CGCAAGAGGGCAGATGGGGAACCCCATACTCCAGCAACATTATATAAGAG	TTGGCCCTGTGGCCAAGGTGACCAAGGGCCGAAGGAAAAGCGAGAACGGGAGGGACGGGA[CG]CAAGAGGGCAGATGGGGAACCCCATACTCCAGCAACATTATATAAGAGAGGCGACGATGG	160469493	GeneID:4065	CD205; CLEC13B; DEC-205; GP200-MR6;	NM_002349.1	GI:4505052	go_component: membrane; go_component: integral to plasma membrane; go_function: sugar binding; go_function: receptor activity; go_process: endocytosis; go_process: inflammatory response	lymphocyte antigen 75	515	TRUE	2:160468681-160469809
MAN1C1	cg04631202	0.144583	0.321273	0.488727	0.141363	0.0777892	1	25815047	TOP	CGTGTGTTTATATGCACATGTGTGCGTCTGGGCATAGATCTATATGCACA	CCCGGGCGTGTCTACAGAAGACCACACACATAATGTGACGGACGTCTACCTTGATGCCTA[CG]TGTGTTTATATGCACATGTGTGCGTCTGGGCATAGATCTATATGCACACAGAGACTGGCA	25816546	GeneID:57134	HMIC; MAN1C; MAN1A3; pp6318;	NM_020379.1	GI:9966902	1;2-alpha-mannosidase IC; Mannosyl-oligosaccharide 1;2-alpha-mannosidase IC; Processing alpha-1;2-mannosidase IC; Alpha-1;2-mannosidase IC; go_component: membrane; go_component: Golgi stack; go_component: integral to membrane; go_component: integral to Golgi membrane; go_function: calcium ion binding; go_function: calcium ion binding; go_function: hydrolase activity; acting on glycosyl bonds; go_…	mannosidase; alpha; class 1C; member 1	1499	TRUE	1:25814952-25817489
MARK2	cg06204948	0.200027	0.398068	0.595507	0.832506	0.26528	11	63412666	BOT	ACAAAGCCCCGCTGGCTTCTCAAGGGCCAGAGCCTGGTGGTCAGGAAGCG	AGAGCAACAGGGACAAAGCCCCGCTGGCTTCTCAAGGGCCAGAGCCTGGTGGTCAGGAAG[CG]CGTGCAATTCCAGGACAGCACACCAGAAGCAAGGTGGGAGGGAAGGGGCAGGAGGGGAAT	63412651	GeneID:2011	EMK1; PAR-1; MGC99619;	NM_017490.1	GI:9845486	isoform a is encoded by transcript variant 1; ELKL motif kinase; ELKL motif kinase 1; serine/threonine kinase; protein-serine/threonine kinase; go_component: membrane; go_function: ATP binding; go_function: kinase activity; go_function: nucleotide binding; go_function: protein binding; go_function: transferase activity; go_function: magnesium ion binding; go_function: protein-tyrosine kinase acti…	MAP/microtubule affinity-regulating kinase 2 isoform a	15	FALSE
MATN2	cg10039928	0.703422	0.442007	0.224766	0.600461	0.964742	8	98950036	TOP	CGCCAAGAGCTGTCTTGCCAGTGCCCAGAGCACCCCACCAGTGCCAGTTC	GCACCCACTGACGCGGGGATGGAGAAAAAAGTGGTGAGAATTGGGCTAATTGATGACAAG[CG]CCAAGAGCTGTCTTGCCAGTGCCCAGAGCACCCCACCAGTGCCAGTTCATATTAACAGAG	98950487	GeneID:4147		NM_002380.3	GI:62548859	isoform a precursor is encoded by transcript variant 1; go_component: extracellular matrix (sensu Metazoa); go_function: calcium ion binding; go_process: biological process unknown	matrilin 2 isoform a precursor	451	TRUE	8:98950024-98951192
MCEE	cg18750833	0.170895	0.384159	0.483645	0.245333	0.110599	2	71211959	TOP	CGGAATTCAAACTAAGCTCAGTCTGTAGTTGCTGTGAGCTGGGAACTCAG	GTACCAAAATTTTAAAAATCGTTAAAAGTTGTACAGTGTGGATATCCCAGTTGTGTGCTA[CG]GAATTCAAACTAAGCTCAGTCTGTAGTTGCTGTGAGCTGGGAACTCAGGGAAAGGTTGGG	71210867	GeneID:84693		NM_032601.2	GI:21314761	go_component: mitochondrion; go_function: isomerase activity; go_function: methylmalonyl-CoA epimerase activity; go_process: L-methylmalonyl-CoA metabolism	methylmalonyl-CoA epimerase	1092	FALSE
MECP2	cg11479591	0.021242	0.0404551	0.453199	0.0565621	0.115857	X	153015370	BOT	AGAGCCCGTTACCTACTATGTCCCACTCCACTTATGTAACTGGAAGATCG	TCCAGGGCGATGAGAGCCCGTTACCTACTATGTCCCACTCCACTTATGTAACTGGAAGAT[CG]CCGGCGAAGGGGAGGGTAGGATGGGAGGGTGCTCACATTCCGAGGCCACAGCACTCCAAA	153016323	GeneID:4204	RTS; RTT; PPMX; MRX16; MRX79; AUTSX3; DKFZp686A24160;	NM_004992.2	GI:7710148	go_component: nucleus; go_function: DNA binding; go_function: DNA binding; go_function: transcription corepressor activity; go_process: transcription; go_process: regulation of transcription; DNA-dependent; go_process: negative regulation of transcription from RNA polymerase II promoter	methyl CpG binding protein 2	953	TRUE	X:153015146-153016905
MEG3	cg04291079	0.966745	0.960251	0.592031	0.783535	0.937738	14	100364183	BOT	TCTGGCTGGTGGTGGCTGGAGAGGCGTCCAGGGGGCGTAGCGACCTGGCG	CCACAGGTGGGCTCTGGCTGGTGGTGGCTGGAGAGGCGTCCAGGGGGCGTAGCGACCTGG[CG]CGGTGGCCTGGGGTGGGCTGTGGAGCCCTTCCTAGCCTGAGACCTGTTGGGCACCCCCTG		GeneID:55384		NT_026437.11		Derived by automated computational analysis using gene prediction method: GNOMON.			TRUE	14:100360178-100364204
MEG3	cg16567044	0.944108	0.958567	0.489491	0.649164	0.835356	14	100360889	TOP	CGTCCACAGCTAATGACTAGGGAGGTGAACATTGACCGTCAGGTCACTAG	GTGACTGTAAAGCAGACGGGAGATTCCAGGGCTGAAAAGAAGGGAGAAAGGCTATTTCTA[CG]TCCACAGCTAATGACTAGGGAGGTGAACATTGACCGTCAGGTCACTAGAGGCGCCGAGCC	100362215	GeneID:55384		XR_000943.1	GI:89037418	Derived by automated computational analysis using gene prediction method: GNOMON.		1326	TRUE	14:100360178-100364204
MGC4268	cg26782833	0.251309	0.511168	0.634146	0.0979952	0.100639	2	128358573	BOT	CAATAAATAAAACCTTTGATTCTCAGTGTCCTCCCTTCTTGCTGATGACG	CATGCTCGAGTTCAATAAATAAAACCTTTGATTCTCAGTGTCCTCCCTTCTTGCTGATGA[CG]CTAAGGATGAGATGATTCAGGGCATGGGACTTCACGGCTGCCTCAGATTTAGAGTTTGCA	128358904	GeneID:83607		NM_031445.2	GI:42544150		hypothetical protein LOC83607	331	FALSE
MLH1	cg03956628	0.00891078	0.198895	0.506504	0.0864086	0.0629921	3	37008604	TOP	CGGAATCTGAATCAGAGCATGGTGAAAGGGTTAATGGACGATGTCTGAAC	AATGGATAGTTTTGATTAAGACCAGAGGCGTTAGGCGACCTGAATTTCAGACTTTACTAA[CG]GAATCTGAATCAGAGCATGGTGAAAGGGTTAATGGACGATGTCTGAACAATTGGCTTAGG	37009983	GeneID:4292	FCC2; COCA2; HNPCC; hMLH1; HNPCC2; MGC5172;	NM_000249.2	GI:28559089	mutL (E. coli) homolog 1 (colon cancer; nonpolyposis type 2); DNA mismatch repair protein Mlh1; go_component: nucleus; go_function: ATP binding; go_process: cell cycle; go_process: mismatch repair; go_process: mismatch repair; go_process: negative regulation of progression through cell cycle	MutL protein homolog 1	1379	FALSE
MLH1	cg10990993	0.109541	0.423275	0.768201	0.399769	0.37884	3	37008636	BOT	GCTCTGATTCAGATTCCGTTAGTAAAGTCTGAAATTCAGGTCGCCTAACG	CCCTTTCACCATGCTCTGATTCAGATTCCGTTAGTAAAGTCTGAAATTCAGGTCGCCTAA[CG]CCTCTGGTCTTAATCAAAACTATCCATTCGGATATGGTATTTATGATCTGATTAACATCT	37009983	GeneID:4292	FCC2; COCA2; HNPCC; hMLH1; HNPCC2; MGC5172;	NM_000249.2	GI:28559089	mutL (E. coli) homolog 1 (colon cancer; nonpolyposis type 2); DNA mismatch repair protein Mlh1; go_component: nucleus; go_function: ATP binding; go_process: cell cycle; go_process: mismatch repair; go_process: mismatch repair; go_process: negative regulation of progression through cell cycle	MutL protein homolog 1	1347	FALSE
MPST	cg08727202	0.33899	0.515477	0.640255	0.130325	0.0183919	22	35744693	TOP	CGCCCGGTAGAGCACCTGATGAACCATGGCTTCAGCTCTGCGTGTCACCT	CAGGCCGGGCCCCAGCTTGCCAGTCCTGATGGACTCCGCCAGCCACTTGGTGGAGACCAG[CG]CCCGGTAGAGCACCTGATGAACCATGGCTTCAGCTCTGCGTGTCACCTGGCACGGGTGGG	35745648	GeneID:4357	MST; TST2; MGC24539;	NM_001013436.1	GI:61835203	mercaptopyruvate sulfurtransferase variant; go_component: mitochondrial matrix; go_function: transferase activity; go_function: thiosulfate sulfurtransferase activity; go_function: 3-mercaptopyruvate sulfurtransferase activity; go_process: sulfate transport; go_process: response to toxin; go_process: cyanate catabolism	3-mercaptopyruvate sulfurtransferase	955	TRUE	22:35744127-35746186
MSH5	cg00071998	0.121457	0.382156	0.730993	0.0237977	0.086496	6	31816100	BOT	GGGTGGCGCGCAGAATGCAAAGCACTAAGTACTTCTGCTACAGGGCTGCG	GAGGCCGGGGTAGGGTGGCGCGCAGAATGCAAAGCACTAAGTACTTCTGCTACAGGGCTG[CG]GGGCAGGGCTGAGGGGCGTGGAGAGCTGTGGACACAGGAGGTGAATTCTCGGGTATTTAA	31815756	GeneID:4439	NG23; MutSH5; MGC2939;	NM_002441.2	GI:26638660	isoform c is encoded by transcript variant 3; mutS (E. coli) homolog 5; alternative name: G7; MutS; go_function: ATP binding; go_function: nucleotide binding; go_function: damaged DNA binding; go_process: meiosis; go_process: DNA metabolism; go_process: mismatch repair; go_process: mismatch repair; go_process: meiotic prophase II; go_process: meiotic recombination	mutS homolog 5 isoform c	344	TRUE	6:31815308-31816674
MTCP1	cg24341236	0.0653001	0.0249398	0.619865	0.0372366	0.307096	X	153953047	BOT	GGCGGTGCAGGTGGTGCAGGCGGTGCAGGCGGTTCATCTCGAGTCTGACG	TCGGGCCAAGATGGCGGTGCAGGTGGTGCAGGCGGTGCAGGCGGTTCATCTCGAGTCTGA[CG]CTTTCCTCGTTTGTCTCAACCACGCTCTGAGCACAGAGAAGGAGGAAGTAATGGGGCTGT	153952830	GeneID:4515	C6.1B;	NM_001018024.1	GI:66346712	isoform p8 is encoded by transcript variant A1; go_component: mitochondrion; go_process: cell proliferation; go_process: regulation of progression through cell cycle	mature T-cell proliferation 1 isoform p8	217	TRUE	X:153952099-153953664
MTF1	cg07031996	0.0534201	0.116112	0.371765	0	0.036888	1	38097325	TOP	CGCAACCCCACAGATGTACATTTCGCTGCATCTGAGCAGAGAGAGAAGAG	CAGAGACAGGCCAAAGGATTGGATCCGGGAGGTACCGGCCCGACCCCTAGCTCTGGCTTA[CG]CAACCCCACAGATGTACATTTCGCTGCATCTGAGCAGAGAGAGAAGAGCACCGAGGGCCC	38097820	GeneID:4520	MTF-1;	NM_005955.1	GI:5174588	go_component: nucleus; go_function: zinc ion binding; go_function: metal ion binding; go_function: transcription factor activity; go_function: transcription coactivator activity; go_process: transcription; go_process: response to metal ion; go_process: regulation of transcription from RNA polymerase II promoter	metal-regulatory transcription factor 1	495	TRUE	1:38097247-38097500
MXI1	cg13017345	0.881479	0.736212	0.488054	0.833145	0.83324	10	111956019	BOT	TCAAAGGCAGCTTCATACACATTGTCATAAAAACTCTTGATGGCCGGACG	CAGCCACCCTACTCAAAGGCAGCTTCATACACATTGTCATAAAAACTCTTGATGGCCGGA[CG]CAGTGGCTCACGCCTGTAATCCCAGCACTTTGGGAGGCCAAAGCGGGCAGATCACCTGAG	111957353	GeneID:4601	MXI; MAD2; MXD2; MGC43220;	NM_130439.3	GI:57242780	isoform b is encoded by transcript variant 2; MAX-interacting protein 1; MAX dimerization protein 2; MAX interacting protein 1; Max-related transcription factor; go_component: nucleus; go_component: nucleus; go_function: DNA binding; go_function: transcription regulator activity; go_function: transcription corepressor activity; go_process: regulation of transcription; go_process: regulation of tr…	MAX interactor 1 isoform b	1334	TRUE	10:111955688-111956093
NDUFA3	cg07455279	0.819989	0.66062	0.371383	0.400698	0.0535077	19	59297515	BOT	CTGTGAGAGCCCGCAGAAAGCTCCTAACCCATCTGGGATGAGACCTAGCG	GGTAACAGAGCACTGTGAGAGCCCGCAGAAAGCTCCTAACCCATCTGGGATGAGACCTAG[CG]CTTCCAGGACGAGCCGATGTTGAGCTGAGACCTCGAAGGACAGGTTAGTCATTCACCTTC	59297972	GeneID:4696	B9;	NM_004542.1	GI:4758771	similar to CI-B9; NADH dehydrogenase (ubiquinone) 1 alpha subcomplex; 3 (9kD; B9); go_component: mitochondrion; go_component: membrane fraction; go_component: integral to membrane; go_function: oxidoreductase activity; go_function: NADH dehydrogenase activity; go_function: NADH dehydrogenase (ubiquinone) activity	NADH dehydrogenase (ubiquinone) 1 alpha subcomplex; 3; 9kDa	457	TRUE	19:59296606-59298627
NDUFS8	cg24713080	0.101997	0.185852	0.489398	0.130883	0.0444874	11	67554260	BOT	GTTGAGTACGGGAGTCATACAGATCAGGTGGATCAGGCGGCCGCACACCG	AAACATAGGCTGGTTGAGTACGGGAGTCATACAGATCAGGTGGATCAGGCGGCCGCACAC[CG]CAGCTCTACGGCCCGGGAACGTTACTAAATACTCCCATGCCTCAGCTTCCCGCCTTAACG	67554685	GeneID:4728	TYKY;	NM_002496.1	GI:4505370	NADH dehydrogenase (ubiquinone) Fe-S protein 8 (23kD) (NADH-coenzyme Q; NADH dehydrogenase (ubiquinone) Fe-S protein 8 (23kD) (NADH-coenzyme Q reductase); go_component: mitochondrion; go_component: membrane fraction; go_function: iron ion binding; go_function: metal ion binding; go_function: NADH dehydrogenase activity; go_function: electron carrier activity; go_function: 4 iron; 4 sulfur cluster…	NADH dehydrogenase (ubiquinone) Fe-S protein 8; 23kDa (NADH-coenzyme Q reductase)	425	TRUE	11:67553836-67555147
NME5	cg13707560	0.0676748	0.443161	0.460669	0.246065	0.0606312	5	137502599	TOP	CGATGTCACCAAGGCAGGAAGGACTATGGGCTCACATAACCAGAGGCCAA	TACAGGGTCTCAATAATAGGATTCCTACTATGTCCAAATCGAGCCCCGGCTTTTCGTATA[CG]ATGTCACCAAGGCAGGAAGGACTATGGGCTCACATAACCAGAGGCCAAGGGGCGACCCGA	137503031	GeneID:8382	NM23H5; NM23-H5;	NM_003551.2	GI:37622352	go_component: cellular component unknown; go_function: ATP binding; go_function: nucleoside diphosphate kinase activity; go_process: anti-apoptosis; go_process: CTP biosynthesis; go_process: GTP biosynthesis; go_process: UTP biosynthesis; go_process: spermatogenesis; go_process: cell differentiation; go_process: spermatid development; go_process: nucleoside metabolism; go_process: response to rea…	non-metastatic cells 5; protein expressed in (nucleoside-diphosphate kinase)	432	TRUE	5:137502546-137502930
NTF3	cg04740359	0.86965	0.810561	0.564501	0.377862	0.10339	12	5473803	BOT	CTCGGGGAGCCTCAGCTTTGGGCAGGGTGCTCTGGTAATTTTCCTTAACG	CCCGCTCCGGCTCTCGGGGAGCCTCAGCTTTGGGCAGGGTGCTCTGGTAATTTTCCTTAA[CG]TCCACCATCTGCTTGGAGAGCTTGTTTTTCAAAATATCTGCCTGGATCAGCTTAATAATG	5473527	GeneID:4908	NT3; HDNF; NGF2; NGF-2; MGC129711;	NM_002527.3	GI:45359869	go_function: growth factor activity; go_process: cell motility; go_process: anti-apoptosis; go_process: cell-cell signaling; go_process: signal transduction; go_process: nervous system development	neurotrophin 3 precursor	276	TRUE	12:5473723-5474332
NUCB1	cg21252483	0.750648	0.407012	0.269468	0.543143	0.743896	19	54091600	BOT	GAAGCGTCAGGATTGGCCTGAACCATGAGGAGCTCCTGGCGCTTCTGTCG	CAAAGCCACGGGGAAGCGTCAGGATTGGCCTGAACCATGAGGAGCTCCTGGCGCTTCTGT[CG]CTGCTTCTTTTCAAACAGCCGCCGCTGGGGAGATGGGAGAGGTGGGTGTCCGGGACAGGA	54091637	GeneID:4924	NUC;	NM_006184.3	GI:39725676	go_component: Golgi stack; go_component: extracellular space; go_component: ER-Golgi intermediate compartment; go_function: DNA binding; go_function: calcium ion binding	nucleobindin 1	37	TRUE	19:54091451-54091731
NUPL1	cg08532057	0.908385	0.670787	0.576003	0.189066	0.0434057	13	24773436	BOT	TCAATTGCTACTTCTATCTAGCCTCCTGCCAAAATTGATGCTCAGAATCG	GGGTGATGAATGTCAATTGCTACTTCTATCTAGCCTCCTGCCAAAATTGATGCTCAGAAT[CG]CAGAATCGGGGAGGTCCCTCCTGAGCATCTCTAAGCTCCCCACTCAGAAAAGGAGGCGGC	24773666	GeneID:9818	PRO2463; KIAA0410;	NM_014089.3	GI:56788375	isoform a is encoded by transcript variant 1; nucleoporin p58/p45; go_component: nucleus; go_component: outer membrane; go_component: integral to membrane; go_function: porin activity; go_function: serine-type endopeptidase inhibitor activity; go_process: transport	nucleoporin like 1 isoform a	230	TRUE	13:24772849-24774392
OBFC2B	cg08409225	0.719159	0.638138	0.364206	0.267887	0.0395833	12	54904004	BOT	ATGCTTCACTTCATTTCTCGACTATTTAAACATATGTAATTCCAATTCCG	AATCCTGGCTCAATGCTTCACTTCATTTCTCGACTATTTAAACATATGTAATTCCAATTC[CG]CAAGGCGCGGTGGCTCACGCCTGTAATCCCAGCACGTAGGGAGGCATAGGCTGGAGGATA	54904774	GeneID:79035	MGC2731;	NM_024068.2	GI:34147355	LP3587; go_function: nucleic acid binding	hypothetical protein LOC79035	770	TRUE	12:54903894-54904729
OGT	cg26399113	0.0503271	0.049886	0.592807	0.0345885	0.0690128	X	70669364	BOT	TATGTTTAAAACGACACCACCTGCTAAGTAACAAACACTCTTCTTAATCG	GCCTTTGGCATTTATGTTTAAAACGACACCACCTGCTAAGTAACAAACACTCTTCTTAAT[CG]CGGTGGCAAAAACGTATCCGTCCCGTGTGTGTTTGTTTTTACCCTTCCGCTACACTCTTA	70669658	GeneID:8473	HRNT1; NCOAT; FLJ23071; MGC22921; O-GLCNAC;	NM_003605.3	GI:32307145	isoform 3 is encoded by transcript variant 3; O-GlcNAc transferase p110 subunit; uridinediphospho-N-acetylglucosamine:polypeptide beta-N-acetylglucosaminyl transferase; nuclear cytoplasmic O-GlcNAcase and acetyltransferase; go_component: cytosol; go_component: nucleus; go_function: binding; go_function: protein binding; go_function: acetylglucosaminyltransferase activity; go_function: transferase…	O-linked GlcNAc transferase isoform 3	294	TRUE	X:70669298-70670748
OSBPL7	cg09911755	0.367015	0.660011	0.676943	0.0945064	0.0774145	17	43254772	TOP	CGGCAGCTGTGACTGCCCCAGGCCTGCTCCTGATCAGAGACTGCAGGCTG	CACAGTACTCCAGCAGAAGGGTAAAGGGAAGGGAGGGGACCAGCATTGCAGCCCTTTTAA[CG]GCAGCTGTGACTGCCCCAGGCCTGCTCCTGATCAGAGACTGCAGGCTGTGGGGTGTCTTC	43254146	GeneID:114881	ORP7; MGC71150;	NM_145798.2	GI:47132623	OSBP-related protein 7; oxysterol-binding protein-related protein 7; go_function: nucleic acid binding; go_process: lipid transport; go_process: steroid metabolism	oxysterol-binding protein-like protein 7	626	FALSE
OTUB1	cg15564267	0.175252	0.381368	0.690783	0.238476	0.0790236	11	63511284	TOP	CGCCCAGCCAAGAATTTGGGATGGCGAGCCCCAAAAGGGTTGACCTTTAA	GTCATTGGGTGGCAGGGACAGTTCTTTTGCAGAGTAGTGCGAAAAGGGTAGGTAGGTCGA[CG]CCCAGCCAAGAATTTGGGATGGCGAGCCCCAAAAGGGTTGACCTTTAAAGTCATTCAGCC	63510461	GeneID:55611	OTB1; OTU1; FLJ20113; FLJ40710;	NM_017670.1	GI:8923113	ubiquitin-specific protease otubain 1; go_function: cysteine-type peptidase activity; go_process: immune response; go_process: ubiquitin cycle	OTU domain; ubiquitin aldehyde binding 1	823	TRUE	11:63508778-63511481
OXT	cg26955850	0.760374	0.466639	0.409657	0.261335	0.874233	20	3000345	BOT	CCTCTTGCCTCCCAGGGGGCAGTTCTGGATGTAGCAGGCGGAGGTCAGCG	GTCCGGCGCGGCCCTCTTGCCTCCCAGGGGGCAGTTCTGGATGTAGCAGGCGGAGGTCAG[CG]CCAGGAGGCCGAGCAGACAGCAAGCGAGGCTGGGGCCGGCCATGGTGCGGGTGCGCTGGG	3000266	GeneID:5020	OT; OT-NPI; MGC126890; MGC126892;	NM_000915.2	GI:12707574	oxytocin-neurophysin I; preproprotein; go_component: extracellular region; go_function: hormone activity; go_function: neurohypophyseal hormone activity; go_process: parturition; go_process: signal transduction	oxytocin-neurophysin I preproprotein	79	TRUE	20:3000023-3001341
P2RXL1	cg05442902	0.0626546	0.41067	0.432948	0.261095	0.0451485	22	19699010	BOT	TCTCACTCTGTGCCTCTTAGTTATCTTGCATGCTCTGGTCTTTGCATACG	GCCAGGTCACCCTCTCACTCTGTGCCTCTTAGTTATCTTGCATGCTCTGGTCTTTGCATA[CG]CTGCTCCCTGCACCAGGAACCTCCATCCCCATCTTTGTCTGCTTGTCGAACTTCAGAAAT	19699449	GeneID:9127	P2X6; P2XM; P2RX6;	NM_005446.2	GI:38327545	purinoceptor P2X6; skeletal muscle-expressed P2X; ATP receptor; go_component: membrane; go_component: integral to plasma membrane; go_function: ATP binding; go_function: receptor activity; go_function: ion channel activity; go_function: transmembrane receptor activity; go_function: channel or pore class transporter activity; go_process: ion transport; go_process: muscle contraction; go_process: s…	purinergic receptor P2X-like 1; orphan receptor	439	FALSE
PABPC3	cg16991589	0.956109	0.775476	0.593225	0.522758	0.239852	13	24568047	BOT	ATTAATGCTCTTTTACAAAATAACCCGGTGAAGCAGCTGAGCCCGAGCCG	TTTAGAAAAATCATTAATGCTCTTTTACAAAATAACCCGGTGAAGCAGCTGAGCCCGAGC[CG]CCCGCCAGCGGCCCCGCAGCAGCTCCAAGAAGGAACTAAGAGACCAAGGCCTTCCTGCTG	24568276	GeneID:5042	PABP3; PABPL3;	NM_030979.2	GI:45238848	poly(A)-binding protein-like 3; poly(A)-binding protein; cytoplasmic 3; testis-specific poly(A)-binding protein (PABP); testis-specific poly(A)-binding protein 3; go_component: cytoplasm; go_function: RNA binding; go_function: nucleotide binding; go_function: poly(A) binding; go_process: mRNA metabolism	poly(A) binding protein; cytoplasmic 3	229	TRUE	13:24567943-24568646
PADI4	cg18333690	0.535503	0.929139	0.915415	0.633915	0.0242537	1	17507303	BOT	ATGGGTGGGCTGCTCTGGGGTCACACGGATCAATGTCCCCTGGGCCATCG	CACACACACGGCATGGGTGGGCTGCTCTGGGGTCACACGGATCAATGTCCCCTGGGCCAT[CG]TCGGGCTAGCTCGTCCCTCTGGCTGTAGGAAGCCCCTGGGCTGGTTCCTTTATATCGCCC	17507279	GeneID:23569	PAD; PDI4; PDI5; PADI5;	NM_012387.1	GI:6912575	protein-arginine deiminase; peptidyl arginine deiminase; type V; PADI-H protein; go_function: hydrolase activity; go_function: calcium ion binding; go_function: protein-arginine deiminase activity; go_function: protein-arginine deiminase activity; go_process: protein modification; go_process: protein modification	peptidyl arginine deiminase; type IV	24	FALSE
PBX2	cg13910855	0.0167351	0.249198	0.756268	0.00127985	0.0387469	6	32265463	TOP	CGAGGCCCAGGCCAAGTGAGTGCCCCCACTCCGGGACCCCACACAGACCC	GAAGCAAGACATCGGGGACATTCTGCAGCAGATAATGACCATCACCGACCAGAGCCTGGA[CG]AGGCCCAGGCCAAGTGAGTGCCCCCACTCCGGGACCCCACACAGACCCAGCAAACCCCGT	32265941	GeneID:5089	G17; HOX12; PBX2MHC;	NM_002586.3	GI:27436886	homeobox 12; go_component: nucleus; go_function: protein binding; go_function: transcription factor activity; go_process: anterior compartment specification; go_process: posterior compartment specification; go_process: regulation of transcription; DNA-dependent	pre-B-cell leukemia transcription factor 2	478	FALSE
PDE6B	cg05078019	0.154251	0.650372	0.628585	0.518488	0.137264	4	609392	TOP	CGCTGCTGCTCCAGGCACGCATGGACTCCCAGGAAACCCTGTCATCAGCA	TCCAGAAAGCTCCGGGCCTGCTCCTCACTGAGGCTCATGGTGGCTGCCTGTCCCTGGAGA[CG]CTGCTGCTCCAGGCACGCATGGACTCCCAGGAAACCCTGTCATCAGCAAAGTCTTTCTTA	609395	GeneID:5158	PDEB; CSNB3;	NM_000283.1	GI:4505668	go_component: membrane; go_function: hydrolase activity; go_function: cGMP-specific phosphodiesterase activity; go_process: sensory perception; go_process: signal transduction; go_process: visual perception; go_process: phototransduction; visible light	phosphodiesterase 6B; cGMP-specific; rod; beta	3	TRUE	4:609359-609999
PEX10	cg20664247	0.117469	0.271165	0.6152	0.382835	0.156571	1	2335335	TOP	CGGATGAGGGGTTCAGCCCAAGGTGCTCAACCCAATCAGAGGGCAGCCTC	GACCAGAACACATGATCACCTCAGCGGCTCCACGTGGGCGATGCCGGGTTGCCTGGTCCA[CG]GATGAGGGGTTCAGCCCAAGGTGCTCAACCCAATCAGAGGGCAGCCTCTGTGTCCAGGAG	2333870	GeneID:5192	NALD; RNF69; MGC1998;	NM_002617.3	GI:24797087	isoform 2 is encoded by transcript variant 2; peroxin 10; peroxisome assembly protein 10; go_component: membrane; go_component: peroxisomal membrane; go_component: ubiquitin ligase complex; go_function: zinc ion binding; go_function: metal ion binding; go_function: protein binding; go_function: ubiquitin-protein ligase activity; go_process: protein ubiquitination; go_process: protein import into …	peroxisome biogenesis factor 10 isoform 2	1465	TRUE	1:2335193-2335428
PEX6	cg01125463	0.127075	0.349385	0.488568	0.206601	0.0472652	6	43054156	TOP	CGGCTGTGAAGTGTTCGATGACTCTCTGGCCTGGGCCACCCACACCCATT	GGGTCCCAGTCTATCAGAGAGGTCCCAGCGAGGTTCTAGGACCTGCACCCTAGCCAAGTG[CG]GCTGTGAAGTGTTCGATGACTCTCTGGCCTGGGCCACCCACACCCATTCGCCCTGGAAGA	43054866	GeneID:5190	PAF2; PAF-2; PXAAA1;	NM_000287.2	GI:21361243	Peroxisomal biogenesis factor 6 (peroxisomal AAA-type ATPase 1); peroxisome biogenesis factor 6; go_component: membrane; go_component: peroxisome; go_component: cytoplasm; go_component: integral to membrane; go_function: ATP binding; go_function: nucleotide binding; go_function: ATPase activity; coupled; go_function: nucleoside-triphosphatase activity; go_process: peroxisome organization and biog…	peroxisomal biogenesis factor 6	710	FALSE
PF4	cg15158783	0.90692	0.688392	0.344145	0.592175	0.0278007	4	75066510	TOP	CGCCTCACGCCCCGGGCTGCTGTTCCTGGGGTTGCTGCTCCTGCCACTTG	CTGAGCACTGAGATCCTGCTGGAAGCTCTGCCGCAGCATGAGCTCCGCAGCCGGGTTCTG[CG]CCTCACGCCCCGGGCTGCTGTTCCTGGGGTTGCTGCTCCTGCCACTTGTGGTCGCCTTCG	75066541	GeneID:5196	CXCL4; SCYB4;	NM_002619.1	GI:4505732	go_component: extracellular space; go_function: heparin binding; go_function: chemokine activity; go_process: immune response; go_process: sensory perception; go_process: platelet activation; go_process: immune cell chemotaxis; go_process: negative regulation of angiogenesis; go_process: cytokine and chemokine mediated signaling pathway; go_process: negative regulation of megakaryocyte differenti…	platelet factor 4 (chemokine (C-X-C motif) ligand 4)	31	TRUE	4:75066388-75066770
PF4V1	cg20615832	0.719347	0.241103	0.0443192	0.466063	0.483903	4	74938036	BOT	GGAGATGCTGTTCTTGGCGTTGCTGCTCCTGCCAGTTGTGGTCGCCTTCG	CGCCACCCGCCAGGAGATGCTGTTCTTGGCGTTGCTGCTCCTGCCAGTTGTGGTCGCCTT[CG]CCAGAGGTGAGAGCAGAAACCAGGCTGGGAGGGCCAGCAGCGGCGAGGGGGAGTCCGGGA	74937877	GeneID:5197	PF4A; CXCL4V1; PF4-ALT; SCYB4V1;	NM_002620.1	GI:4505734	Platelet factor 4; variant 1 (PF4-like); go_component: extracellular region; go_function: heparin binding; go_function: chemokine activity; go_process: immune response	platelet factor 4 variant 1	159	TRUE	4:74937959-74938279
PF4V1	cg26125600	0.775517	0.35671	0.1132	0.438713	0.866235	4	74937842	TOP	CGGGGGATAAAAGAAGCCTGGTGAGGCCAGGAGTCACTGCCTGCAGAACC	CACCACAGTTCCTCGCTGTCCACCCCAGGCTTCCGGACTGGAAGGACAGTGGGACAGTGA[CG]GGGGATAAAAGAAGCCTGGTGAGGCCAGGAGTCACTGCCTGCAGAACCCCAGCCCGACTT	74937877	GeneID:5197	PF4A; CXCL4V1; PF4-ALT; SCYB4V1;	NM_002620.1	GI:4505734	Platelet factor 4; variant 1 (PF4-like); go_component: extracellular region; go_function: heparin binding; go_function: chemokine activity; go_process: immune response	platelet factor 4 variant 1	35	FALSE
PGCP	cg11536940	0.910513	0.682841	0.351703	0.29293	0.0485679	8	97727252	TOP	CGGTAAAATGCGAAAGGAACCCCAAAAGAACTGCATAAGGCATATTGGAG	GAACTTCGATTCTAGGAGAGTCCAGTAGCAGAAACTAGACGCATCAAAAGCGAAAGTACA[CG]GTAAAATGCGAAAGGAACCCCAAAAGAACTGCATAAGGCATATTGGAGGCTCAGGGGGAC	97726675	GeneID:10404		NM_016134.2	GI:21314657	aminopeptidase; go_component: cytoplasm; go_component: extracellular space; go_function: peptidase activity; go_function: carboxypeptidase activity; go_function: glutamate carboxypeptidase II activity; go_process: proteolysis; go_process: proteolysis; go_process: peptide metabolism	plasma glutamate carboxypeptidase	577	TRUE	8:97726093-97727293
PIGQ	cg24014020	0.0536559	0.138046	0.359482	0.0283656	0.0387419	16	560797	BOT	GCCACCGCGCCAGGTTGGTGTTTATTTTTCAAACAAGGCGCTGGGAAACG	TTACAGGCGTGAGCCACCGCGCCAGGTTGGTGTTTATTTTTCAAACAAGGCGCTGGGAAA[CG]CAAATTCTCCAGAGCTCTTGTGGAGCGGTGGCAGGGAGGGGCGGCTCAGCCAGAGATGGC	560005	GeneID:9091	GPI1; hGPI1; MGC12693; c407A10.1;	NM_004204.2	GI:22538449	isoform 2 is encoded by transcript variant 2; N-acetylglucosaminyl transferase component Gpi1; N-acetylglucosamyl transferase component GPI1; c407A10.1 (GPI1 (N-acetylglucosaminyl transferase component)); go_component: integral to membrane; go_function: transferase activity; transferring glycosyl groups; go_function: phosphatidylinositol N-acetylglucosaminyltransferase activity; go_process: GPI a…	phosphatidylinositol glycan; class Q isoform 2	792	TRUE	16:559654-560907
PLTP	cg11191337	0.753192	0.663179	0.450522	0.600514	0.761784	20	43975211	BOT	TGGATTTTTTAATGAACCCTTGGAGCAAGGTGCTCTGAACAGCATCCCCG	CCGGTCCACTGGTGGATTTTTTAATGAACCCTTGGAGCAAGGTGCTCTGAACAGCATCCC[CG]CCCCCACCCCCACCCCCACCTCCATCTACTGCTTACAGGGTTCCCGGACCCTAGGACAGG	43974193	GeneID:5360		NM_182676.1	GI:33356540	isoform b precursor is encoded by transcript variant 2; lipid transfer protein II; go_component: extracellular region; go_function: lipid binding; go_process: lipid transport; go_process: lipid metabolism	phospholipid transfer protein isoform b precursor	1018	TRUE	20:43974743-43975233
PODXL2	cg04739570	0.357463	0.876622	0.86117	0.611072	0.0908203	3	128831301	BOT	TGAAGGTCCCAGGGGCCGCCTGCGGAGTGTGGGGCGGGTACGCTGAGGCG	GAGGCCGCATTGTGAAGGTCCCAGGGGCCGCCTGCGGAGTGTGGGGCGGGTACGCTGAGG[CG]CGGGTGGCTGTTTACGCGTGGCGTTGCCGGGAGGGAGTGTGAGTGTGTCACGGTGAATGG	128830750	GeneID:50512	PODLX2;	NM_015720.1	GI:7657464	go_component: membrane; go_component: integral to plasma membrane; go_function: glycosaminoglycan binding; go_process: cell adhesion	endoglycan	551	TRUE	3:128830266-128831721
POLR2I	cg09056317	0.189491	0.296964	0.551901	0.186044	0.093305	19	41298848	BOT	AGGAGCCCAGGAGCGCATCCTCTTGATCCAGCTTGCTGTAGAACTTGTCG	CATCTACAGGGTAGGAGCCCAGGAGCGCATCCTCTTGATCCAGCTTGCTGTAGAACTTGT[CG]TCAACTCCATACAGCTCCAGTTCCATGCAGGAAGCAGGGCTGCCCACCAGCAACTCCAGT	41298046	GeneID:5438	RPB9; hRPB14.5;	NM_006233.4	GI:47933390	polymerase (RNA) II (DNA directed) polypeptide I (14.5kD); go_component: nucleus; go_component: DNA-directed RNA polymerase II; core complex; go_function: metal ion binding; go_function: transferase activity; go_function: zinc ion binding; go_function: transcription factor activity; go_function: DNA-directed RNA polymerase activity; go_process: transcription; go_process: RNA elongation; go_proces…	DNA directed RNA polymerase II polypeptide I	802	FALSE
PPGB	cg08260891	0.0573957	0.208107	0.411876	0.1495	0.0977477	20	43952209	BOT	GTGGGGACTGGAATCTACTAGGGCTCCGTAGCCCATGTGCTAGGCCTTCG	TCCTGGCTCAGTGTGGGGACTGGAATCTACTAGGGCTCCGTAGCCCATGTGCTAGGCCTT[CG]TCTGTCCGGCACTAGTTTAAGAGTGGGAGAATCTAGCTTCAAATTGCACCTCTGCTTGTG	43953611	GeneID:5476	GSL; CTSA; GLB2; NGBE; PPCA;	NM_000308.1	GI:4505988	beta-galactosidase 2; Protective protein for beta-galactosidase (cathepsin A); beta-galactosidase protective protein; go_component: lysosome; go_component: endoplasmic reticulum; go_function: catalytic activity; go_function: peptidase activity; go_function: carboxypeptidase C activity; go_function: enzyme activator activity; go_function: serine carboxypeptidase activity; go_function: intracellula…	protective protein for beta-galactosidase	1402	TRUE	20:43952158-43953882
PPM1F	cg09350141	0.0987542	0.305673	0.427645	0.057985	0.0215788	22	20636651	BOT	ACAGACCTGTGGCTGAAGCAGCTGCAGCCCGAGCACTTGTGCAGCTGACG	AGGCTCTGGCTCACAGACCTGTGGCTGAAGCAGCTGCAGCCCGAGCACTTGTGCAGCTGA[CG]CTCGCTTCACGGACGCTTGGGAGGCCGCGGAGCCGGGGGCCATCAGGCAGACTGGGCCCC	20637217	GeneID:9647	FEM-2; POPX2; hFEM-2; CaMKPase; KIAA0015;	NM_014634.2	GI:29826333	partner of PIX 2; Ca(2+)/calmodulin-dependent protein kinase phosphatase; CaM-kinase phosphatase; PP2C phosphatase; go_component: protein serine/threonine phosphatase complex; go_function: hydrolase activity; go_function: magnesium ion binding; go_function: manganese ion binding; go_function: protein serine/threonine phosphatase activity; go_process: apoptosis; go_process: protein amino acid deph…	protein phosphatase 1F	566	TRUE	22:20636433-20637532
PPP1R9A	cg15544721	0.647495	0.397272	0.288212	0.859747	0.743056	7	94374627	BOT	AGGCCAGGCGCAGTGGCTTAGGTGAAGGCCACACCAGACTTGGGCCTACG	AAGGTGAGTAGTAGGCCAGGCGCAGTGGCTTAGGTGAAGGCCACACCAGACTTGGGCCTA[CG]TCTTGGCCTTCCAGGTCAGCAGAGTGGCCTGGGACTTGGATGCCTTGGGGTCACGGAGTT	94374912	GeneID:55607		XM_371933.2	GI:89025247	Derived by automated computational analysis using gene prediction method: GNOMON.	protein phosphatase 1; regulatory (inhibitor) subunit 9A isoform 1	285	FALSE
PSCD4	cg21736592	0.305735	0.653845	0.70313	0.487399	0.10574	22	36008396	TOP	CGGGGGTCTCGTGTGCAGGCTTTTGACAAAACAGCACTTCCTAAAAACTG	CAGGCTCCTTCCTGCTTGCCCCGCCCAGCCCTGTGTGGGGAGGAAGTCAGTCCTGGCCCA[CG]GGGGTCTCGTGTGCAGGCTTTTGACAAAACAGCACTTCCTAAAAACTGGCAGAGTTTTGA	36008370	GeneID:27128	CYT4; DJ63G5.1;	NM_013385.2	GI:8670549	cytohesin-4; go_function: ARF guanyl-nucleotide exchange factor activity	pleckstrin homology; Sec7 and coiled/coil domains 4	26	FALSE
PSEN2	cg25514304	0.467086	0.910744	0.810107	0.913941	0.282921	1	225125732	BOT	CAGATCTAGAAGCCAGGACACTGGGGTCGAAGCCTGGCTCTGCTATATCG	AGGGATGGACAGCAGATCTAGAAGCCAGGACACTGGGGTCGAAGCCTGGCTCTGCTATAT[CG]TACCTGGGCGACCTTGGGAAAAGTCACTTTAGCTCTGTGGCCTCAGTTTCTTCATCAGTA	225125586	GeneID:5664	AD4; PS2; AD3L; STM2;	NM_000447.1	GI:4506164	isoform 1 is encoded by transcript variant 1; Alzheimer s disease 3-like; go_component: membrane; go_component: Golgi stack; go_component: kinetochore; go_component: integral to membrane; go_component: endoplasmic reticulum; go_component: integral to plasma membrane; go_component: integral to nuclear inner membrane; go_function: protein binding; go_process: apoptotic program; go_process: protein …	presenilin 2 isoform 1	146	FALSE
PTPRT	cg04541293	0.17737	0.421814	0.641198	0.122647	0.0453105	20	41252539	BOT	CTGGCCAGGGTCTCGGGCACACCCTGAGATGAGAATTTCATCTAAGAGCG	GGCAGGCGGCTGCTGGCCAGGGTCTCGGGCACACCCTGAGATGAGAATTTCATCTAAGAG[CG]CGCGCGCGCACACACACACAACCCACTCACACTCTTCTGGGCGCATCGCTGACCGCGCCA	41251971	GeneID:11122	RPTPrho; KIAA0283;	NM_133170.2	GI:48762921	isoform 1 precursor is encoded by transcript variant 1; receptor protein tyrosine phosphatase; go_component: membrane; go_component: integral to plasma membrane; go_function: receptor activity; go_function: hydrolase activity; go_function: protein binding; go_function: protein tyrosine phosphatase activity; go_function: transmembrane receptor protein tyrosine phosphatase activity; go_process: pro…	protein tyrosine phosphatase; receptor type; T isoform 1 precursor	568	TRUE	20:41249910-41252787
RAB39B	cg00547789	0.0236478	0.0224533	0.498379	0.0270679	0.173675	X	154146944	TOP	CGCTCGCAAAGGTGATGAAATGGCAGCAGCATCAGCACCACGCACTCTGA	GGCCTGGGAGCCCGAAGCTGGGTAGGCCCAGGCGCCGGGAGAGCGGAGGGATGGATGCTG[CG]CTCGCAAAGGTGATGAAATGGCAGCAGCATCAGCACCACGCACTCTGACTCATCACTGAC	154147046	GeneID:116442		NM_171998.2	GI:64762487	go_function: GTP binding; go_function: nucleotide binding; go_process: protein transport; go_process: small GTPase mediated signal transduction	RAB39B; member RAS oncogene family	102	TRUE	X:154146374-154147208
RANBP3	cg14737613	0.28289	0.384848	0.637301	0.102614	0.0283748	19	5929790	BOT	CATGAGCTTGTGAAGTTGATTCTCGTAGCTCCGAGGGGTCGAGTCCCTCG	CGGTTCCCCTCCCATGAGCTTGTGAAGTTGATTCTCGTAGCTCCGAGGGGTCGAGTCCCT[CG]CGCCGGCTCCCCCCGCCCCCAACGCCAGCACCTGGGTCCCAGGGCTGCGCCCCCTCCTAG	5929113	GeneID:8498	DKFZp586I1520;	NM_003624.1	GI:4506408	isoform RANBP3-a is encoded by transcript variant RANBP3-a; RAN-binding protein-3; RAN binding protein 3 transcript variant a; go_component: nucleus; go_component: nuclear pore; go_function: Ran GTPase binding; go_function: Ran GTPase binding; go_process: protein transport; go_process: intracellular transport; go_process: small GTPase mediated signal transduction	RAN binding protein 3 isoform RANBP3-a	677	TRUE	19:5928290-5929985
RBM17	cg00242839	0.779203	0.469324	0.446239	0.173537	0.0514736	10	6170584	BOT	TAAAGACCGAGGCTTTATAGCATTGACATTCTTTTCTGTACCCCTAATCG	CGACGTCGTTTTTAAAGACCGAGGCTTTATAGCATTGACATTCTTTTCTGTACCCCTAAT[CG]CGGCATCTGTTTCCATAATCTTACGCTTAACCTCGTGCTCCTTGCCATCCTTTTGCAGCA	6171013	GeneID:84991	SPF45; MGC14439;	NM_032905.3	GI:40255242	splicing factor (45kD); go_component: intracellular; go_component: spliceosome complex; go_function: RNA binding; go_function: nucleotide binding; go_function: nucleic acid binding; go_process: nuclear mRNA splicing; via spliceosome	RNA binding motif protein 17	429	FALSE
RBM5	cg14634738	0.76668	0.486161	0.349468	0.255077	0.0339524	3	50101104	TOP	CGCCGTAGAGAGTACAGTTTGCTTTCACTGGCACGGTGTAAAACATTGTC	CTGGATTAGTTTTTAGGGCTCCTATTAGGCATGTTAATAATTCTTTGCTTTTGCTACTAG[CG]CCGTAGAGAGTACAGTTTGCTTTCACTGGCACGGTGTAAAACATTGTCTAATTCTACTTC	50101372	GeneID:10181	G15; H37; RMB5; LUCA15;	NM_005778.1	GI:5032030	go_component: nucleus; go_function: DNA binding; go_function: RNA binding; go_function: zinc ion binding; go_function: metal ion binding; go_function: nucleotide binding; go_process: cell cycle; go_process: RNA processing; go_process: negative regulation of progression through cell cycle	RNA binding motif protein 5	268	TRUE	3:50100307-50102235
RENBP	cg04287191	0.0522279	0.0622201	0.52378	0.132968	0.140572	X	152863416	BOT	AGCTCCCAGCAGGGGCCCTGGAGGGACTGGCCCATTCGAGTGGAGGGTCG	TCTTGAGACCAGAGCTCCCAGCAGGGGCCCTGGAGGGACTGGCCCATTCGAGTGGAGGGT[CG]CGGCAGGAACAAGTGCGGGGGTCGGGCTCAAAGCCCCGCCCCAGGCCCAGCGGAACCCTG	152863426	GeneID:5973	RBP; RNBP;	NM_002910.4	GI:11496987	N-acylglucosamine 2-epimerase; GlcNAc 2-epimerase; N-acetyl-D-glucosamine 2-epimerase; renin-binding protein; go_function: isomerase activity; go_function: endopeptidase inhibitor activity; go_function: N-acylglucosamine 2-epimerase activity; go_function: mannose-6-phosphate isomerase activity; go_process: mannose metabolism; go_process: regulation of blood pressure	renin binding protein	10	TRUE	X:152863219-152863447
RER1	cg13014406	0.0387264	0.158486	0.418407	0.0170742	0.0245237	1	2313730	TOP	CGGGCTGAAGGGAAACTAGTTACATCGGTTTTGATCGTATTCTAAATAGG	TCCAGGTCAGCGCTTATCTGTAGGATTTAGTGTTAAGCTCTGGGGTGAAGGCGTTACTGA[CG]GGCTGAAGGGAAACTAGTTACATCGGTTTTGATCGTATTCTAAATAGGCAATAAAATCAT	2313189	GeneID:11079	RP4-740C4.2;	NM_007033.2	GI:19923786	RER1 homolog (S. cerevisiae); go_component: Golgi stack; go_component: integral to membrane; go_component: integral to Golgi membrane; go_function: molecular function unknown; go_process: retrograde transport; Golgi to ER	RER1 retention in endoplasmic reticulum 1 homolog	541	TRUE	1:2311976-2313795
RHEB	cg21134096	0.942382	0.592512	0.481216	0.351041	0.125529	7	150848816	BOT	CGTGGTGGCTGCTGGAGGGCTTGGCACTTGCCGAGTTAGCAGAGACTCCG	AGGCAGGCCCGGCGTGGTGGCTGCTGGAGGGCTTGGCACTTGCCGAGTTAGCAGAGACTC[CG]CCGCGCCGGGGAACCCGCCCCTATTCTGCCCAGGCTGTTTGGCAGTGGGGACCTGCAGAG	150847942	GeneID:6009	RHEB2; MGC111559;	NM_005614.2	GI:20070207	Ras-homolog enriched in brain; GTP-binding protein Rheb; Ras homolog enriched in brain 2; go_component: membrane; go_function: GTP binding; go_function: nucleotide binding; go_function: GTPase activity; go_process: protein transport; go_process: signal transduction; go_process: small GTPase mediated signal transduction	Ras homolog enriched in brain	874	TRUE	7:150846139-150848922
RNF190	cg16008138	0.588849	0.288917	0.211675	0.715001	0.538289	17	58239624	BOT	GAGGCCTGGATATCTGGGTCTGGGCTTGGGCACCCAGACAAAGCCAACCG	GGGAAGGGAGCAGAGGCCTGGATATCTGGGTCTGGGCTTGGGCACCCAGACAAAGCCAAC[CG]CCTCCTCCTTGGGCATCTCTTCTCTGCCCACCAGCGTGGCTCTGACTCCCCGACTGCAGC	58239427	GeneID:162333	FLJ35757;	NM_152598.1	GI:22749228	go_function: protein binding; go_function: zinc ion binding; go_function: metal ion binding; go_process: ubiquitin cycle	hypothetical protein LOC162333	197	TRUE	17:58239034-58239960
RNF4	cg16474684	0.0786813	0.158835	0.504752	0.160174	0.0359961	4	2439847	BOT	GAATGGGCGGTGGGTTTCTTGAGCTCCAGTCCCTGAGCTCGACTTTGACG	GGTCGGACTGGAGAATGGGCGGTGGGTTTCTTGAGCTCCAGTCCCTGAGCTCGACTTTGA[CG]TGGGTTTAGCAACCAGGAAAAAAGCCCACCTTGTCCCTGCTGCCTGAGAATACCCAGACC	2440605	GeneID:6047	SNURF; RES4-26;	NM_002938.2	GI:34305289	small nuclear RING finger protein; go_component: nucleus; go_component: ubiquitin ligase complex; go_function: metal ion binding; go_function: zinc ion binding; go_function: androgen receptor binding; go_function: transcription factor activity; go_function: ubiquitin-protein ligase activity; go_function: transcription coactivator activity; go_process: transcription; go_process: protein ubiquitina…	ring finger protein 4	758	TRUE	4:2439496-2441619
RNPEPL1	cg00497251	0.154985	0.42579	0.666227	0.130372	0.0188579	2	241157398	TOP	CGGGACAGCATGTCACTCCGGGAAGCCTCCCGTTCAGGTGTCTGGTCCCT	CCAGCTGTTGCCTGTGAGCCCTTAGGACCCTCGGATAGAAGCCGGAGTCCTGCGGGGACA[CG]GGACAGCATGTCACTCCGGGAAGCCTCCCGTTCAGGTGTCTGGTCCCTGCCTGGGGACAT	241156777	GeneID:57140	FLJ10806; MGC99544;	NM_018226.3	GI:54020717	argininyl aminopeptidase-like 1; go_function: metal ion binding; go_function: aminopeptidase activity; go_function: metallopeptidase activity; go_function: membrane alanyl aminopeptidase activity; go_process: proteolysis	arginyl aminopeptidase (aminopeptidase B)-like 1	621	TRUE	2:241155861-241157458
RPL36AL	cg04431133	0.218822	0.435542	0.71689	0.482071	0.0981105	14	49158348	TOP	CGGCATTCTTCGGCAGGTCTCTGGGACAATCTCTAGGGTCACTACCTGGA	CCTCTCTATAATGGCCGAAGGAGTCGGGATACTCAGCATTGATGCACCCCAATTTCAAAG[CG]GCATTCTTCGGCAGGTCTCTGGGACAATCTCTAGGGTCACTACCTGGAAACTCGTTAGGG	49157099	GeneID:6166	RPL36A; MGC111574;	NM_001001.3	GI:34335143	60S ribosomal protein L36a; ribosomal protein HL44; go_component: ribosome; go_function: structural constituent of ribosome; go_process: protein biosynthesis	ribosomal protein L36a-like protein	1249	TRUE	14:49156559-49158428
RPL36AL	cg11700584	0.0240434	0.139287	0.509034	0.0254123	0.0978916	14	49158294	TOP	CGAGTTTCCAGGTAGTGACCCTAGAGATTGTCCCAGAGACCTGCCGAAGA	GGTGAATTTCTGTCCGGTTCTGCAGGTGTTCTTTCCTTTCAGCATTCAGTTGTACCCTAA[CG]AGTTTCCAGGTAGTGACCCTAGAGATTGTCCCAGAGACCTGCCGAAGAATGCCGCTTTGA	49157099	GeneID:6166	RPL36A; MGC111574;	NM_001001.3	GI:34335143	60S ribosomal protein L36a; ribosomal protein HL44; go_component: ribosome; go_function: structural constituent of ribosome; go_process: protein biosynthesis	ribosomal protein L36a-like protein	1195	TRUE	14:49156559-49158428
RPLP2	cg01485797	0.0974277	0.30956	0.614141	0.166448	0.0297265	11	800820	TOP	CGAGGCAAAATCGTGATTAACAAGCTTTGGAAGTTTAATACCAGTGAGCT	TGGGTGGCAGAAGGAGACCCTGTCTCAAAAGGAAAAAAAAAAAAAAAAGCAGGGTGGGTA[CG]AGGCAAAATCGTGATTAACAAGCTTTGGAAGTTTAATACCAGTGAGCTGCGTAAGATTGC	799965	GeneID:6181	P2; RPP2; MGC71408; D11S2243E;	NM_001004.2	GI:16905512	60S acidic ribosomal protein P2; acidic ribosomal phosphoprotein P2; go_component: ribosome; go_component: cytosolic large ribosomal subunit (sensu Eukaryota); go_function: RNA binding; go_function: structural constituent of ribosome; go_process: protein biosynthesis; go_process: translational elongation	ribosomal protein P2	855	TRUE	11:799094-800873
RPS2	cg18279742	0.444074	0.762042	0.865234	0.720955	0.265638	16	1955704	BOT	TACCTGCCAGTGTAGTTCACTTGAGATGCGCATGGCCACAAGACTGTTCG	ACCAAGGCATTTTACCTGCCAGTGTAGTTCACTTGAGATGCGCATGGCCACAAGACTGTT[CG]TAGTCTGGCTCCTCCACTTAAGAGGCGTCGGACCTTACACATCACCTGCCAACCTCCCAT	1954828	GeneID:6187	LLREP3; MGC102851; MGC117344; MGC117345;	NM_002952.3	GI:70609878	40S ribosomal protein S2; OK/KNS-cl.6; go_component: ribosome; go_component: intracellular; go_component: small ribosomal subunit; go_component: cytosolic small ribosomal subunit (sensu Eukaryota); go_function: RNA binding; go_function: structural constituent of ribosome; go_function: structural constituent of ribosome; go_process: protein biosynthesis; go_process: protein biosynthesis	ribosomal protein S2	876	TRUE	16:1953433-1955741
RPS3A	cg20644981	0.497544	0.226781	0.0922741	0.319793	0.890504	4	152239850	BOT	GGTCGGTCTCAAGCAAAGCCCTGTTGAAACCGGCATTTGAATCAGATCCG	CAAGCGTGGAGAGGTCGGTCTCAAGCAAAGCCCTGTTGAAACCGGCATTTGAATCAGATC[CG]CTGACTGACTCCAAAGCCAATGCTCTCAAAAAGCAGGTTTGGGGGTTAGACGGTGAGTTC	152240204	GeneID:6189	FTE1; MFTL; MGC23240;	NM_001006.3	GI:70609888	40S ribosomal protein S3a; v-fos transformation effector protein 1; go_component: ribosome; go_function: protein binding; go_function: structural constituent of ribosome; go_process: protein biosynthesis	ribosomal protein S3a	354	TRUE	4:152239741-152240869
RPS6KC1	cg14576824	0.893126	0.745846	0.423683	0.619396	0.0973154	1	211291025	TOP	CGCTAGCTCCGTCACCTTTTATGAGATTTTATGAGAGTTGGTATAGCCAC	CGCTGCCACCCCCGTCACTGCGGAGACCTCAGGCCTCTCCACTAAAGACGACCTCTTGTA[CG]CTAGCTCCGTCACCTTTTATGAGATTTTATGAGAGTTGGTATAGCCACGCCACACCGGGA	211291220	GeneID:26750	RPK118; humS6PKh1;	NM_012424.2	GI:19923722	ribosomal protein S6 kinase; 52kD; polypeptide 1; go_function: ATP binding; go_function: protein binding; go_function: nucleotide binding; go_function: transferase activity; go_function: protein kinase activity; go_function: phosphoinositide binding; go_function: protein serine/threonine kinase activity; go_process: signal transduction; go_process: intracellular signaling cascade; go_process: pro…	ribosomal protein S6 kinase; 52kDa; polypeptide 1	195	TRUE	1:211290860-211291582
RPUSD1	cg12689475	0.0390573	0.179092	0.551605	0.128339	0.0260316	16	777843	BOT	CTGAGGATGCAGGTGCACAGTAGGGCTGCGGACCCGGCTCGGTGGCTTCG	TGATCTCGGGGACTGAGGATGCAGGTGCACAGTAGGGCTGCGGACCCGGCTCGGTGGCTT[CG]CACCGGAGCCCGGGTGGGGCGGTGCGGGTACCTCTGTATGCTGGGCTGGGGGCGCACCAC	778384	GeneID:113000	RLUCL; C16orf40; MGC19600;	NM_058192.2	GI:41152102	ribosomal large subunit pseudouridine synthase C like; go_function: RNA binding; go_function: pseudouridine synthase activity; go_process: RNA processing	RNA pseudouridylate synthase domain containing 1	541	TRUE	16:777314-779365
RXRG	cg08623787	0.00530659	0.367458	0.48655	0.0845915	0.0703463	1	163681235	TOP	CGGCAGGGGATGGAAGACTCTTTAGGTGCCTGTTCCTTGACTTACATCCA	TTATCTAGGAAGCCAATCGATGTATGACCGCCCGGTGTAGGTCAGGAGAGAGGCGGGAGA[CG]GCAGGGGATGGAAGACTCTTTAGGTGCCTGTTCCTTGACTTACATCCACAAAAATCAATG	163681054	GeneID:6258	RXRC; NR2B3;	NM_006917.3	GI:58331205	isoform a is encoded by transcript variant 1; retinoic acid receptor RXR-gamma; go_component: nucleus; go_function: steroid binding; go_function: zinc ion binding; go_function: metal ion binding; go_function: sequence-specific DNA binding; go_function: transcription factor activity; go_function: retinoid-X receptor activity; go_function: steroid hormone receptor activity; go_process: transcriptio…	retinoid X receptor; gamma isoform a	181	TRUE	1:163680824-163681333
SAFB2	cg06554069	0.126613	0.297165	0.52374	0.111615	0.149212	19	5575175	TOP	CGGTGGCCTGATCTTGGGCATAGGAGACCTTGAACCCCTTCTGAGTCCTC	CAGAGCCTGGGCTCCCCCAGCTCCGTCAGTCTCTCTGGACTTGGGGACCCTGCCAGCTCT[CG]GTGGCCTGATCTTGGGCATAGGAGACCTTGAACCCCTTCTGAGTCCTCTTTTCTATTCTT	5573762	GeneID:9667	KIAA0138;	NM_014649.1	GI:7661935	go_component: nucleus; go_function: DNA binding; go_function: RNA binding; go_function: nucleotide binding; go_process: transcription; go_process: regulation of transcription; DNA-dependent	scaffold attachment factor B2	1413	TRUE	19:5573219-5575519
SCARA3	cg13351161	0.698173	0.581713	0.36624	0.371761	0.0576923	8	27546840	BOT	AAGGACGTCCGCACATTTTAGTACTGAAAGTCCCGTGTCCAGGGCAGACG	GACGTCCGGGAGAAGGACGTCCGCACATTTTAGTACTGAAAGTCCCGTGTCCAGGGCAGA[CG]TGGAAGGTTGGCCACCCTGTGAGCACCCTGGCTCTGCCCCTGGCGAGCTGAGTGACTTTG	27547496	GeneID:51435	CSR; APC7; CSR1; MSLR1; MSRL1;	NM_182826.1	GI:33598921	isoform 2 is encoded by transcript variant 2; anaphase promoting complex subunit 7; cellular stress response protein; macrophage scavenger receptor-like 1; go_component: cytoplasm; go_function: receptor activity; go_function: scavenger receptor activity; go_process: UV protection; go_process: phosphate transport; go_process: response to oxidative stress	scavenger receptor class A; member 3 isoform 2	656	TRUE	8:27546745-27547739
SEMA3B	cg22037648	0.364769	0.518938	0.968827	0.24537	0.0281059	3	50286013	TOP	CGTCGTCCACTTGTTGACCAGGCTGCGCTGGCCGCCCACGTCGTTCTGCC	ATCGAAGTGGGTGTCGCCCTCGACGCCGGGCACCGAGCACACCAGCCGCGCCTTCAGGAA[CG]TCGTCCACTTGTTGACCAGGCTGCGCTGGCCGCCCACGTCGTTCTGCCGGGACGATCAAA		GeneID:7869	SemA; SEMA5; SEMAA; semaV; LUCA-1; FLJ34863;	NT_022517.17		isoform 2 precursor is encoded by transcript variant 2; semaphorin A; semaphorin V; go_component: membrane; go_component: endoplasmic reticulum; go_function: receptor activity; go_process: development; go_process: axon guidance; go_process: cell-cell signaling	semaphorin 3B isoform 2 precursor		TRUE	3:50285369-50286362
SEMA3B	cg24816455	0.508123	0.697783	0.934326	0.490837	0.209088	3	50285770	TOP	CGCTCTCCGGGATCCAAAATACCTTGACAAACTTGGGCTCTGACCGCGGC	GCGCCGCCTCTACCGCCGTCTCACGAAAGAAGAAGTAGATTTTGTCGTCGTCTGGGTTCT[CG]CTCTCCGGGATCCAAAATACCTTGACAAACTTGGGCTCTGACCGCGGCAGGAGGCATGGG		GeneID:7869	SemA; SEMA5; SEMAA; semaV; LUCA-1; FLJ34863;	NT_022517.17		isoform 2 precursor is encoded by transcript variant 2; semaphorin A; semaphorin V; go_component: membrane; go_component: endoplasmic reticulum; go_function: receptor activity; go_process: development; go_process: axon guidance; go_process: cell-cell signaling	semaphorin 3B isoform 2 precursor		TRUE	3:50285369-50286362
SLC10A3	cg11233153	0.013638	0.0143274	0.802999	0.0386119	0.397139	X	153371885	TOP	CGCCCGAGCTCTGCTAGCCACCCGTCCGACAACTTCCGGACTCCCAGGTA	CGAGCGGGTCGCCGGCTGTGGGACGGCGGCGTGCCCTTCCTTTCCTCCCTCCCAGGTTCG[CG]CCCGAGCTCTGCTAGCCACCCGTCCGACAACTTCCGGACTCCCAGGTAGGGAGGAGCCCC	153372189	GeneID:8273	P3; DXS253E;	NM_019848.2	GI:10938005	Protein P3; go_component: membrane; go_component: integral to membrane; go_component: integral to membrane; go_function: symporter activity; go_function: bile acid:sodium symporter activity; go_function: bile acid:sodium symporter activity; go_process: transport; go_process: sodium ion transport; go_process: sodium ion transport; go_process: organic anion transport	solute carrier family 10; member 3	304	TRUE	X:153371721-153373120
SLC12A5	cg22752533	0.075999	0.403363	0.475069	0.138911	0.0298689	20	44091355	BOT	AGGTTGTTTAGCATGGTGGCGGCGCGGCCCCTGGTCCGGGGATGGCTGCG	TCGCAGTCCGTCAGGTTGTTTAGCATGGTGGCGGCGCGGCCCCTGGTCCGGGGATGGCTG[CG]CCGCCTCGCCCGCGCCCCTCTACCCGCCTTCGCCGCTCTCTCGTTCGCTGTAGCTCTGTC	44091245	GeneID:57468	KCC2; KIAA1176;	NM_020708.3	GI:38570143	erythroid K-Cl cotransporter 2; neuronal K-Cl cotransporter; electroneural potassium-chloride cotransporter 2; go_component: membrane; go_component: integral to membrane; go_function: symporter activity; go_function: transporter activity; go_function: potassium ion binding; go_function: amino acid-polyamine transporter activity; go_function: potassium:chloride symporter activity; go_process: ion …	solute carrier family 12 member 5	110	TRUE	20:44090779-44092064
SLC2A13	cg01603095	0.561306	0.557634	0.107236	0.834732	0.59632	12	38786406	BOT	GGTGGAGCAAGCCAATGTGGCGATGCCATCAGGCAACAGGCTTCCAGACG	CCGAGCTGCAGCGGTGGAGCAAGCCAATGTGGCGATGCCATCAGGCAACAGGCTTCCAGA[CG]GGAAGCCACCCAGAATGTTTGCCGTGTTTGGAGAGGAGGGAGAGAGCACCTAAACCAGCC	38785928	GeneID:114134	HMIT; MGC48624;	NM_052885.1	GI:16418394	proton (H+) myo-inositol symporter; go_component: membrane; go_component: integral to membrane; go_function: transporter activity; go_function: sugar porter activity; go_process: carbohydrate transport	solute carrier family 2 (facilitated glucose transporter); member 13	478	TRUE	12:38785151-38786408
SLC35A2	cg23709838	0.050322	0.0431494	0.385944	0.0558516	0.0775103	X	48653827	BOT	GGGCCGGGCAGATGCCAACATGGCAGCGGTTGGGGCTGGTGGTTCCACCG	TGCCGAGGGGACGGGCCGGGCAGATGCCAACATGGCAGCGGTTGGGGCTGGTGGTTCCAC[CG]CGGCGCCCGGGCCAGGGGCGGTTTCCGCGGGTGCATTGGAGCCGGGGACCGCCAGTGCGG	48653877	GeneID:7355	UGT; UGAT; UGT1; UGT2; UGTL; UGALT;	NM_005660.1	GI:5032210	isoform a is encoded by transcript variant 1; UDP-galactose translocator; solute carrier family 35 (UDP-galactose transporter); member 2; go_component: Golgi stack; go_component: Golgi membrane; go_component: integral to membrane; go_function: sugar porter activity; go_function: nucleotide-sugar transporter activity; go_function: UDP-galactose transporter activity; go_process: carbohydrate transp…	solute carrier family 35 member A2 isoform a	50	TRUE	X:48653105-48654872
SMG6	cg21745320	0.115239	0.306566	0.416681	0.049925	0.0452881	17	2154245	BOT	ATAGTAACAACTACTCTTAGCAGATCTTCAAGGTCCCAAGTAATGGCCCG	AAAAAAAAGGGAATAGTAACAACTACTCTTAGCAGATCTTCAAGGTCCCAAGTAATGGCC[CG]CGGCGCTAGGCCGGGCCTGTGGCGGGAGAGCCTGGCCTAAGGTGTCCAGAGGAGCCCAGG	2153769	GeneID:23293	EST1A; SMG-6; C17orf31; KIAA0732;	NM_017575.3	GI:30425541	similar to yeast EST1; ever shorter telomeres 1A; go_component: nucleus; go_component: chromosome; telomeric region; go_function: binding; go_function: DNA binding; go_process: telomere maintenance	Est1p-like protein A	476	TRUE	17:2153073-2154892
SMPD3	cg10556064	0.476316	0.83184	0.84256	0.609511	0.130364	16	67038990	TOP	CGGGCCCGAGCGCGGGGGATTCCGAGTGTCAGTGCTTTCCTCCACCCGCG	TCCTGTCCTCGTACATCCCCCTACACTACCTCTCACACCCAGGCCACCCAACCCTCGGCG[CG]GGCCCGAGCGCGGGGGATTCCGAGTGTCAGTGCTTTCCTCCACCCGCGACTCCGAGAAGG	67039905	GeneID:55512	NSMASE2; FLJ22593;	NM_018667.2	GI:46358429	go_component: Golgi stack; go_component: membrane fraction; go_component: integral to membrane; go_function: hydrolase activity; go_function: magnesium ion binding; go_function: sphingomyelin phosphodiesterase activity; go_process: cell cycle; go_process: development; go_process: sphingomyelin catabolism	sphingomyelin phosphodiesterase 3; neutral membrane	915	TRUE	16:67038237-67039167
SOCS4	cg08292050	0.0852359	0.531264	0.594619	0.758687	0.901792	14	54562386	TOP	CGCCATCTGAAGACGGAGCAGGCATTAAGCAGTATAAAGAGATGAGTGGT	GAGAAGCTCATCTAGTTAAAGGAGTCAGGGAAGGCTTCTTTGGACAAGTGTTTCTTGAGA[CG]CCATCTGAAGACGGAGCAGGCATTAAGCAGTATAAAGAGATGAGTGGTGGTGGCGGTGGG	54563594	GeneID:122809	SOCS7; DKFZp686J1568;	NM_080867.2	GI:40807478	suppressor of cytokine signaling 7; SH2 domain containing SOCS box protein; go_process: regulation of cell growth; go_process: intracellular signaling cascade; go_process: negative regulation of signal transduction	suppressor of cytokine signaling 4	1208	FALSE
SOX1	cg22303211	0.0856529	0.438981	0.392844	0.212703	0.0871536	13	111770172	BOT	TTGCTGATCTCCGAGTTGTGCATCTTGGGGTTCTCCTGGGCCATCTTGCG	GCCCCCAGGCGCTTGCTGATCTCCGAGTTGTGCATCTTGGGGTTCTCCTGGGCCATCTTG[CG]CCGCTGCCCGCGGGACCACACCATGAAGGCGTTCATGGGCCGTTTGACCCGGTCCTGGTT	111769914	GeneID:6656		NM_005986.2	GI:30179899	SRY-related HMG-box gene 1; go_component: nucleus; go_function: DNA binding; go_function: transcription factor activity; go_process: regulation of transcription; DNA-dependent; go_process: regulation of transcription; DNA-dependent; go_process: establishment and/or maintenance of chromatin architecture	SRY (sex determining region Y)-box 1	258	TRUE	13:111768043-111771727
SOX15	cg13098960	0.0925923	0.684541	0.659406	0.58028	0.336232	17	7434875	TOP	CGGCCCAGCCCAAGCCCCAGGCCTCAGGTAATCGGATTAAGCAGCCTGCC	AGGCCGGACCCCGGGCTCCAGAGGCTGCTGTGAGGGAACCCTGCTCCCCACTCTGCCCAA[CG]GCCCAGCCCAAGCCCCAGGCCTCAGGTAATCGGATTAAGCAGCCTGCCTTGGCTCTCAGC	7434212	GeneID:6665	SOX20; SOX26; SOX27;	NM_006942.1	GI:5902105	SRY (sex determining region Y)-box 20; go_component: chromatin; go_component: nucleus; go_function: transcription factor activity; go_function: RNA polymerase II transcription factor activity; go_process: male gonad development; go_process: establishment and/or maintenance of chromatin architecture; go_process: regulation of transcription from RNA polymerase II promoter	SRY-box 15	663	FALSE
SOX2	cg15105987	0.0792785	0.470947	0.403684	0.239051	0.080031	3	182913011	BOT	TTGCTGATCTCCGAGTTGTGCATCTTGGGGTTCTCCTGGGCCATCTTGCG	GCGCCCAGGCGCTTGCTGATCTCCGAGTTGTGCATCTTGGGGTTCTCCTGGGCCATCTTG[CG]CCGCTGCCCGCGGGACCACACCATGAAGGCATTCATGGGCCGCTTGACGCGGTCCGGGCT	182912416	GeneID:6657	ANOP3; MGC2413;	NM_003106.2	GI:29826338	transcription factor SOX2; SRY-related HMG-box gene 2; go_component: nucleus; go_function: transcription factor activity; go_process: transcription; go_process: regulation of transcription; DNA-dependent; go_process: establishment and/or maintenance of chromatin architecture	sex-determining region Y-box 2	595	TRUE	3:182911974-182913948
SOX3	cg02847500	0.049553	0.0301159	0.680703	0.0859941	0.155085	X	139414850	BOT	GACTGTGAATGCGACCTGTTCGAGAGAACTCATCAGGTGCGAGAAGCCCG	AGAGCCCAGGCAGACTGTGAATGCGACCTGTTCGAGAGAACTCATCAGGTGCGAGAAGCC[CG]CGGGTTCCTGCTGATTTGGCGCGGAGCATTTTGATAAGCCTACCCTTCCCGCCGGACTCG	139414891	GeneID:6658	MRGH; SOXB;	NM_005634.2	GI:30061555	transcription factor SOX-3; go_component: nucleus; go_function: DNA binding; go_process: transcription; go_process: central nervous system development; go_process: regulation of transcription; DNA-dependent	SRY (sex determining region Y)-box 3	41	TRUE	X:139413379-139416473
SPATA18	cg03103192	0.8729	0.4617	0.380043	0.686139	0.86835	4	52612028	BOT	GGCCCCTTTATTCTTTCGCCTTTCATTCCTTTAATTCTTCATTTGTAGCG	GATCACCTCTTTGGCCCCTTTATTCTTTCGCCTTTCATTCCTTTAATTCTTCATTTGTAG[CG]CCTTGGGTTTACCTGTATGAAACTTGTAACTAAAATTTCAGTACTTCTTACTTCTAGCTT	52612350	GeneID:132671	FLJ32906;	NM_145263.1	GI:21687118	synonym: FLJ32906	spermatogenesis associated 18 homolog	322	TRUE	4:52612015-52613199
SPTBN4	cg19685976	0.0174406	0.289443	0.441032	0.0180306	0.0438067	19	45664068	TOP	CGGGATCACACTCAGAGGATGACACAAGGTGTCACCCACAGTCCTGCTTG	AAAGAACAGAATCAATGCCTGCCACACGTGGTGTCACGCACGTGTAGTCACACTGTAACA[CG]GGATCACACTCAGAGGATGACACAAGGTGTCACCCACAGTCCTGCTTGCCCTCCGGGTCA	45663988	GeneID:57731	QV; SPTBN3; KIAA1642;	NM_025213.1	GI:13435160	isoform 2 is encoded by transcript variant 2; go_component: PML body; go_component: membrane; go_component: spectrin; go_component: cytoplasm; go_component: PML body; go_component: cytoskeleton; go_component: spectrin; go_component: cytoplasm; go_component: nuclear matrix; go_component: nuclear matrix; go_function: actin binding; go_function: ankyrin binding; go_function: actin binding; go_functi…	spectrin; beta; non-erythrocytic 4 isoform 2	80	TRUE	19:45663211-45665322
STAT3	cg20716209	0.854377	0.752714	0.462773	0.351232	0.0739599	17	37794796	TOP	CGAAAGCTGATAACGTGTAGGGCTTGACATTTTTATGCGTCTGAATTGAA	ATCAAACGCCGACCAGCTAGCCCATTGGCCCGTACAGGCGAATGCAGAAGACGGTGTATA[CG]AAAGCTGATAACGTGTAGGGCTTGACATTTTTATGCGTCTGAATTGAAATACATGAAATG	37794039	GeneID:6774	APRF; FLJ20882; MGC16063;	NM_139276.2	GI:47080104	isoform 1 is encoded by transcript variant 1; acute-phase response factor; DNA-binding protein APRF; go_component: nucleus; go_component: nucleus; go_component: cytoplasm; go_function: calcium ion binding; go_function: signal transducer activity; go_function: transcription factor activity; go_function: transcription factor binding; go_function: transcription factor activity; go_function: transcri…	signal transducer and activator of transcription 3 isoform 1	757	TRUE	17:37794547-37794828
SUMO3	cg16500334	0.138691	0.423955	0.545068	0.337287	0.0532331	21	45062962	TOP	CGGGGCTGCCCCGGGCCCTCCACACCCGTCCTCAAGAAGACCCGTTTTAC	CTCCCTGCCGCCGCGGTTTCCTGTCAGCCCCAGGCCGGGCTCCTTTGGCCAACGCTCCTA[CG]GGGCTGCCCCGGGCCCTCCACACCCGTCCTCAAGAAGACCCGTTTTACCTGTGAAGAAAC	45062472	GeneID:6612	SMT3A; SMT3H1; SUMO-3;	NM_006936.2	GI:48928057	SMT3 (suppressor of mif two 3; yeast) homolog 1; SMT3 suppressor of mif two 3 homolog 1 (yeast); go_component: kinetochore; go_process: ubiquitin cycle	small ubiquitin-like modifier protein 3	490	TRUE	21:45061103-45063499
SURF5	cg01605984	0.355816	0.417394	0.777544	0.38672	0.46287	9	135205975	BOT	AGAAGCCAAGGTGCCACGAAGTACAGCAGAATTGCAGTCCTAGTACCTCG	CCTCATCTAACAAGAAGCCAAGGTGCCACGAAGTACAGCAGAATTGCAGTCCTAGTACCT[CG]CTGCGACACTGCTACTGTACTTGTTTCCAGATGGCTAAGCTGAATTCAAGGCCACTACCA	135204793	GeneID:6837	MED22; MED24; MGC48682;	NM_181491.1	GI:31652217	isoform a is encoded by transcript variant c; surfeit locus protein 5; go_component: cytoplasm; go_component: cytoplasm; go_component: mediator complex; go_component: soluble fraction; go_function: protein binding; go_process: biological process unknown	surfeit 5 isoform a	1182	FALSE
SUV39H1	cg22983460	0.0268319	0.0407011	0.672202	0.0292092	0.251959	X	48439846	BOT	GCGACTGGCTGATAACGTGATTGGCTAGCAGTGTGACAGACAGACCAGCG	TGAGGAACCACTGCGACTGGCTGATAACGTGATTGGCTAGCAGTGTGACAGACAGACCAG[CG]CACGGGCAGGGCCTCTGGCAACTTTAGCTACCGCCGCTGTCGCTCCCGCTGCCGCCGCCG	48440075	GeneID:6839	SUV39H;	NM_003173.1	GI:4507320	go_component: nucleus; go_component: chromatin; go_component: nucleus; go_component: condensed nuclear chromosome; go_function: zinc ion binding; go_function: protein binding; go_function: protein binding; go_function: transferase activity; go_function: chromatin binding; go_function: histone-lysine N-methyltransferase activity; go_function: S-adenosylmethionine-dependent methyltransferase activi…	suppressor of variegation 3-9 homolog 1	229	TRUE	X:48439652-48440676
SYCE1	cg17606194	0.841655	0.441468	0.131504	0.459129	0.584659	10	135233117	TOP	CGTCCCCACCCGGGCCCATCCCCCTGTGAGCCCTGGTGCCCTGGGATGAG	CCCGCGACCCCCGCACCCGGCTCCGCTCCACCCGCCGTGCTTCCTGCCCCTCCACACCCT[CG]TCCCCACCCGGGCCCATCCCCCTGTGAGCCCTGGTGCCCTGGGATGAGGGCCGAGGTCCT	135232866	GeneID:93426	C10orf94; bA108K14.6; RP11-108K14.6;	NM_130784.1	GI:18640753	isoform 1 is encoded by transcript variant 1; go_component: central element; go_function: protein binding	hypothetical protein LOC93426 isoform 1	251	TRUE	10:135232198-135233669
SYCP1	cg18087477	0.946094	0.680595	0.630678	0.582162	0.0935567	1	115199120	BOT	GGAGCCATTGGTTCTTTCTGTTGCCCTCATAGACCGTATGTAGCAGTTCG	GGTTCTGAGGCGGGAGCCATTGGTTCTTTCTGTTGCCCTCATAGACCGTATGTAGCAGTT[CG]CGTGGGCACAGAACCCACGGTTTCCCGCTAGTTCTTCAAAGGTGAGGGCAGGTGCCCCGA	115198978	GeneID:6847	SCP1; MGC104417; HOM-TES-14;	NM_003176.2	GI:34878903	go_component: nucleus; go_component: lateral element; go_component: synaptonemal complex; go_function: DNA binding; go_function: protein binding; go_process: meiosis; go_process: cell cycle; go_process: cell division; go_process: spermatogenesis; go_process: meiotic recombination; go_process: synaptonemal complex formation; go_process: synaptonemal complex formation	synaptonemal complex protein 1	142	TRUE	1:115198808-115199527
SYT3	cg12289045	0.120007	0.425988	0.574585	0.215495	0.0641755	19	55833173	BOT	ACAAAAACACATACACAAACCGGTCACTGTCAGACTGTCTGTGAGAAGCG	GTAAACAAGCAAACAAAAACACATACACAAACCGGTCACTGTCAGACTGTCTGTGAGAAG[CG]CTCCACAGGACACAGCTGGAGAATGTGTCACAAAGGAACTCAGAGGGGGGCGGTCAGGGA	55833114	GeneID:84258	SytIII; DKFZp761O132;	NM_032298.1	GI:14150053	go_component: synapse; go_component: membrane; go_component: synaptic vesicle; go_component: integral to membrane; go_function: calcium ion binding; go_function: transporter activity; go_process: transport	synaptotagmin 3	59	FALSE
SYT5	cg10080004	0.0484403	0.312389	0.424085	0.113348	0.0152852	19	60383639	TOP	CGGCCAACGACTGGACCAGAAGGCAGAAAATGCTAAAGCACCAGGATAAA	TTTGGGCTATACAGGGTGTGTGTCGTGTGTGTTGGGGCGGGAGGAGTGGAGTGGTCTGGA[CG]GCCAACGACTGGACCAGAAGGCAGAAAATGCTAAAGCACCAGGATAAACATCTGTGGGCG	60382727	GeneID:6861		NM_003180.1	GI:4507336	synaptotagmin 5; go_component: synapse; go_component: membrane; go_component: synaptic vesicle; go_component: integral to membrane; go_function: calcium ion binding; go_function: transporter activity; go_process: transport; go_process: synaptic transmission	synaptotagmin V	912	TRUE	19:60381920-60383742
TAF10	cg27560292	0.16814	0.36101	0.534831	0.183699	0.0711	11	6589460	BOT	GTGGACTTCTTGATGCAGCTGGAAGATTACACGCCTACGGTGGGCTTCCG	AGCACGCCTTTGGTGGACTTCTTGATGCAGCTGGAAGATTACACGCCTACGGTGGGCTTC[CG]CCCGAACAAGGCCACCTAGCCTGCTGTCAAAACTTTCAGCCACATCGTGCTTTTCAGCGT	6590021	GeneID:6881	TAF2A; TAF2H; TAFII30;	NM_006284.2	GI:21166374	TAF10 RNA polymerase II; TATA box binding protein (TBP)-associated factor; 30 kD; TATA box binding protein (TBP)-associated factor; RNA polymerase II; H; 30kD; transcription initiation factor TFIID 30 kD subunit; go_component: nucleus; go_component: transcription factor TFIID complex; go_function: transcription factor activity; go_function: RNA polymerase II transcription factor activity; go_proc…	TBP-related factor 10	561	TRUE	11:6589279-6590488
TBC1D14	cg12958778	0.332691	0.553796	0.690076	0.735205	0.07248	4	6963375	BOT	GTCCTATGCAACTTTAGGACAGAAACGACTTCACGTGGCCTGGTCAGGCG	AGAGAAAACGGCGTCCTATGCAACTTTAGGACAGAAACGACTTCACGTGGCCTGGTCAGG[CG]CGGTCACCCCGGGGCTCGCAGAGGCTGGCTCTGGAGTCCACAGGGTCATTCTCCTATCCT	6962473	GeneID:57533	KIAA1322;	NM_020773.1	GI:29789113	go_function: GTPase activator activity	TBC1 domain family; member 14	902	TRUE	4:6963272-6963568
TBPL2	cg16036738	0.875167	0.708412	0.388324	0.827846	0.824109	14	54976760	TOP	CGGGCTTGGTTTCCCAAGTCATTAAGTTGAAGGTTAGAAGCTTCGAAAAG	CGGTCCTGTGCCAAGGGCTTTGCCTTCGTTCCTCTTAAAACTCATAGCGACCATAAGAGG[CG]GGCTTGGTTTCCCAAGTCATTAAGTTGAAGGTTAGAAGCTTCGAAAAGTGAAATAATTTG	54977016	GeneID:387332	TBP2; TRF3;	NM_199047.1	GI:39930601	TBP-related factor 3; go_component: nucleus; go_component: transcription factor TFIID complex; go_function: binding; go_function: DNA binding; go_function: RNA polymerase II transcription factor activity; go_process: regulation of transcription; DNA-dependent; go_process: transcription initiation from RNA polymerase II promoter	TATA box binding protein like 2	256	TRUE	14:54976060-54977306
TBX22	cg15375586	0.036992	0.0907873	0.605289	0.0320718	0.214687	X	79164589	BOT	AAGCTCAGGCAACGGGCTCAGGGCAATGGCAGTACTTACCAAGCGGCTCG	TGCGGAACCAGTAAGCTCAGGCAACGGGCTCAGGGCAATGGCAGTACTTACCAAGCGGCT[CG]CTCTTCCCTGCAGCGCTGCTCCTTCTCTCCTCCTCTTCCTCTCCGCCCTTTTTCTCCCGC	79164398	GeneID:50945	CPX; TBXX; dJ795G23.1;	NM_016954.2	GI:40316908	go_component: nucleus; go_component: nucleus; go_function: transcription factor activity; go_function: transcription factor activity; go_process: transcription; go_process: development; go_process: regulation of transcription; DNA-dependent; go_process: regulation of transcription; DNA-dependent	T-box 22	191	TRUE	X:79164427-79165123
TCEB2	cg07059052	0.334923	0.622954	0.808292	0.434091	0.0755906	16	2768303	BOT	TACAGCTTAGAAAACACAAATGCAGCGCTAAGACTTGCCGAGGTTCTACG	AATAACTAGAATTACAGCTTAGAAAACACAAATGCAGCGCTAAGACTTGCCGAGGTTCTA[CG]CAGTTCAAAAACTGTTCCTCTCCCATCTACAACAGGAGGAAACTGGGCTTTGATGAGGTT	2767298	GeneID:6923	SIII;	NM_007108.2	GI:46276891	isoform a is encoded by transcript variant 1; transcription elongation factor B; polypeptide 2; transcription elongation factor B (SIII); polypeptide 2 (18kD; elongin B); go_component: nucleus; go_function: protein binding; go_process: transcription; go_process: ubiquitin cycle; go_process: protein modification; go_process: protein complex assembly; go_process: regulation of transcription; DNA-de…	elongin B isoform a	1005	TRUE	16:2768015-2768351
TDRD5	cg12277666	0.858901	0.283064	0.508274	0.0599955	0.0357523	1	177827493	TOP	CGGCTAATCCTGCCCAACCGTCCCACCTGCCACGTGCCCTCGGGGCTGGA	CTCTGCAGCCGGGCCCAGCGGCTCCTGAGACTGGGGCGGACCTCACACCTGACCCCGGAG[CG]GCTAATCCTGCCCAACCGTCCCACCTGCCACGTGCCCTCGGGGCTGGAACGCGGCGCCCC	177827648	GeneID:163589	TUDOR3; FLJ34823; RP11-427G13.1;	NM_173533.2	GI:40255177	go_function: nucleic acid binding	tudor domain containing 5	155	TRUE	1:177827192-177828306
TETRAN	cg05209463	0.0388311	0.125678	0.40525	0.0327864	0.0194444	4	2905682	TOP	CGGCTATTTTTTGTGCAATCCCCGAAGCCTGCGTTTCCTGCTGCCTGGGT	GGTGGGGTGGGGCCAGGTCCGCGATGTGCTCACCCTGGTCTCTCAGGACCGTTGCCTTTG[CG]GCTATTTTTTGTGCAATCCCCGAAGCCTGCGTTTCCTGCTGCCTGGGTTCGGGGCGGGGG	2905567	GeneID:10227	TETTRAN;	NM_001120.2	GI:20127439	go_component: integral to membrane; go_function: transporter activity; go_function: tetracycline transporter activity; go_process: transport	tetracycline transporter-like protein	115	TRUE	4:2905247-2907199
TF	cg17775713	0.82496	0.519103	0.454735	0.307416	0.755049	3	134948159	BOT	CTCAGGCTGGAAGCCTGGGTGTCTGGGTGCCTTTCCATTGCCTCTCTACG	ATGCACTCCGCGCTCAGGCTGGAAGCCTGGGTGTCTGGGTGCCTTTCCATTGCCTCTCTA[CG]CCCCACCCCTGGCCTTTGCTTGGGCTTCTAGACACCTTTCACTGCACTCACTGTCTTCTC	134947925	GeneID:7018	PRO1557; PRO2086;	NM_001063.2	GI:21536430	go_component: endocytic vesicle; go_component: extracellular region; go_function: metal ion binding; go_function: ferric iron binding; go_process: ion transport; go_process: iron ion transport; go_process: iron ion homeostasis	transferrin	234	TRUE	3:134947530-134948249
TGIF	cg20322862	0.945117	0.776117	0.484792	0.548344	0.0940393	18	3402088	BOT	CTCCAGGACAACAGTGATTTGCCTCAGCGGGGCAAAGGCCAGGCCTGACG	GGGGAAAGACACCTCCAGGACAACAGTGATTTGCCTCAGCGGGGCAAAGGCCAGGCCTGA[CG]GAAGAGCCCAGCCTTCGCCGAGGGCCGCAGGGAGCCAGAGACTCGAGCCTGCGGTTCCAG	3402072	GeneID:7050	HPE4; MGC5066; MGC39747;	NM_003244.2	GI:28178841	isoform c is encoded by transcript variant 4; homeobox protein TGIF; 5prime-TG-3 interacting factor; TALE homeobox TG-interacting factor; transforming growth factor-beta-induced factor; go_component: nucleus; go_function: sequence-specific DNA binding; go_function: transcription factor activity; go_function: transcription corepressor activity; go_process: development; go_process: regulation of tr…	TG-interacting factor isoform c	16	TRUE	18:3401960-3402369
THAP11	cg13798289	0.725791	0.490123	0.381959	0.513045	0.857666	16	66433120	BOT	AGCTGCTGCCTGCGTTGACTAACTGATCTAAACAAAGTCTCCAGTAGACG	CTCTCCTGATTCAGCTGCTGCCTGCGTTGACTAACTGATCTAAACAAAGTCTCCAGTAGA[CG]CCTACTATGTGGCTGACACGGTGCCGGGAGTTTGCGGGAGTCAGACCGACTGGGCTCCTC	66433714	GeneID:57215	CTG-B43a; CTG-B45d; HRIHFB2206;	NM_020457.2	GI:40354196	go_component: nucleus; go_function: DNA binding; go_function: metal ion binding	THAP domain containing 11	594	TRUE	16:66432897-66434776
THBS2	cg21732383	0.818764	0.713775	0.444618	0.690897	0.0801577	6	169396617	TOP	CGTGGCCCCATCACAGGAACAACCTGACGTGCAGGCACAGAGCAAGGACT	GAAGGGTGTGTCCCAGTGGACGTACAGTACCCGGCCAAGTCCCCTTGGTGCACACTTGCA[CG]TGGCCCCATCACAGGAACAACCTGACGTGCAGGCACAGAGCAAGGACTCGAGAGAACGAG	169396062	GeneID:7058	TSP2;	NM_003247.2	GI:40317627	go_component: extracellular region; go_component: extracellular matrix (sensu Metazoa); go_function: protein binding; go_function: calcium ion binding; go_function: heparin binding; go_function: structural molecule activity; go_process: cell adhesion	thrombospondin 2 precursor	555	FALSE
THBS4	cg20714328	0.844292	0.607617	0.386459	0.819399	0.876141	5	79367606	BOT	ATTCTGCGTCTTTCTCAGGGATGTCAAGAGCAGACTCTGGGCATACATCG	GCAAGTAGAGTAATTCTGCGTCTTTCTCAGGGATGTCAAGAGCAGACTCTGGGCATACAT[CG]CTCCGCCTGAGGAAGGATTTAGGGAGCAAGGCTGCCTGGAGGGAACCGGCACAGGGTGCA	79366747	GeneID:7060	TSP4;	NM_003248.3	GI:40549419	go_component: extracellular matrix (sensu Metazoa); go_function: protein binding; go_function: heparin binding; go_function: calcium ion binding; go_function: structural molecule activity; go_process: cell adhesion; go_process: substrate-bound cell migration; cell extension	thrombospondin 4 precursor	859	FALSE
TIGD5	cg14292823	0.026375	0.126141	0.497986	0.290829	0.0958114	8	144752240	BOT	CCGCTGCTGCGGGGCTGGTTCTTTGAGGAATTTGTCCCAGGCGTCAAACG	TGGCTCAGCCGCCCGCTGCTGCGGGGCTGGTTCTTTGAGGAATTTGTCCCAGGCGTCAAA[CG]CTACCTGCGCCGAAGCTGCCTGCAGCAGAAGGCCGTGCTGCTGGTGGCCCACCCGCCCTG	144751364	GeneID:84948	FLJ14926; MGC44883;	NM_032862.2	GI:23238250	go_component: nucleus; go_component: chromosome; pericentric region; go_function: DNA binding; go_process: regulation of transcription	tigger transposable element derived 5	876	TRUE	8:144750028-144752852
TLX1	cg16715722	0.870908	0.510808	0.401977	0.767817	0.714859	10	102880286	TOP	CGCATCTGTTTATTTAAAACCAAAGGGGTATGTTGAGGCATGGGCACCCT	AATTCATTCAAACACTGTAGGAATTGCCTCTTTCGAACCCTGTAGGATTTTACTTCTTGA[CG]CATCTGTTTATTTAAAACCAAAGGGGTATGTTGAGGCATGGGCACCCTGGCAGCAGACCC	102880252	GeneID:3195	TCL3; HOX11;	NM_005521.2	GI:19923318	Homeo box-11 (T-cell leukemia-3 associated breakpoint; homologous to Drosophila Notch); homeo box 11 (T-cell lymphoma 3-associated breakpoint); go_component: nucleus; go_function: transcription factor activity; go_process: development; go_process: regulation of transcription; DNA-dependent	T-cell leukemia; homeobox 1	34	FALSE
TMEM44	cg27033479	0.283238	0.549133	0.686427	0.246768	0.0514783	3	195834843	BOT	GTCACACTGCGAGTCAATGGCGAAGGGCTGACAATAGCACCCAGGGCTCG	GAGCTTGCCCAGGTCACACTGCGAGTCAATGGCGAAGGGCTGACAATAGCACCCAGGGCT[CG]CGGTGTCCTCGGGGCCCCATCCGCTGCACCACCCAGCCTCCTCCCTTTGGCTCACAGCCC	195835402	GeneID:93109		NM_138399.3	GI:58533180	isoform a is encoded by transcript variant 1	hypothetical protein LOC93109 isoform a	559	TRUE	3:195834660-195836081
TMEM79	cg01646665	0.119305	0.324731	0.528064	0.246642	0.0308275	1	154518060	TOP	CGACCCTCAGAGCCTTGGCCACATTTTGGCGGTGAAAGAGTCAAGAGCAT	AGAGTTTGGGGTTTTCATTTAGCTCAGGCTTTATAGAACACGGATATTTGCATGAGAAGA[CG]ACCCTCAGAGCCTTGGCCACATTTTGGCGGTGAAAGAGTCAAGAGCATGTTGTCTTTTTC	154519363	GeneID:84283	FLJ16057; FLJ32254; MGC13102;	NM_032323.1	GI:14150097	synonyms: FLJ16057; FLJ32254; MGC13102	hypothetical protein LOC84283	1303	FALSE
TMEM79	cg14500718	0.285636	0.537655	0.808387	0.405741	0.0294606	1	154518080	TOP	CGGATATTTGCATGAGAAGACGACCCTCAGAGCCTTGGCCACATTTTGGC	TGTGCCTTCTACTACAGAGTAGAGTTTGGGGTTTTCATTTAGCTCAGGCTTTATAGAACA[CG]GATATTTGCATGAGAAGACGACCCTCAGAGCCTTGGCCACATTTTGGCGGTGAAAGAGTC	154519363	GeneID:84283	FLJ16057; FLJ32254; MGC13102;	NM_032323.1	GI:14150097	synonyms: FLJ16057; FLJ32254; MGC13102	hypothetical protein LOC84283	1283	FALSE
TMEM85	cg14847483	0.915845	0.73011	0.536204	0.430803	0.0725333	15	32303932	BOT	AACACATGACACAGTGGACATTCAATACTCAGAAACTACTAAGTAACTCG	TGAAATGAAATAAACACATGACACAGTGGACATTCAATACTCAGAAACTACTAAGTAACT[CG]CTCAAGGTCAAGCTAGGATTTAAACCCAGGATTTGAATCTTTTGTTCCAGGGAGCGCGTA	32304537	GeneID:51234	PIG17; FLJ90746; MGC24415;	NM_016454.2	GI:24475963	proliferation-inducing gene 17	hypothetical protein LOC51234	605	FALSE
TNFSF4	cg10861599	0.877471	0.866237	0.564847	0.319645	0.14956	1	171443146	BOT	AGCAAAGCGGACTCTCTCAGTTTTAACGCTGCAACTTTTGCAGGCAGGCG	GGCGATTGAAAGAGCAAAGCGGACTCTCTCAGTTTTAACGCTGCAACTTTTGCAGGCAGG[CG]GGGGAACTTCTTTGTGACTAATCTGAATTTCCCCTTTACTTTCTTTCTTTTTTTTTTTCC	171443094	GeneID:7292	GP34; CD252; OX4OL; TXGP1; CD134L; OX-40L;	NM_003326.2	GI:23510446	tax-transcriptionally activated glycoprotein 1 (34kD); tumor necrosis factor (ligand) superfamily; member 4 (tax-transcriptionally activated glycoprotein 1; 34kD); glycoprotein 34 kd; OX40 ligand; OX40 antigen ligand; CD134 ligand; go_component: membrane; go_component: extracellular space; go_component: integral to plasma membrane; go_function: tumor necrosis factor receptor binding; go_process: …	tumor necrosis factor (ligand) superfamily; member 4	52	FALSE
TPM3	cg12205230	0.798913	0.75629	0.497996	0.322278	0.125364	1	152431575	TOP	CGGGAAGCTGAAAGGCAACCAGGACCCCCTGGATGCAAACTGCCAACCTA	AGCTAAAACTCAACTAACGGAGTTTGACCAGCATTCAACACAGTCTGGGGGAGAGTGAAA[CG]GGAAGCTGAAAGGCAACCAGGACCCCCTGGATGCAAACTGCCAACCTAGAATTGCCAAAG	152431201	GeneID:7170	TRK; NEM1; MGC72094;	NM_152263.1	GI:22748618	isoform 1 is encoded by transcript variant 1; go_component: cytoskeleton; go_component: muscle thin filament tropomyosin; go_function: actin binding; go_process: regulation of muscle contraction	tropomyosin 3 isoform 1	374	FALSE
TRIM38	cg22502502	0.849896	0.786968	0.534638	0.304055	0.0663507	6	26070546	TOP	CGGGACAGAGAAGAATAGAAAGCTGACTCAGATGAATTTTGTGATGCCAA	GCTATTGAAGAAGATCTGAGTCCTGCAGAAGGACAGCAAGGAGAAAAACAAGACACAGAA[CG]GGACAGAGAAGAATAGAAAGCTGACTCAGATGAATTTTGTGATGCCAATGAGTCCTACTG	26071050	GeneID:10475	RNF15; RORET; MGC8946;	NM_006355.2	GI:24497622	Ro/SSA ribonucleoprotein homolog; ring finger protein 15; zinc-finger protein RoRet; go_component: ubiquitin ligase complex; go_function: zinc ion binding; go_function: metal ion binding; go_function: signal transducer activity; go_function: ubiquitin-protein ligase activity; go_process: protein ubiquitination; go_process: positive regulation of I-kappaB kinase/NF-kappaB cascade	tripartite motif-containing 38	504	FALSE
TSCOT	cg10726357	0.841272	0.640548	0.442074	0.553606	0.776999	9	114693364	TOP	CGCCTAGGATTCTGCCTAGGATAAGTATTGGGGTGTGAAGTTTTATTTAT	CTCAGGGAGCGTTTCCAAATTCTCCCATCCCAGGAAGGCAGGTTTGCGCGAGGGGTGGGA[CG]CCTAGGATTCTGCCTAGGATAAGTATTGGGGTGTGAAGTTTTATTTATAGATTTAATGCA	114692866	GeneID:57864	Ly110;	NM_033051.2	GI:31543827	synonym: Ly110	thymic stromal co-transporter	498	TRUE	9:114692124-114693426
TSPYL5	cg15747595	0.957586	0.312849	0.606956	0.116025	0.0207358	8	98359056	TOP	CGGCTTCCAGGCCACCCCACCCCGCGCCAGCCTGCACCTGTGCCGCCTGG	AGTCCAGGGGGAGCCGGCAGGCGGCCTCCTCCCCGAGCCGGAGGAGCTGCGCGGACGCAG[CG]GCTTCCAGGCCACCCCACCCCGCGCCAGCCTGCACCTGTGCCGCCTGGGTGTCTTCCCCG	98359352	GeneID:85453	KIAA1750;	NM_033512.2	GI:49410494	go_component: nucleus; go_process: nucleosome assembly	TSPY-like 5	296	TRUE	8:98358472-98359735
TXLNA	cg10266188	0.0466357	0.0844634	0.371898	0.0443228	0.0303847	1	32418454	BOT	TCCTTTAGAAACAAACACAGTTGCTATTTTCCAGACTTCGAAATTCTTCG	GTCAGGAGAAGATCCTTTAGAAACAAACACAGTTGCTATTTTCCAGACTTCGAAATTCTT[CG]CAGCCTGGATCAGAAATCCCCACAGCAGGCGCACAAAGCTTCTTAAAATAAACGGACCGG	32417932	GeneID:200081	TXLN; MGC118870; MGC118871; RP4-622L5.4; DKFZp451J0118;	NM_175852.3	GI:39725959	alpha-taxilin; go_component: extracellular region; go_function: protein binding; go_function: high molecular weight B cell growth factor receptor binding; go_process: exocytosis; go_process: cell proliferation	taxilin	522	TRUE	1:32417598-32418572
TXNRD2	cg23268677	0.450568	0.720875	0.941617	0.0448899	0.0433142	22	18309097	TOP	CGGCCTCTTGGTCTAGTCTTGCTCAGGAGTCCGGGCTGCTTCTAGCCACA	TCCGCGCGGCGGTGGCCAGGGTGTCCCCGTGGGGGTGCCCACGCGGGGGTGTCCACATAC[CG]GCCTCTTGGTCTAGTCTTGCTCAGGAGTCCGGGCTGCTTCTAGCCACAAGTAGCCCCCTT	18309515	GeneID:10587	TR; TR3; SELZ; TRXR2; TR-BETA;	NM_145747.1	GI:22035667	isoform 2 is encoded by transcript variant 2; thioredoxin reductase 3; selenoprotein Z; thioredoxin reductase beta; go_component: mitochondrion; go_function: FAD binding; go_function: selenium binding; go_function: disulfide oxidoreductase activity; go_function: thioredoxin-disulfide reductase activity; go_function: oxidoreductase activity; acting on NADH or NADPH; disulfide as acceptor; go_proce…	thioredoxin reductase 2 isoform 2	418	TRUE	22:18308988-18309652
UBE3B	cg20092036	0.126793	0.463937	0.604118	0.194213	0.0542823	12	108398524	TOP	CGCTGCTGAAGAAAAGTCAGTTATCCTGTAGCTGACGTTGACTAGTCCGC	GCTTGCTTGTTTGTCACGTCCCTGGAAAGTGCAGTCTTAAGGGAAAATCAGTCCCAGTGA[CG]CTGCTGAAGAAAAGTCAGTTATCCTGTAGCTGACGTTGACTAGTCCGCTCCATTTTGTGC	108399822	GeneID:89910	MGC78388; DKFZp586K2123; DKFZp686A1051;	NM_183414.1	GI:35493944	isoform b is encoded by transcript variant 2; go_component: intracellular; go_function: ubiquitin-protein ligase activity; go_process: ubiquitin cycle	ubiquitin protein ligase E3B isoform b	1298	FALSE
UBE4A	cg20492912	0.948548	0.808445	0.457542	0.46158	0.0456668	11	117735263	BOT	AGGTTGCGAGCAGAGCCAGGGATCACAGAGTTTTATCTGCCCTCGGTACG	GACCCCCAACAGAGGTTGCGAGCAGAGCCAGGGATCACAGAGTTTTATCTGCCCTCGGTA[CG]CTGATTTCCAAAACCCAGCCTCATATTCTATACTCCAAAGCGCACTGCCAGGTGGGCCAA	117735512	GeneID:9354	E4; UFD2; UBOX2; KIAA0126;	NM_004788.2	GI:38327028	ubiquitination factor E4A (homologous to yeast UFD2); ubiquitin conjugation factor E4 A; go_component: ubiquitin ligase complex; go_function: ubiquitin-protein ligase activity; go_function: ubiquitin conjugating enzyme activity; go_process: protein ubiquitination; go_process: ubiquitin-dependent protein catabolism	ubiquitination factor E4A	249	TRUE	11:117735228-117735952
UBTF	cg10183248	0.0513564	0.180086	0.380496	0.0135322	0.014504	17	39651117	TOP	CGGAGAAGCCGACTGCCCCACAGACCTGGAAATGGCCGCCCCCAAAGGCC	TTGACCCCGGGTTGCCCGGCCAGCACGACCGAGGAGGTGGCTGGACAGCTGGAGGATGAA[CG]GAGAAGCCGACTGCCCCACAGACCTGGAAATGGCCGCCCCCAAAGGCCAAGGTAGGGGCA	39651190	GeneID:7343	UBF; NOR-90;	NM_014233.1	GI:7657670	go_component: nucleolus; go_function: DNA binding; go_function: RNA polymerase I transcription factor activity; go_process: transcription; go_process: regulation of transcription; DNA-dependent; go_process: regulation of transcription from RNA polymerase I promoter	upstream binding transcription factor; RNA polymerase I	73	FALSE
UCK1	cg12894126	0.109809	0.322442	0.6427	0.120633	0.0522071	9	133395746	TOP	CGGCAGAGCAGAAGGCCAAGGCCTTGAAAGGACAGTACAATTTTGACCAT	TGGAACAGCGGCAGCGGAAGGTGGTCATCCTGAGCCAGGACAGGTTCTACAAGGTCCTGA[CG]GCAGAGCAGAAGGCCAAGGCCTTGAAAGGACAGTACAATTTTGACCATCCAGGTAAATCG	133396476	GeneID:83549	URK1; FLJ12255; RP11-334J6.5;	NM_031432.1	GI:13899252	go_function: ATP binding; go_function: kinase activity; go_function: nucleotide binding; go_function: transferase activity; go_function: uridine kinase activity; go_process: biosynthesis	uridine-cytidine kinase 1	730	TRUE	9:133395659-133397715
VBP1	cg12324831	0.0616446	0.053034	0.42596	0.0457687	0.0631741	X	154097664	TOP	CGGTGCTAAAGCCCTAGGAATAGGGACCTAGCCTGACCCCACCCCGACCC	AAGCTGGAGCGACAGGAAAAACCCATACGTCCTCCTGGGAAAAGGGGTCTTGTGAGTGAG[CG]GTGCTAAAGCCCTAGGAATAGGGACCTAGCCTGACCCCACCCCGACCCTAGAACTGGCAG	154097744	GeneID:7411	PFD3; PFDN3; VBP-1;	NM_003372.4	GI:66346740	VHL binding protein-1; prefoldin 3; go_component: prefoldin complex; go_function: unfolded protein binding; go_process: protein folding	von Hippel-Lindau binding protein 1	80	TRUE	X:154097547-154098494
VHL	cg22782492	0.0824012	0.360794	0.413937	0.132005	0.0568889	3	10159007	TOP	CGAGCAGCGTCACCCTGGATGTGTCCTGCCTCAAGGGGCCTCAGTTCCCC	GACAGAGCGAGACTCCGTCTCAGAAAAAAAAAAAAAAAAAAAAGAATGCTCTGACGCTTA[CG]AGCAGCGTCACCCTGGATGTGTCCTGCCTCAAGGGGCCTCAGTTCCCCGTCTGCAAAATG	10158319	GeneID:7428	RCA1; VHL1; HRCA1;	NM_000551.2	GI:38045904	isoform 1 is encoded by transcript variant 1; von Hippel-Lindau syndrome; elongin binding protein; go_component: cytosol; go_component: nucleus; go_component: mitochondrion; go_component: endoplasmic reticulum; go_function: transcription factor binding; go_process: cell cycle; go_process: proteolysis; go_process: anti-apoptosis; go_process: response to stress; go_process: protein stabilization; g…	von Hippel-Lindau tumor suppressor isoform 1	688	TRUE	3:10157841-10160111
WDR52	cg07054641	0.636996	0.0125153	0.0527618	0.0629507	0.454488	3	114643244	TOP	CGTCCTTTAGGGGATAATAAACTCGTCGGGCTTTTCTGTTTGGCTTTGAA	ATTTTGGAATATCAGGCAGGTATCTTCGACGGTATTCATGTCATTTAATTATCTACATGA[CG]TCCTTTAGGGGATAATAAACTCGTCGGGCTTTTCTGTTTGGCTTTGAACCAGTGTCATGA	114643030	GeneID:55779	FLJ11142; DKFZp781C082;	NM_018338.2	GI:31377845	synonyms: FLJ11142; DKFZp781C082	WD repeat domain 52	214	TRUE	3:114642854-114643339
WDR52	cg15044041	0.617601	0.113017	0.0990788	0.368588	0.630149	3	114643003	BOT	TGTGGAAACTGCCGGCTGCTGAGGTCCAAACTCACCGAAGGTACTGACCG	TAAGGGGGAGGGTGTGGAAACTGCCGGCTGCTGAGGTCCAAACTCACCGAAGGTACTGAC[CG]CCGCGGCTCCTCTCTTCACAGCGTCTGCCGGAGGCCTCCGTTTACTCCGGTTACCGAGAC	114643030	GeneID:55779	FLJ11142; DKFZp781C082;	NM_018338.2	GI:31377845	synonyms: FLJ11142; DKFZp781C082	WD repeat domain 52	27	TRUE	3:114642854-114643339
WDR69	cg14329157	0.673425	0.176373	0.126459	0.141759	0.559627	2	228444379	TOP	CGGCCTAGGCCACAGCCTGGGCTGCATGCACTTTTTTAGCACACTGCGTT	GGGCACCTCGTGTCCTCACTAAGGGCGACCTCAGAGGAGCTAGGCATGGCCGGGAACCGA[CG]GCCTAGGCCACAGCCTGGGCTGCATGCACTTTTTTAGCACACTGCGTTTCCCAAAAGGAA	228444571	GeneID:164781	FLJ25955;	NM_178821.1	GI:32189424	synonym: FLJ25955	hypothetical protein LOC164781	192	TRUE	2:228444287-228444815
WISP1	cg03670238	0.305395	0.655467	0.679559	0.622562	0.162454	8	134271552	TOP	CGTGTCATGAAGGTGATGCTGTAACCTGAGCCTCAGAGCTCATTTTATTT	AAACGGCTTCTGACCAATGAGCAGAGACGGCAAACAGCAAATGCGTTACCGTGGCTTTCA[CG]TGTCATGAAGGTGATGCTGTAACCTGAGCCTCAGAGCTCATTTTATTTGTGAATTCCTAT	134272494	GeneID:8840	CCN4; WISP1i;	NM_003882.2	GI:18490998	isoform 1 precursor is encoded by transcript variant 1; wnt-1 signaling pathway protein 1; Wnt-1 inducible signaling pathway protein 1; Wnt1 signaling pathway protein 1; go_component: extracellular region; go_component: soluble fraction; go_function: protein binding; go_function: insulin-like growth factor binding; go_process: cell adhesion; go_process: cell-cell signaling; go_process: signal tra…	WNT1 inducible signaling pathway protein 1 isoform 1 precursor	942	FALSE
WWC3	cg25270201	0.0412423	0.0440352	0.395413	0.0446288	0.0384717	X	9944045	TOP	CGCCTCCATCCCCGGAACCAGGGGACTCCCTGGAGTGCTCCGGTCCAGGC	CACGCCCCGCCCAGCGCGGGGCCGCCGCCGAGAGCCCCCGGGCCCGGGCAGAGCTCGGAG[CG]CCTCCATCCCCGGAACCAGGGGACTCCCTGGAGTGCTCCGGTCCAGGCTACGATCGAGGC	9943612	GeneID:55841	BM042; KIAA1280;	NM_015691.2	GI:38570148	synonyms: BM042; KIAA1280	hypothetical protein LOC55841	433	TRUE	X:9942388-9944707
ZDHHC11	cg18429742	0.40306	0.942304	0.869953	0.670458	0.445366	5	904101	BOT	GTGGGTTTTCTTCTTGCACCTGGGGAGTCCTGGGTGGGCCTGTGTATTCG	CCTCTTTCTGACGTGGGTTTTCTTCTTGCACCTGGGGAGTCCTGGGTGGGCCTGTGTATT[CG]TGAACGGGTTGTGGGACCTGTCGCTGTGTGGGGGCTGTCGAGCACTCCCCAGAACGTAAC	904101	GeneID:79844	ZNF399; FLJ13153;	NM_024786.1	GI:13376149	go_component: integral to membrane; go_function: metal ion binding	zinc finger; DHHC domain containing 11	0	TRUE	5:903892-904165
ZMYND12	cg06346081	0.883983	0.402023	0.45214	0.516056	0.88846	1	42694171	TOP	CGCGGCCTGCACAGTCACTTATTACTGGTAGGCCCTGAAACGTGGCACCT	AGTCCCCAAGGGGCGCAGACTCTGCTGTGAGGTGTGCGAAGCCCCAGCCGAGCGGGTGTG[CG]CGGCCTGCACAGTCACTTATTACTGGTAGGCCCTGAAACGTGGCACCTGGGCGCTATAAC	42694514	GeneID:84217	DKFZp434N2435;	NM_032257.3	GI:34222153	go_function: binding; go_function: metal ion binding	zinc finger; MYND domain containing 12	343	TRUE	1:42693418-42695251
ZNF354C	cg04488521	0.946009	0.0421972	0.344005	0.00280004	0.0214979	5	178420322	TOP	CGACAAAAGGCTGGCATCCCCACCCCAGCGGCCCGGCGCACCCAGCTCAC	GCTTTTATTATTTCCGTTACTCAGAAGAAAATGCACAGAAGAAAATCGCAGAATGAACAA[CG]ACAAAAGGCTGGCATCCCCACCCCAGCGGCCCGGCGCACCCAGCTCACCTGGCGAGGCGC	178420213	GeneID:30832	KID3;	NM_014594.1	GI:30794503	KRAB-zinc finger protein synten	zinc finger protein 354C	109	TRUE	5:178419646-178420866
ZNF7	cg20845050	0.284237	0.619737	0.741795	0.471984	0.0454546	8	146024470	BOT	CCTGTCGCCAGGATGGAACCAGGCACAGGGATGTAATCTGATATAAATCG	GTCTCCAGCTCACCTGTCGCCAGGATGGAACCAGGCACAGGGATGTAATCTGATATAAAT[CG]TTCACCTCAATTAAGCCAATGACCCCAGACCCTCTACCTGCCCAGGCATTCCCCCGGGAG	146023807	GeneID:7553	KOX4; zf30; HF.16; FLJ38706;	NM_003416.1	GI:4508034	Zinc finger protein-7 (KOX4); zinc finger protein zfp30; C2-H2 type zinc finger protein; go_component: nucleus; go_component: intracellular; go_function: DNA binding; go_function: zinc ion binding; go_function: metal ion binding; go_function: nucleic acid binding; go_process: transcription; go_process: development; go_process: regulation of transcription; DNA-dependent	zinc finger protein 7 (KOX 4; clone HF.16)	663	FALSE
	cg22262964	0.133556	0.269141	0.523497	0.0502982	0.169733	2	89410695	TOP	CGTGCTGGCAGTACAGTGTGAGCCACTGCGGCAGGTCAGCACCCCTGTTT	GTTGCCCAGCCTGTTGTCAAAATCATGGGCTCAAGCCACCCACCTGACTTGGCCTCCCAA[CG]TGCTGGCAGTACAGTGTGAGCCACTGCGGCAGGTCAGCACCCCTGTTTATGTTCCTGTCA	89411551	GeneID:50802						856	FALSE
