# Supplementary material for: Defining Hypo-Methylated Regions of Stem Cell-Specific Promoters in Human iPS Cells Derived from Extra-Embryonic Amnions and Lung Fibroblasts
Source: PLoS One. 2010 Sep 27;5(9):e13017. doi: 10.1371/journal.pone.0013017 (PMC2946409; doi:10.1371/journal.pone.0013017)
Supplement: Data set S4 — A list of SS-hyper-DMRs. (0.61 MB XLS) [file pone.0013017.s010.xls]

## Sheet: SS-hyper-DMRs
Supplementary dataset S4. SS-hyper-DMRs
GENE_ID	SYMBOL	TargetID	HUES-3	HUES-8	AM-iPS-3	AM-iPS-6	AM-iPS-8	MRC-iPS-11	MRC-iPS-19	MRC-iPS-75	AM936EP	MRC5	H4-1	Mim1508E	Yub636BM	UtE1104	PAE551	Edom22	MAPINFO	SYNONYM	ACCESSION	GID	ANNOTATION	PRODUCT	DISTANCE_TO_TSS	CPG_ISLAND	CPG_ISLAND_LOCATIONS
GeneID:23460	ABCA6	cg22081096	0.838596	0.8455	0.612091	0.647208	0.636771	0.827438	0.785523	0.820447	0.159875	0.312582	0.0306947	0.287759	0.343199	0.10519	0.2	0.0809793	64649548	EST155051;	NM_080284.2	GI:27436952	ATP-binding cassette A6; ABC transporter ABCA6; go_function: ATP binding; go_function: ATPase activity; go_function: kinase activity; go_function: nucleotide binding	ATP-binding cassette; sub-family A; member 6	62	FALSE
GeneID:4363	ABCC1	cg20158248	0.253514	0.24608	0.38115	0.379244	0.406275	0.349478	0.276721	0.365837	0.0449827	0.164749	0.0407596	0.0967745	0.071528	0.0402563	0.0998597	0.0479452	15950457	MRP; ABCC; GS-X; MRP1; ABC29; DKFZp781G125;	NM_019862.1	GI:9955949	isoform 2 is encoded by transcript variant 2; multidrug resistance protein; multiple drug resistance protein 1; multiple drug resistance-associated protein; go_component: membrane; go_component: membrane fraction; go_component: integral to plasma membrane; go_function: ATP binding; go_function: ATPase activity; go_function: nucleotide binding; go_function: transporter activity; go_function: ATPas…	ATP-binding cassette; sub-family C; member 1 isoform 2	478	TRUE	16:15950264-15951523
GeneID:25864	ABHD14A	cg04474832	0.790431	0.767196	0.571826	0.626449	0.646777	0.666489	0.703312	0.726339	0.305026	0.514335	0.0581389	0.285052	0.208659	0.258615	0.237416	0.18673	51983527	DORZ1; DKFZP564O243;	NM_015407.3	GI:34147328	go_function: hydrolase activity; go_process: aromatic compound metabolism	abhydrolase domain containing 14A	597	TRUE	3:51981943-51983747
GeneID:3983	ABLIM1	cg01658815	0.902871	0.860579	0.642302	0.695142	0.693913	0.894124	0.810337	0.903282	0.225275	0.451834	0.0124119	0.135877	0.130298	0.439565	0.122711	0.122178	116434030	ABLIM; LIMAB1; LIMATIN; MGC1224; FLJ14564; KIAA0059; DKFZp781D0148;	NM_002313.5	GI:51173710	isoform a is encoded by transcript variant 1; actin-binding double-zinc-finger protein; LIM actin-binding protein 1; go_component: actin cytoskeleton; go_function: actin binding; go_function: zinc ion binding; go_function: actin binding; go_function: metal ion binding; go_function: protein binding; go_process: visual perception; go_process: organ morphogenesis; go_process: cytoskeleton organizati…	actin-binding LIM protein 1 isoform a	374	FALSE
GeneID:348158	ACSM2	cg26825755	0.65765	0.64621	0.462981	0.478411	0.466782	0.512958	0.707843	0.486535	0.0776093	0	0.00739842	0.0500036	0.0667118	0.0369048	0.0679858	0.24181	20495069	HXMA; HYST1046;	NM_182617.2	GI:52138579	go_function: catalytic activity; go_process: metabolism	xenobiotic/medium-chain fatty acid:CoA ligase	58	FALSE
GeneID:140766	ADAMTS14	cg19730092	0.652867	0.522597	0.787766	0.783651	0.797597	0.872351	0.766632	0.844364	0.1091	0.231626	0.124075	0.113737	0.245822	0.138264	0.625864	0.165819	72102803	FLJ32820;	NM_080722.2	GI:21265051	isoform 2 preproprotein is encoded by transcript variant 2; metalloprotease-disintegrin protease; a disintegrin-like and metalloprotease (reprolysin type) with thrombospondin type 1 motif; 14; go_component: extracellular matrix; go_component: extracellular matrix (sensu Metazoa); go_function: metal ion binding; go_function: metalloendopeptidase activity; go_process: proteolysis; go_process: colla…	ADAM metallopeptidase with thrombospondin type 1 motif; 14 isoform 2 preproprotein	238	TRUE	10:72101914-72102854
GeneID:57143	ADCK1	cg24987170	0.532112	0.717205	0.395472	0.449563	0.378887	0.593228	0.733716	0.551197	0.0434783	0.110121	0.0314614	0.0092748	0.0138319	0.0054642	0.0927273	0.0336135	77335982	FLJ39600;	NM_020421.2	GI:40254937	go_function: ATP binding; go_function: protein kinase activity; go_process: protein amino acid phosphorylation	aarF domain containing kinase 1	245	TRUE	14:77335597-77336576
GeneID:152	ADRA2C	cg04325632	0.376923	0.365615	0.451613	0.404703	0.440754	0.419973	0.360691	0.396725	0.0312197	0.0496539	0.0261883	0.0387898	0.0385708	0.0337928	0.054437	0.0460393	3736871	ADRA2L2; ADRARL2; ADRA2RL2; ALPHA2CAR;	NM_000683.3	GI:71773207	alpha2-AR-C4; go_component: endosome; go_component: integral to plasma membrane; go_function: receptor activity; go_function: adrenoceptor activity; go_function: rhodopsin-like receptor activity; go_function: alpha2-adrenergic receptor activity; go_process: behavior; go_process: signal transduction; go_process: cell-cell signaling; go_process: activation of MAPK activity; go_process: G-protein co…	alpha-2C-adrenergic receptor	1223	TRUE	4:3736799-3739691
GeneID:183	AGT	cg19125606	0.715356	0.654651	0.819133	0.807643	0.842181	0.953521	0.906751	0.937419	0.154173	0.231993	0.130251	0.516821	0.311795	0.322225	0.69752	0.112333	228916922	ANHU; SERPINA8;	NM_000029.2	GI:73622269	angiotensinogen (serine (or cysteine) proteinase inhibitor; clade A (alpha-1 antiproteinase; antitrypsin); member 8); angiotensinogen (serine (or cysteine) peptidase inhibitor; clade A; member 8); angiotensin II precursor; pre-angiotensinogen; go_component: soluble fraction; go_component: extracellular region; go_function: hormone activity; go_function: serine-type endopeptidase inhibitor activit…	angiotensinogen preproprotein	358	FALSE
GeneID:189	AGXT	cg16967583	0.715987	0.711941	0.745399	0.765316	0.812075	0.823619	0.8789	0.884651	0.0790698	0.0557666	0.105028	0.310222	0.0102659	0.0478808	0.581915	0.0560794	241456532	AGT; SPT; AGT1; SPAT; TLH6; AGXT1;	NM_000030.1	GI:4557288	alanine-glyoxylate aminotransferase; liver-specific peroxisomal; serine-pyruvate aminotransferase; go_component: mitochondrion; go_component: peroxisome; go_component: peroxisome; go_function: transferase activity; go_function: transaminase activity; go_function: serine-pyruvate transaminase activity; go_function: alanine-glyoxylate transaminase activity; go_process: metabolism	alanine-glyoxylate aminotransferase	303	FALSE
GeneID:203	AK1	cg11714502	0.406447	0.369076	0.292921	0.292986	0.378231	0.311411	0.348602	0.252181	0.0339587	0.160057	0.0296382	0.0762816	0.0336302	0.0386869	0.106178	0.0370938	129680033		NM_000476.1	GI:4502010	go_component: cytosol; go_component: cytoplasm; go_function: ATP binding; go_function: kinase activity; go_function: nucleotide binding; go_function: transferase activity; go_function: adenylate kinase activity; go_function: adenylate kinase activity; go_process: ATP metabolism; go_process: nucleobase; nucleoside; nucleotide and nucleic acid metabolism	adenylate kinase 1	271	TRUE	9:129679418-129680149
GeneID:158798	AKAP14	cg15664701	0.487299	0.582778	0.434724	0.418705	0.440898	0.575934	0.498564	0.568194	0.0451807	0.0288348	0.163853	0.17526	0.133973	0.153381	0.166403	0.245865	118914686	AKAP28;	NM_178813.5	GI:56682936	isoform a is encoded by transcript variant 1; A-kinase anchoring protein 28; protein kinase A anchoring protein 14	A kinase (PRKA) anchor protein 14 isoform a	722	FALSE
GeneID:10000	AKT3	cg11314684	0.686134	0.536439	0.653563	0.64058	0.665517	0.79731	0.710959	0.845295	0.0716418	0.118472	0.187081	0.286142	0.207322	0.00361357	0.0453421	0.0542373	242072911	PKBG; PRKBG; STK-2; RAC-gamma; RAC-PK-gamma; DKFZP434N0250;	NM_181690.1	GI:32307162	isoform 2 is encoded by transcript variant 2; protein kinase B gamma; RAC-gamma serine/threonine protein kinase; serine threonine protein kinase; Akt-3; go_function: ATP binding; go_function: nucleotide binding; go_function: protein binding; go_function: transferase activity; go_function: protein serine/threonine kinase activity; go_process: signal transduction; go_process: protein amino acid pho…	v-akt murine thymoma viral oncogene homolog 3 isoform 2	265	FALSE
GeneID:222	ALDH3B2	cg21631409	0.68711	0.737569	0.568341	0.580083	0.608942	0.813685	0.729474	0.704705	0.252112	0.297283	0.419545	0.38717	0.507963	0.208225	0.462654	0.365948	67206458	ALDH8;	NM_000695.3	GI:73695878	aldehyde dehydrogenase 8; acetaldehyde dehydrogenase 8; go_function: oxidoreductase activity; go_function: aldehyde dehydrogenase [NAD(P)+] activity; go_process: metabolism; go_process: lipid metabolism; go_process: alcohol metabolism	aldehyde dehydrogenase 3B2	1197	FALSE
GeneID:65061	ALS2CR7	cg14695751	0.373751	0.362955	0.574561	0.535649	0.630781	0.693191	0.576606	0.695341	0.0802775	0.0657756	0.126513	0.179787	0.140463	0.0623021	0.190825	0.0618459	202379537		NM_139158.1	GI:21040234	go_function: ATP binding; go_function: nucleotide binding; go_function: transferase activity; go_function: protein serine/threonine kinase activity; go_process: protein amino acid phosphorylation	amyotrophic lateral sclerosis 2 (juvenile) chromosome region; candidate 7	94	FALSE
GeneID:23452	ANGPTL2	cg09427311	0.88388	0.893871	0.8147	0.777318	0.805204	0.904053	0.849096	0.895281	0.191444	0.38348	0.174792	0.104184	0.284423	0.0237787	0.487199	0.0862716	128925551	ARP2; HARP; MGC8889;	NM_012098.2	GI:34577067	angiopoietin-related protein 2; go_component: extracellular space; go_function: receptor binding; go_process: development	angiopoietin-like 2 precursor	686	FALSE
GeneID:253935	ANGPTL5	cg19531130	0.700705	0.77018	0.471125	0.486766	0.586439	0.602597	0.578118	0.637594	0.103383	0.133825	0.0342952	0.060626	0.0598666	0.108592	0.0441054	0.0588699	101291869		NM_178127.2	GI:31342398	fibrinogen-like	angiopoietin-like 5	596	FALSE
GeneID:287	ANK2	cg02735486	0.808513	0.745137	0.796567	0.813084	0.826463	0.829495	0.818189	0.889506	0.0540416	0.065866	0.0819115	0.129046	0.249367	0.0405165	0.399729	0.0709469	114190384	LQT4; DKFZp686P0948; DKFZp686M09125;	NM_001148.3	GI:52426734	isoform 1 is encoded by transcript variant 1; ankyrin; nonerythroid; ankyrin-2; nonerythrocytic; ankyrin; brain; brank-2; long QT syndrome-4; ankyrin B; long (electrocardiographic) QT syndrome 4; go_component: membrane; go_component: actin cytoskeleton; go_function: protein binding; go_function: oxidoreductase activity; go_function: structural constituent of cytoskeleton; go_process: metabolism; …	ankyrin 2 isoform 1	65	TRUE	4:114190170-114190408
GeneID:25959	ANKRD25	cg02815516	0.843402	0.764307	0.817974	0.823711	0.851226	0.812595	0.76893	0.786587	0.159756	0.406602	0.255881	0.431642	0.274869	0.109711	0.489811	0.0799324	11167319	SIP; MXRA3; FLJ20004; KIAA1518; MGC119707; DKFZp434N161;	NM_015493.4	GI:58374128	SRC-1 interacting protein; matrix-remodelling associated 3	ankyrin repeat domain 25	177	TRUE	19:11167294-11167567
GeneID:8639	AOC3	cg21602160	0.661008	0.881552	0.805916	0.796327	0.847748	0.949096	0.919045	0.761078	0.058193	0.0503205	0.0307596	0.410366	0.236593	0.0131048	0.329819	0.0852459	38256798	HPAO; VAP1; VAP-1;	NM_003734.2	GI:6806883	vascular adhesion protein 1; copper amine oxidase; go_component: plasma membrane; go_component: integral to membrane; go_function: protein binding; go_function: metal ion binding; go_function: copper ion binding; go_function: amine oxidase activity; go_function: oxidoreductase activity; go_function: electron transporter activity; go_process: cell adhesion; go_process: amine metabolism; go_process…	amine oxidase; copper containing 3 precursor	71	FALSE
GeneID:9582	APOBEC3B	cg02002676	0.68115	0.688217	0.762614	0.708372	0.749354	0.837015	0.822693	0.859001	0.1158	0.448148	0.294434	0.52796	0.164683	0.0575922	0.272698	0.0465686	37708386	ARP4; ARCD3; PHRBNL; APOBEC1L; FLJ21201; DJ742C19.2;	NM_004900.3	GI:22907024	phorbolin-1-related; phorbolin 3; phorbolin 2; cytidine deaminase; go_function: zinc ion binding; go_function: hydrolase activity; acting on carbon-nitrogen (but not peptide) bonds; in cyclic amidines	apolipoprotein B mRNA editing enzyme; catalytic polypeptide-like 3B	35	FALSE
GeneID:348	APOE	cg14123992	0.877912	0.84858	0.793366	0.807284	0.823371	0.918195	0.913871	0.881345	0.153595	0.555149	0.116742	0.507631	0.206527	0.206456	0.643842	0.126582	50099708	AD2; MGC1571; apoprotein;	NM_000041.2	GI:48762938	Alzheimer disease 2 (APOE*E4-associated; late onset); apolipoprotein E3; go_component: chylomicron; go_component: cytoplasm; go_component: extracellular region; go_component: extracellular region; go_function: heparin binding; go_function: tau protein binding; go_function: antioxidant activity; go_function: beta-amyloid binding; go_function: phospholipid binding; go_function: lipid transporter ac…	apolipoprotein E precursor	1171	FALSE
GeneID:343	AQP8	cg07327347	0.935544	0.925881	0.84885	0.868985	0.891523	0.960971	0.959054	0.957025	0.0566649	0.141287	0.0500635	0.37413	0.488065	0.255926	0.40448	0.466165	25135505		NM_001169.2	GI:45446751	go_component: plasma membrane; go_component: integral to plasma membrane; go_function: transporter activity; go_function: water channel activity; go_process: transport; go_process: water transport	aquaporin 8	281	FALSE
GeneID:10109	ARPC2	cg08216808	0.458949	0.599627	0.481718	0.42422	0.493562	0.606681	0.644915	0.657079	0.194634	0.227019	0.0261647	0.166756	0.0731644	0.0378859	0.291339	0.0795099	218789630	ARC34; PRO2446; p34-Arc; PNAS-139;	NM_005731.2	GI:23238209	actin related protein 2/3 complex; subunit 2 (34 kD); ARP2/3 protein complex subunit 34; go_component: cytoskeleton; go_component: Arp2/3 protein complex; go_function: structural constituent of cytoskeleton; go_process: cell motility; go_process: regulation of actin filament polymerization	actin related protein 2/3 complex subunit 2	489	FALSE
GeneID:9140	ATG12	cg26233209	0.739283	0.731911	0.811125	0.824183	0.817603	0.918361	0.869701	0.940855	0.485714	0.567195	0.0531927	0.134903	0.098789	0.17845	0.0907912	0.162042	115206663	APG12; APG12L; HAPG12;	NM_004707.2	GI:38261968	Apg12 (autophagy; yeast) homolog; Apg12 (autophagy 12; S. cerevisiae)-like; APG12 autophagy 12-like (S. cerevisiae); go_component: cytoplasm; go_component: cytoplasm; go_function: protein binding; go_process: apoptosis; go_process: autophagy; go_process: ubiquitin cycle; go_process: autophagic vacuole formation	APG12 autophagy 12-like	1265	FALSE
GeneID:8707	B3GALT2	cg16608652	0.725453	0.620845	0.669749	0.729469	0.720165	0.883923	0.852562	0.878779	0.0531496	0.0325544	0.120077	0.0274199	0.0488292	0.0239423	0.615385	0.129196	191422013	GLCT2; BETA3GALT2; beta3Gal-T2;	NM_003783.2	GI:15451871	beta-3-galt2; go_component: membrane; go_component: Golgi stack; go_component: integral to membrane; go_function: manganese ion binding; go_function: galactosyltransferase activity; go_function: transferase activity; transferring glycosyl groups; go_function: UDP-galactose beta-N-acetylglucosamine beta-1;3-galactosyltransferase activity; go_process: protein amino acid glycosylation	UDP-Gal:betaGlcNAc beta 1;3-galactosyltransferase 2	334	FALSE
GeneID:8707	B3GALT2	cg00725635	0.296536	0.33258	0.596875	0.498437	0.611449	0.554574	0.629058	0.46022	0.0953347	0.00874616	0	0.0155985	0.00346808	0	0.137589	0.119835	191422429	GLCT2; BETA3GALT2; beta3Gal-T2;	NM_003783.2	GI:15451871	beta-3-galt2; go_component: membrane; go_component: Golgi stack; go_component: integral to membrane; go_function: manganese ion binding; go_function: galactosyltransferase activity; go_function: transferase activity; transferring glycosyl groups; go_function: UDP-galactose beta-N-acetylglucosamine beta-1;3-galactosyltransferase activity; go_process: protein amino acid glycosylation	UDP-Gal:betaGlcNAc beta 1;3-galactosyltransferase 2	82	FALSE
GeneID:126792	B3GALT6	cg19945840	0.783652	0.809749	0.823744	0.828498	0.89739	0.828963	0.774993	0.83236	0.270752	0.595687	0.160238	0.318383	0.190418	0.455614	0.341689	0.421564	1157899	beta3GalT6;	NM_080605.2	GI:37537720	beta-1;3-galactosyltransferase-6; UDP-Gal:betaGlcNAc beta 1;3-galactosyltransferase; polypeptide 6; go_component: membrane; go_component: integral to membrane; go_component: Golgi medial cisterna; go_function: manganese ion binding; go_function: transferase activity; transferring glycosyl groups; go_function: galactosylxylosylprotein 3-beta-galactosyltransferase activity; go_process: protein amin…	UDP-Gal:betaGal beta 1;3-galactosyltransferase polypeptide 6	391	TRUE	1:1156312-1159510
GeneID:578	BAK1	cg07679836	0.459571	0.39983	0.436464	0.478426	0.421944	0.41838	0.354863	0.407758	0.0511334	0.144291	0.0538325	0.296163	0.262421	0.0960604	0.199165	0.106467	33656401	BAK; CDN1; BCL2L7; MGC117255;	NM_001188.2	GI:33457353	cell death inhibitor 1; apoptosis regulator BAK; Bcl-2 homologous antagonist/killer; BCL2-like 7 protein; go_component: membrane; go_component: integral to membrane; go_function: protein self binding; go_function: protein heterodimerization activity; go_process: induction of apoptosis; go_process: regulation of apoptosis; go_process: apoptotic mitochondrial changes	BCL2-antagonist/killer 1	442	FALSE
GeneID:56257	BCDIN3	cg12584718	0.470384	0.459176	0.714083	0.736886	0.776948	0.735658	0.67319	0.689674	0.0974046	0.343483	0.139511	0.257568	0.168584	0.346163	0.365071	0.246288	99866338	FLJ20257;	NM_019606.4	GI:47271405	go_component: nucleus; go_function: transferase activity; go_function: methyltransferase activity; go_function: S-adenosylmethionine-dependent methyltransferase activity	bin3; bicoid-interacting 3	873	TRUE	7:99863663-99866414
GeneID:590	BCHE	cg21995126	0.555709	0.515966	0.6096	0.66383	0.664516	0.79801	0.786589	0.710983	0.423423	0.110898	0.0333871	0.0770529	0.108059	0.0783096	0.0865169	0.19028	167037956	E1; CHE1;	NM_000055.1	GI:4557350	go_component: extracellular region; go_function: enzyme binding; go_function: hydrolase activity; go_function: cholinesterase activity; go_function: beta-amyloid binding; go_function: serine esterase activity; go_process: cocaine metabolism	butyrylcholinesterase precursor	12	FALSE
GeneID:53630	BCMO1	cg17465631	0.57574	0.598934	0.622174	0.56524	0.669243	0.78728	0.729573	0.733647	0.174643	0.230122	0.173721	0.199005	0.237405	0.125367	0.152381	0.144343	79830001	BCO; BCDO; BCMO; BCDO1; FLJ10730;	NM_017429.2	GI:74027269	beta-carotene 15; 15prime-dioxygenase 1; go_function: iron ion binding; go_function: oxidoreductase activity; go_function: beta-carotene 15;15prime-monooxygenase activity	beta-carotene 15; 15prime-monooxygenase 1	204	FALSE
GeneID:330	BIRC3	cg14481222	0.442324	0.334497	0.580597	0.539792	0.607397	0.665596	0.584781	0.828726	0.0637191	0.111124	0.0690142	0.0955399	0.0472433	0.0540038	0.0705364	0.0652504	101693184	AIP1; API2; MIHC; CIAP2; HAIP1; HIAP1; MALT2; RNF49;	NM_001165.3	GI:33946283	apoptosis inhibitor 2; TNFR2-TRAF signaling complex protein; mammalian IAP homolog C; inhibitor of apoptosis protein 1; go_component: intracellular; go_function: protein binding; go_function: zinc ion binding; go_function: metal ion binding; go_function: protein binding; go_process: anti-apoptosis; go_process: regulation of apoptosis; go_process: cell surface receptor linked signal transduction	baculoviral IAP repeat-containing protein 3	220	FALSE
GeneID:83638	Bles03	cg10467098	0.456221	0.402484	0.841727	0.837889	0.880307	0.945608	0.898089	0.911734	0.0641647	0.195971	0	0.101097	0.0441048	0.101359	0.501757	0.119492	65444468	P5326;	NM_031450.2	GI:31543378	synonym: P5326	basophilic leukemia expressed protein BLES03	1361	FALSE
GeneID:282991	BLOC1S2	cg26610808	0.329913	0.370449	0.584541	0.527299	0.582461	0.676831	0.521828	0.73821	0.0462185	0	0	0	0	0	0.0470852	0.0472175	102036675	BLOS2; FLJ30135; MGC10120; RP11-316M21.4;	NM_173809.2	GI:46852397	isoform 1 is encoded by transcript variant 1; centrosomal 10 kDa protein; go_function: protein self binding	biogenesis of lysosome-related organelles complex-1; subunit 2 isoform 1	246	TRUE	10:102035809-102036800
GeneID:23476	BRD4	cg08044694	0.919595	0.927444	0.863198	0.837945	0.861846	0.945519	0.905949	0.910868	0.0390189	0.00856047	0.00781135	0.00782095	0.409137	0.0219614	0.746434	0.0445393	15252927	CAP; MCAP; HUNKI;	NM_058243.1	GI:19718730	isoform long is encoded by transcript variant long; chromosome-associated protein; bromodomain-containing 4; go_component: nucleus	bromodomain-containing protein 4 isoform long	665	TRUE	19:15252811-15253031
GeneID:23476	BRD4	cg02533173	0.72903	0.681814	0.536733	0.57868	0.545935	0.85498	0.789036	0.724221	0.0859564	0.136778	0.0554907	0.0565302	0.0778408	0.0785865	0.403722	0.102407	15252124	CAP; MCAP; HUNKI;	NM_058243.1	GI:19718730	isoform long is encoded by transcript variant long; chromosome-associated protein; bromodomain-containing 4; go_component: nucleus	bromodomain-containing protein 4 isoform long	138	FALSE
GeneID:10950	BTG3	cg14380517	0.744507	0.725678	0.445906	0.599692	0.591002	0.602759	0.489855	0.496396	0.123961	0.013632	0.0201914	0.0135684	0.0110376	0.00460839	0.0711172	0.0568162	17907632	ANA; TOB5; TOFA; TOB55; MGC8928;	NM_006806.3	GI:28872721	abundant in neuroepithelium area; go_process: negative regulation of cell proliferation; go_process: regulation of progression through cell cycle	B-cell translocation gene 3	599	TRUE	21:17905716-17907712
GeneID:10384	BTN3A3	cg25193278	0.887077	0.902747	0.71189	0.721541	0.739771	0.88783	0.848082	0.852494	0.0923913	0.0999277	0.0715421	0.150806	0.0864711	0.179796	0.0962644	0.0946502	26548763	BTF3;	NM_006994.3	GI:37574626	isoform a is encoded by transcript variant 1; butyrophilin 3; go_component: integral to membrane	butyrophilin; subfamily 3; member A3 isoform a	21	FALSE
GeneID:153579	BTNL9	cg05886367	0.848106	0.928756	0.718944	0.744023	0.755556	0.906323	0.858807	0.871455	0.0441177	0.0781856	0.140418	0.131921	0.338007	0.239805	0.0715167	0.324524	180399839	BTN3; VDLS1900;	NM_152547.2	GI:60460896	butyrophilin 3; go_component: integral to membrane	butyrophilin-like 9	15	FALSE
GeneID:9689	BZW1	cg10637955	0.21995	0.278528	0.42622	0.471633	0.48964	0.485376	0.464454	0.485686	0.157426	0.104554	0.0723808	0.134009	0.13084	0.0772094	0.0940018	0.0659824	201384074	orf; BZAP45; KIAA0005; Nbla10236;	NM_014670.2	GI:41281428	basic leucine-zipper protein BZAP45; putative protein product of Nbla10236; go_component: cytoplasm; go_function: translation initiation factor activity; go_process: regulation of translational initiation	basic leucine zipper and W2 domains 1	818	FALSE
GeneID:11067	C10orf10	cg04444771	0.741107	0.920497	0.84479	0.829655	0.869888	0.947327	0.888257	0.911812	0.0455617	0.24776	0	0.210846	0.389945	0.040778	0.0515	0.0733125	44793718	FIG; DEPP;	NM_007021.2	GI:38570048	decidual protein induced by progesterone	fasting induced gene	545	FALSE
GeneID:79096	C11orf49	cg26198807	0.805381	0.802971	0.694052	0.693858	0.678919	0.708722	0.658466	0.670351	0.436392	0.519167	0.326993	0.447916	0.445454	0.401182	0.397727	0.379274	46914334	MGC4707; FLJ22210;	NM_024113.3	GI:51558739	isoform 3 is encoded by transcript variant 3; go_function: calcium ion binding	hypothetical protein LOC79096 isoform 3	493	TRUE	11:46914027-46914423
GeneID:64897	C12orf43	cg19395441	0.409287	0.318951	0.407367	0.411352	0.433447	0.495114	0.456903	0.491618	0.0707291	0.0320976	0.0436521	0.0444448	0.0505003	0.043031	0.034396	0.0836867	119938834	FLJ12448;	NM_022895.1	GI:12597630	synonym: FLJ12448	hypothetical protein LOC64897	151	TRUE	12:119938389-119938893
GeneID:283489	C13orf8	cg10893437	0.439482	0.566872	0.410329	0.415158	0.496219	0.518002	0.498883	0.523248	0.0850316	0.255748	0.0836092	0.134166	0.0934876	0.140243	0.137555	0.0817308	114097594	FLJ90413; KIAA1802;	NM_032436.1	GI:41281611	go_component: nucleus; go_function: zinc ion binding; go_function: metal ion binding; go_function: nucleic acid binding	hypothetical protein LOC283489	523	FALSE
GeneID:79652	C16orf30	cg11375102	0.804947	0.78115	0.76367	0.784891	0.785004	0.794561	0.768464	0.777899	0.0460586	0.156594	0.0732965	0.0514244	0.0678089	0.0383384	0.0663717	0.0595469	1523811	CLP24; FLJ20898;	NM_024600.1	GI:13375800	go_component: integral to membrane	claudin-like protein 24	152	TRUE	16:1523788-1524691
GeneID:388289	C16orf47	cg10683939	0.784091	0.851957	0.76909	0.750498	0.76495	0.86259	0.835264	0.903359	0.10901	0.485972	0.0981874	0.0974325	0.0782396	0.0854925	0.140407	0.148342	71735743	FLJ26184;	NM_207385.1	GI:46409401	synonym: FLJ26184	hypothetical protein LOC388289	104	FALSE
GeneID:84299	C17orf37	cg16332577	0.420456	0.470709	0.470295	0.507221	0.537433	0.560585	0.520667	0.583892	0.0249233	0.199632	0.0323846	0.0931903	0.0716343	0.0902398	0.245693	0.0518529	35139875	C35; ORB3; XTP4; MGC14832;	NM_032339.3	GI:42822890	go_function: selenium binding; go_process: cell redox homeostasis	chromosome 17 open reading frame 37	439	TRUE	17:35139811-35141046
GeneID:78995	C17orf53	cg25425074	0.851476	0.910389	0.726971	0.706255	0.736237	0.86317	0.774914	0.842854	0.125	0.506882	0.267924	0.256306	0.179344	0.190817	0.508323	0.174384	39574438	MGC3130; FLJ11594;	NM_024032.2	GI:31543178	synonyms: MGC3130; FLJ11594	hypothetical protein LOC78995	414	TRUE	17:39574334-39575559
GeneID:55018	C17orf73	cg18490846	0.877292	0.878224	0.787361	0.742915	0.753381	0.933753	0.894096	0.879509	0.0649954	0.0402388	0.0796554	0.0530616	0.0385732	0.157087	0.225246	0.244157	46200721	FLJ20694;	NM_017928.1	GI:8923622	synonym: FLJ20694	hypothetical protein LOC55018	843	FALSE
GeneID:55352	C17orf79	cg12000587	0.341956	0.35379	0.415468	0.433766	0.413011	0.552882	0.575421	0.540895	0.0438005	0.00242617	0.0273116	0.0382515	0.0187354	0.0335909	0.153846	0.0422764	27210743	TTP1; FLJ21119; HSA272196;	NM_018405.2	GI:24475639	go_component: cellular component unknown; go_function: molecular function unknown; go_process: biological process unknown	hypothetical protein LOC55352	374	TRUE	17:27209610-27210797
GeneID:126868	C1orf161	cg09440340	0.812161	0.818001	0.882121	0.84	0.894727	0.883273	0.865799	0.892166	0.0628255	0.426	0.262394	0.107027	0.164	0.0538813	0.118835	0.0193331	116455938	FLJ38716; RP5-1185H19.1;	NM_152367.1	GI:22748790	synonyms: FLJ38716; RP5-1185H19.1	hypothetical protein LOC126868	39	FALSE
GeneID:148423	C1orf52	cg05654164	0.973915	0.966999	0.867079	0.878706	0.894221	0.975912	0.963293	0.961209	0.0259658	0.049409	0	0.00420266	0.0102345	0.00645258	0.0260078	0.0313993	85498480	gm117; FLJ44982; RP11-234D19.1;	NM_198077.1	GI:37620205	synonyms: gm117; FLJ44982; RP11-234D19.1	hypothetical protein LOC148423	567	FALSE
GeneID:65123	C1orf60	cg07688613	0.394177	0.457091	0.394035	0.366221	0.35958	0.340549	0.434975	0.352287	0.03678	0.0756691	0.0217209	0.0121577	0.0206766	0	0.0614934	0.0306991	151966645	INT3; INTS3; FLJ21919; DKFZp686E1950; DKFZp781I1253; RP11-216N14.2; DKFZp686O20115;	NM_023015.3	GI:39995083	synonyms: INT3; INTS3; FLJ21919; DKFZp686E1950; DKFZp781I1253; RP11-216N14.2; DKFZp686O20115	hypothetical protein LOC65123	546	TRUE	1:151966208-151967309
GeneID:714	C1QC	cg11393848	0.794628	0.80216	0.846581	0.860825	0.861251	0.822278	0.900825	0.843453	0.0617284	0.0781058	0.00764119	0.12511	0.210724	0.150724	0.118526	0.349741	22841927	C1QG; C1q-C; FLJ27103;	NM_172369.2	GI:56786154	complement component C1q; C chain; go_component: cytoplasm; go_component: extracellular region; go_process: phosphate transport; go_process: innate immune response; go_process: complement activation; classical pathway	complement component 1; q subcomponent; gamma polypeptide	807	FALSE
GeneID:114898	C1QTNF2	cg07816439	0.488147	0.501129	0.508106	0.489646	0.50077	0.450943	0.465918	0.484305	0.0749746	0.24312	0.0493326	0.168437	0.171516	0.0201222	0.413727	0.0440235	159730423	CTRP2; zacrp2;	NM_031908.3	GI:34147510	complement-c1q tumor necrosis factor-related protein 2; go_component: cytoplasm; go_process: phosphate transport	C1q and tumor necrosis factor related protein 2	216	TRUE	5:159729799-159730450
GeneID:114899	C1QTNF3	cg18752880	0.965731	0.955718	0.900151	0.904635	0.896333	0.969508	0.951202	0.958035	0.173448	0.304708	0.53179	0.100663	0.0782143	0.0682816	0.146948	0.228032	34079266	Cors; CTRP3; Corcs; CORS26; FLJ37576;	NM_181435.4	GI:62739182	isoform b is encoded by transcript variant 2; 2310005P21Rik; complement-c1q tumor necrosis factor-related protein 3; collagenous repeat-containing sequence of 26-kDa; go_component: cytoplasm; go_process: phosphate transport	C1q and tumor necrosis factor related protein 3 isoform b	192	FALSE
GeneID:715	C1R	cg15776355	0.648523	0.705601	0.604375	0.660606	0.682432	0.639038	0.660308	0.64689	0.22043	0.0499172	0.0642885	0.120647	0.0763116	0.0477564	0.0831722	0.103002	7137031		NM_001733.4	GI:66347874	go_component: extracellular space; go_function: calcium ion binding; go_function: complement component C1r activity; go_process: proteolysis; go_process: innate immune response; go_process: complement activation; classical pathway	complement component 1; r subcomponent	693	FALSE
GeneID:716	C1S	cg05538432	0.691305	0.660345	0.52356	0.52187	0.565217	0.812121	0.657052	0.735049	0.12556	0.176395	0.164594	0.142361	0.171857	0.0701185	0.212554	0.173673	7038012		NM_001734.2	GI:41393600	go_component: extracellular region; go_component: integral to membrane; go_function: calcium ion binding; go_function: rhodopsin-like receptor activity; go_function: complement component C1s activity; go_process: proteolysis; go_process: innate immune response; go_process: complement activation; classical pathway; go_process: G-protein coupled receptor protein signaling pathway	complement component 1; s subcomponent	266	FALSE
GeneID:79183	C20orf121	cg00431114	0.324028	0.354823	0.441887	0.43673	0.451493	0.661237	0.736571	0.76073	0.0410122	0.0607985	0.0191314	0	0.00757422	0.0179743	0.135816	0.0383076	42537441	MGC2470; DKFZp686E0870;	NM_024331.2	GI:34147379	go_component: intracellular; go_function: transporter activity; go_process: transport	hypothetical protein LOC79183	520	FALSE
GeneID:90203	C20orf161	cg06425868	0.309353	0.357307	0.269607	0.238446	0.301411	0.323609	0.333373	0.350989	0.0337079	0.0833367	0.0357539	0.021565	0.0273887	0.0254615	0.09174	0.0410609	43896635	SNX-L; SNX21; PP3993; MGC29895; dJ337O18.4;	NM_033421.2	GI:23510343	isoform a is encoded by transcript variant 1; sorting nexin L; sorting nexin 21; go_function: binding; go_process: protein transport; go_process: intracellular signaling cascade	sorting nexin 21 isoform a	758	TRUE	20:43895503-43896653
GeneID:149954	C20orf186	cg21519900	0.864034	0.909029	0.810363	0.784768	0.799494	0.926927	0.880132	0.889739	0.0371747	0.536281	0.0359597	0.266041	0.125432	0.0279126	0.537449	0.10507	31134273	RY2G5; LPLUNC4; dJ726C3.5;	NM_182519.1	GI:32698867	likely ortholog of rat probable ligand-binding protein RY2G5; long palate; lung and nasal epithelium carcinoma associated 4; go_function: lipid binding	antimicrobial peptide RY2G5	143	FALSE
GeneID:55304	C20orf38	cg17309462	0.874604	0.870816	0.765795	0.793528	0.816979	0.874686	0.843204	0.872452	0.077185	0.0846361	0.0741528	0.0481846	0.0581552	0.0214917	0.063772	0.0646861	12938495	FLJ11112;	NM_018327.1	GI:8922874	synonym: FLJ11112	hypothetical protein LOC55304	648	FALSE
GeneID:113278	C20orf54	cg04972979	0.77512	0.706707	0.756738	0.739843	0.805836	0.843881	0.932716	0.893836	0.0704475	0.423628	0.223461	0.362647	0.44935	0.266664	0.0264529	0.257246	697148	MGC10698; bA371L19.1;	NM_033409.2	GI:34147463	go_component: membrane; go_component: integral to membrane	hypothetical protein LOC113278	17	FALSE
GeneID:58490	C20orf77	cg03792653	0.720262	0.584598	0.826878	0.898258	0.898045	0.537672	0.66395	0.591505	0.0314465	0.239775	0.0219908	0.129704	0.101635	0.210768	0.284742	0.0264019	36094862	dJ1057B20.2; DKFZp434P0735;	NM_021215.2	GI:22507393	synonyms: dJ1057B20.2; DKFZp434P0735	hypothetical protein LOC58490	605	TRUE	20:36094745-36096099
GeneID:246705	C21orf94	cg27032352	0.347948	0.261278	0.404973	0.351648	0.353057	0.395053	0.456638	0.421031	0.0633803	0	0.0302204	0.0164835	0.0169784	0.0129264	0.147059	0.12843	28306198		NM_145180.2	GI:24475827		hypothetical protein LOC246705	1374	FALSE
GeneID:149992	C21orf99	cg05674444	0.52689	0.350947	0.531609	0.493433	0.514914	0.681767	0.665696	0.572786	0.209446	0.0147884	0.0139128	0.0631368	0.0710216	0.0387437	0.0757409	0.178869	13336689		NM_153773.1	GI:24415991		hypothetical protein LOC149992	287	FALSE
GeneID:6936	C2orf3	cg11051158	0.367576	0.362418	0.320372	0.440363	0.429752	0.40617	0.377255	0.354369	0.0573134	0.216828	0.076534	0.0615905	0.166964	0.060193	0.0583101	0.0677006	75791731	GCF; TCF9; DNABF;	NM_003203.3	GI:44890064	transcription factor 9 (binds GC-rich sequences); GC bindng factor; go_component: nucleus; go_function: DNA binding; go_function: RNA polymerase II transcription factor activity; go_process: transcription; go_process: regulation of transcription; DNA-dependent	hypothetical protein LOC6936	99	TRUE	2:75790971-75791958
GeneID:84279	C2orf7	cg13415850	0.317219	0.369008	0.463024	0.449694	0.518609	0.456399	0.405195	0.400953	0.0424569	0.0908168	0.077506	0.117623	0.0612774	0.0623053	0.203202	0.0557509	73313350	PAP21; MGC13004;	NM_032319.1	GI:14150089	protease-associated domain-containing glycoprotein 21 kDa; go_component: extracellular region; go_function: peptidase activity; go_process: proteolysis	chromosome 2 open reading frame 7	514	FALSE
GeneID:51161	C3orf18	cg14035045	0.761814	0.823769	0.718328	0.660039	0.747427	0.779778	0.79943	0.74625	0.155042	0.560573	0.0667744	0.287679	0.304098	0.10134	0.488513	0.12049	50581293	G20;	NM_016210.2	GI:31543080	g20 protein	hypothetical protein LOC51161	1107	TRUE	3:50580742-50581584
GeneID:26355	C3orf28	cg17133388	0.70928	0.720194	0.482116	0.557649	0.536548	0.616126	0.54441	0.597325	0.0510894	0.290564	0.0337692	0.0570289	0.0465705	0.0424229	0.0888717	0.0395669	123585417	E2IG5; HGTD-P;	NM_014367.3	GI:49355720	HIF-1 alpha-responsive proapoptotic molecule	growth and transformation-dependent protein	296	TRUE	3:123585391-123585986
GeneID:56983	C3orf9	cg17421623	0.608453	0.714028	0.722088	0.706943	0.727197	0.706902	0.723223	0.751803	0.0770393	0.0712785	0.0362774	0.0658995	0.0724055	0.0187997	0.0943284	0.0362289	120670260	MDSRP; MDS010; MGC32995;	NM_152305.1	GI:31982952	9630046K23Rik; x 010 protein; myelodysplastic syndromes relative	hypothetical protein LOC56983	229	FALSE
GeneID:80069	C6orf208	cg10865119	0.353396	0.398408	0.448	0.371329	0.431233	0.446728	0.412013	0.38846	0.0429484	0.110629	0.0515555	0.0746165	0.115493	0.0442651	0.145	0.0566343	169932037	FLJ13162; MGC120218; dJ182D15.1; RP1-266L20.3;	NM_025002.1	GI:13376514	synonyms: FLJ13162; MGC120218; dJ182D15.1; RP1-266L20.3	hypothetical protein LOC80069	305	TRUE	6:169931539-169933083
GeneID:112495	C6orf51	cg05449607	0.514585	0.586975	0.407868	0.472269	0.472908	0.36777	0.405254	0.453273	0.0711732	0.124959	0.0619167	0.0695331	0.0621977	0.0371318	0.101523	0.0937435	111386305	bA397G5.3;	NM_138408.2	GI:50355976	synonym: bA397G5.3	hypothetical protein LOC112495	151	TRUE	6:111386158-111386952
GeneID:84294	C8orf53	cg17256555	0.306282	0.271396	0.488553	0.464706	0.515138	0.532527	0.474228	0.479701	0.0575195	0.0566339	0.067258	0.0539427	0.0230021	0.0534609	0.040393	0.049194	117847669	MGC14595;	NM_032334.1	GI:14150117	synonym: MGC14595	hypothetical protein LOC84294	254	TRUE	8:117847605-117848400
GeneID:51759	C9orf78	cg24475171	0.676864	0.77691	0.639073	0.546789	0.580589	0.837266	0.748901	0.793788	0.175115	0.478355	0.174861	0.177093	0.264973	0.105742	0.464107	0.160692	131638707	HSPC220; bA409K20.3;	NM_016482.2	GI:24475983	isoform 1 is encoded by transcript variant 1; hepatocellular carcinoma-associated antigen 59	chromosome 9 open reading frame 78 isoform 1	1326	FALSE
GeneID:768	CA9	cg19257550	0.922634	0.919719	0.873282	0.901106	0.873379	0.961634	0.924599	0.936181	0.455446	0.176272	0.0374278	0.0311329	0.212007	0.53596	0.599626	0.285828	35663909	MN;	NM_001216.1	GI:9955947	carbonic dehydratase; RCC-associated protein G250; go_component: nucleus; go_component: membrane; go_component: integral to membrane; go_function: lyase activity; go_function: zinc ion binding; go_function: metal ion binding; go_function: carbonate dehydratase activity; go_process: one-carbon compound metabolism	carbonic anhydrase IX precursor	6	FALSE
GeneID:51475	CABP2	cg00983899	0.751753	0.789103	0.760188	0.765392	0.753602	0.78469	0.817426	0.769565	0.392741	0.329473	0.33014	0.389862	0.505408	0.42738	0.747001	0.581043	67047429		NM_031204.1	GI:13929435	isoform 2 is encoded by transcript variant 2; go_function: calcium ion binding; go_process: signal transduction	calcium binding protein 2 isoform 2	14	FALSE
GeneID:27091	CACNG5	cg06226384	0.913237	0.878608	0.709318	0.693593	0.745953	0.889929	0.879844	0.870288	0.285075	0.011034	0.058946	0.233954	0.251766	0.206288	0.176289	0.534323	62303813	MGC126656; MGC126682;	NM_145811.1	GI:22027550	isoform a is encoded by transcript variant 1; neuronal voltage-gated calcium channel gamma-5 subunit; go_component: membrane; go_component: membrane fraction; go_component: integral to plasma membrane; go_function: calcium ion binding; go_function: voltage-gated calcium channel activity; go_process: ion transport; go_process: calcium ion transport	voltage-dependent calcium channel gamma-5 subunit isoform a	100	FALSE
GeneID:794	CALB2	cg16893574	0.773448	0.744606	0.746566	0.661593	0.681181	0.75366	0.794922	0.778409	0.104137	0.407322	0.125212	0.373874	0.281639	0.306282	0.589504	0.28954	69949596	CAL2;	NM_001740.2	GI:6031158	full length protein isoform is encoded by transcript variant CALB2; calbindin D29K; calbindin 2; (29kD; calretinin); go_function: calcium ion binding	calbindin 2 full length protein isoform	531	FALSE
GeneID:10241	CALCOCO2	cg07460665	0.313333	0.539643	0.39418	0.376578	0.434064	0.284891	0.35724	0.356845	0.124538	0.165562	0.0133545	0.086061	0.103401	0.0782397	0.113307	0.114955	44263911	NDP52; MGC17318;	NM_005831.3	GI:33519473	nuclear domain 10 protein; go_component: nucleus; go_component: cytoplasm; go_function: protein binding; go_process: viral life cycle	calcium binding and coiled-coil domain 2	540	TRUE	17:44262933-44264111
GeneID:805	CALM2	cg19536127	0.633069	0.612837	0.629559	0.64787	0.686705	0.654633	0.578023	0.634524	0.035904	0.0759776	0.0577193	0.0478806	0.031694	0.0332915	0.0330993	0.0270659	47257790	PHKD; CAMII; PHKD2;	NM_001743.3	GI:20428653	phosphorylase kinase delta; LP7057 protein; calmodulin 1 (phosphorylase kinase; delta)	calmodulin 2	636	TRUE	2:47255974-47257798
GeneID:808	CALM3	cg17832674	0.345823	0.383647	0.299167	0.314944	0.321674	0.376908	0.375574	0.430186	0.046815	0.171857	0.0141629	0.0635681	0.025611	0.0124328	0.163102	0.0362954	51795558	PHKD; PHKD3;	NM_005184.2	GI:58218967	go_function: calcium ion binding	calmodulin 3	794	TRUE	19:51795503-51796869
GeneID:10392	CARD4	cg15815016	0.298771	0.421399	0.30459	0.28844	0.342903	0.259306	0.157097	0.243135	0.0270419	0.0385337	0.00194397	0.0030866	0.000424561	0.0114772	0.0309614	0.0305414	30485192	NOD1;	NM_006092.1	GI:5174616	caspase recruitment domain 4; go_component: cytoplasm; go_function: ATP binding; go_function: nucleotide binding; go_function: protein binding; go_function: peptidoglycan binding; go_function: caspase activator activity; go_function: signal transducer activity; go_process: defense response; go_process: regulation of apoptosis; go_process: signal transduction; go_process: inflammatory response; go…	caspase recruitment domain family; member 4	402	TRUE	7:30484337-30485338
GeneID:64170	CARD9	cg02516189	0.814105	0.844949	0.802462	0.820912	0.842214	0.854785	0.879286	0.878655	0.236228	0.663487	0.36038	0.344484	0.258212	0.227402	0.506401	0.0423211	138387913	hCARD9;	NM_052813.2	GI:47717130	go_component: intracellular; go_function: protein binding; go_process: regulation of apoptosis	caspase recruitment domain protein 9	16	FALSE
GeneID:834	CASP1	cg13802966	0.880364	0.931174	0.878664	0.859567	0.88863	0.923878	0.940923	0.92893	0.421286	0.428443	0.228499	0.437593	0.232372	0.38525	0.516464	0.290087	104411044	ICE; P45; IL1BC;	NM_033294.2	GI:73622111	isoform delta is encoded by transcript variant delta; caspase 1; apoptosis-related cysteine protease (interleukin 1; beta; convertase); interleukin 1-beta convertase; interleukin 1-B converting enzyme; IL1B-convertase; go_component: intracellular; go_function: protein binding; go_function: caspase activity; go_function: caspase activator activity; go_function: signal transducer activity; go_funct…	caspase 1 isoform delta	23	FALSE
GeneID:23581	CASP14	cg01999333	0.712073	0.812118	0.664748	0.667131	0.702602	0.877526	0.821826	0.843245	0.149228	0.155237	0.182796	0.342863	0.503387	0.298818	0.330334	0.408678	15023623	MGC119078; MGC119079;	NM_012114.1	GI:6912285	caspase 14; apoptosis-related cysteine protease; apoptosis-related cysteine protease; go_function: caspase activity; go_function: cysteine-type peptidase activity; go_process: apoptosis; go_process: proteolysis; go_process: epidermis development	caspase 14 precursor	392	FALSE
GeneID:26093	CCDC9	cg26502594	0.348684	0.399225	0.319714	0.341931	0.387389	0.315939	0.429815	0.309893	0.0234013	0.0305064	0.0145731	0.0085137	0.0192704	0.0105806	0.0316835	0.0190535	52451316	DKFZP586M1019;	NM_015603.1	GI:7661689	synonym: DKFZP586M1019	coiled-coil domain containing 9	316	TRUE	19:52450285-52453018
GeneID:6362	CCL18	cg08214029	0.829915	0.834338	0.743563	0.813841	0.820444	0.815102	0.809939	0.78947	0.0527265	0.0064758	0.00366961	0.0348119	0.0601341	0.0431003	0.0717146	0.268661	31415591	CKb7; PARC; AMAC1; DCCK1; MIP-4; AMAC-1; DC-CK1; SCYA18;	NM_002988.2	GI:22547150	small inducible cytokine subfamily A (Cys-Cys); member 18; pulmonary and activation-regulated; macrophage inflammatory protein 4; pulmonary and activation-regulated chemokine; alternative macrophage activation-associated CC chemokine 1; dendritic cell chemokine 1; CC chemokine ligand 18; chemokine (C-C); dendritic; go_component: extracellular space; go_function: chemokine activity; go_process: ch…	small inducible cytokine A18 precursor	165	FALSE
GeneID:6347	CCL2	cg11860203	0.333922	0.384463	0.452941	0.430842	0.506287	0.507308	0.51163	0.488723	0.0288132	0.0627316	0.0624158	0.0341307	0.033843	0.0126309	0.0207888	0.03493	29606629	HC11; MCAF; MCP1; MCP-1; SCYA2; GDCF-2; SMC-CF; HSMCR30; MGC9434; GDCF-2 HC11;	NM_002982.3	GI:56119169	small inducible cytokine A2 (monocyte chemotactic protein 1; homologous to mouse Sig-je); monocyte chemoattractant protein-1; monocyte chemotactic and activating factor; monocyte secretory protein JE; small inducible cytokine subfamily A (Cys-Cys); member 2; go_component: membrane; go_component: extracellular space; go_function: chemokine activity; go_function: protein kinase activity; go_process…	small inducible cytokine A2 precursor	220	FALSE
GeneID:56477	CCL28	cg23863670	0.853441	0.885383	0.735093	0.768421	0.758364	0.896898	0.902956	0.919946	0.0776583	0.712071	0.184402	0.461104	0.431828	0.183896	0.398714	0.21966	43447686	MEC; CCK1; SCYA28; MGC71902;	NM_019846.3	GI:22538809	CC chemokine CCL28; mucosae-associated epithelial chemokine; small inducible cytokine subfamily A (Cys-Cys); member 28; go_component: extracellular space; go_function: chemokine activity; go_process: chemotaxis; go_process: immune response; go_process: sensory perception	small inducible cytokine A28 precursor	543	FALSE
GeneID:414062	CCL3L3	cg11207564	0.71849	0.532187	0.638041	0.622521	0.637306	0.83033	0.765027	0.7744	0.0788333	0.0163251	0.0883656	0.0638008	0.102888	0.149443	0.0568487	0.285312	31547848	LD78; 464.2; SCYA3L; SCYA3L1; D17S1718; LD78BETA; MGC12815;	NM_001001437.2	GI:48949908	small inducible cytokine A3-like 1; G0S19-2; chemokine (C-C motif) ligand 3-like; centromeric; go_component: extracellular region; go_function: chemokine activity; go_process: immune response	chemokine (C-C motif) ligand 3-like 3 precursor	407	FALSE
GeneID:930	CD19	cg14102807	0.873896	0.896976	0.861915	0.885371	0.889873	0.899863	0.914537	0.879583	0.588849	0.473506	0.567018	0.654391	0.701744	0.613381	0.862761	0.57931	28851178	B4; MGC12802;	NM_001770.3	GI:32481214	B-lymphocyte antigen CD19; go_component: plasma membrane; go_component: integral to membrane; go_component: integral to plasma membrane; go_function: protein binding; go_function: receptor signaling protein activity; go_process: cellular defense response; go_process: cell surface receptor linked signal transduction	CD19 antigen	399	FALSE
GeneID:910	CD1B	cg15952487	0.795943	0.907622	0.681257	0.674651	0.741427	0.853638	0.806808	0.854319	0.191111	0.0965179	0.127492	0.137555	0.224739	0.187608	0.146958	0.411007	156567357	CD1; MGC125990; MGC125991; a1 domain;	NM_001764.1	GI:4502644	Thymocyte antigen CD1B; go_component: endosome; go_component: plasma membrane; go_component: plasma membrane; go_component: integral to membrane; go_process: antimicrobial humoral response (sensu Vertebrata)	CD1B antigen; b polypeptide	525	FALSE
GeneID:913	CD1E	cg12200412	0.742976	0.760457	0.652896	0.677958	0.711506	0.714933	0.691529	0.647222	0.174516	0.0921377	0.0824212	0.165964	0.21842	0.194389	0.117962	0.474591	156590955	HSCDIEL;	NM_030893.1	GI:13569859	Thymocyte antigen CD1E; CDIE.L; go_component: integral to plasma membrane; go_process: immune response	CD1E antigen; e polypeptide	552	FALSE
GeneID:9936	CD302	cg15352315	0.789773	0.791358	0.607289	0.570463	0.611715	0.66883	0.594559	0.661323	0.0894874	0.102009	0.0874769	0.057707	0.0736557	0.0361085	0.301807	0.0444445	160363282	DCL-1; BIMLEC; CLEC13A; KIAA0022;	NM_014880.3	GI:32526899	C-type lectin BIMLEC precursor; type I transmembrane C-type lectin receptor DCL-1; go_component: integral to membrane; go_function: sugar binding; go_function: receptor activity	CD302 antigen	283	FALSE
GeneID:945	CD33	cg11122968	0.612846	0.804401	0.608796	0.604167	0.68797	0.875078	0.755651	0.669198	0.23494	0.192863	0.063789	0.291814	0.336776	0.312916	0.24183	0.42596	56419107	p67; SIGLEC3; FLJ00391; SIGLEC-3;	NM_001772.2	GI:50726999	go_component: plasma membrane; go_component: integral to plasma membrane; go_function: sugar binding; go_function: protein binding; go_function: receptor activity; go_process: cell adhesion; go_process: cell-cell signaling; go_process: signal transduction; go_process: negative regulation of cell proliferation	CD33 antigen (gp67)	1068	FALSE
GeneID:916	CD3E	cg08956138	0.466505	0.69346	0.513115	0.563771	0.594771	0.856425	0.763733	0.816155	0.0854573	0.132062	0.00407214	0.106619	0.0764131	0.0400708	0.178481	0.167109	117680594	T3E; TCRE;	NM_000733.2	GI:50726997	go_component: T cell receptor complex; go_component: integral to plasma membrane; go_component: external side of plasma membrane; go_function: SH3 domain binding; go_function: protein kinase binding; go_function: T cell receptor binding; go_function: transmembrane receptor activity; go_function: protein heterodimerization activity; go_function: receptor signaling complex scaffold activity; go_pro…	CD3E antigen; epsilon polypeptide (TiT3 complex)	68	FALSE
GeneID:963	CD53	cg10516886	0.778752	0.859402	0.694737	0.640167	0.723293	0.87988	0.845021	0.834694	0.277311	0.136428	0.12894	0.271149	0.273424	0.328605	0.244973	0.417704	111216755	MOX44; TSPAN25;	NM_000560.2	GI:21237756	CD53 glycoprotein; cell surface antigen; transmembrane glycoprotein; CD53 tetraspan antigen; leukocyte surface antigen CD53; antigen MOX44 identified by monoclonal antibody MRC-OX44; go_component: plasma membrane; go_component: plasma membrane; go_component: integral to plasma membrane; go_process: signal transduction; go_process: antimicrobial humoral response (sensu Vertebrata)	CD53 antigen	541	FALSE
GeneID:966	CD59	cg24453664	0.258278	0.245383	0.491821	0.408886	0.503258	0.531318	0.468599	0.445063	0.0409117	0.0360351	0.033788	0.02133	0.0186149	0.0386447	0.0365413	0.0530683	33714989	EJ16; EJ30; EL32; G344; MIN1; MIN2; MIN3; MIC11; MSK21; 16.3A5; p18-20; MGC2354; PROTECTIN;	NM_203331.1	GI:42716298	Antigen identified by monoclonal antibody 16.3A5; CD59 antigen p18-20 (antigen identified by monoclonal antibodies 16.3A5; EJ16; EJ30; EL32 and G344); go_component: plasma membrane; go_component: membrane fraction; go_function: protein binding; go_process: immune response; go_process: blood coagulation; go_process: cell surface receptor linked signal transduction	CD59 antigen p18-20	389	FALSE
GeneID:148170	CDC42EP5	cg09227563	0.376767	0.344443	0.622077	0.599841	0.629092	0.73788	0.735067	0.740062	0.0133947	0.0397861	0.0100374	0.0169968	0.0182571	0.0147467	0.0119474	0.0117829	59676517	CEP5; Borg3; MGC21945; MGC71153;	NM_145057.2	GI:30089965	binder of Rho GTPase 3-like; 1700027J19Rik; 2010007O02Rik; go_component: cytoskeleton; go_process: regulation of cell shape	CDC42 effector protein 5	283	FALSE
GeneID:148170	CDC42EP5	cg03620376	0.288595	0.267703	0.380694	0.341047	0.401103	0.534474	0.505362	0.594162	0.0295257	0.0714037	0.0201658	0.0286201	0.0401038	0.0299548	0.0535563	0.0288709	59676084	CEP5; Borg3; MGC21945; MGC71153;	NM_145057.2	GI:30089965	binder of Rho GTPase 3-like; 1700027J19Rik; 2010007O02Rik; go_component: cytoskeleton; go_process: regulation of cell shape	CDC42 effector protein 5	150	FALSE
GeneID:1003	CDH5	cg08872742	0.88623	0.885302	0.857257	0.864904	0.885045	0.917775	0.915086	0.916674	0.0553398	0.149589	0.536343	0.0836455	0.0715746	0.0522519	0.0370592	0.110173	64957821	7B4; CD144;	NM_001795.2	GI:14589894	VE-cadherin; 7B4 antigen; endothelial-specific cadherin; cd144 antigen; vascular endothelial cadherin; go_component: membrane; go_component: plasma membrane; go_component: integral to membrane; go_component: membrane fraction; go_function: protein binding; go_function: calcium ion binding; go_process: cell adhesion; go_process: homophilic cell adhesion; go_process: homophilic cell adhesion	cadherin 5; type 2 preproprotein	243	FALSE
GeneID:1026	CDKN1A	cg03714916	0.617148	0.711529	0.722897	0.723719	0.780238	0.742667	0.794798	0.863963	0.034327	0.224868	0.0230023	0.0823929	0.0878861	0.0117591	0.127415	0.0797963	36753864	P21; CIP1; SDI1; WAF1; CAP20; CDKN1; MDA-6; p21CIP1;	NM_078467.1	GI:17978494	melanoma differentiation associated protein 6; CDK-interaction protein 1; wild-type p53-activated fragment 1; DNA synthesis inhibitor; go_component: nucleus; go_component: nucleus; go_function: kinase activity; go_function: zinc ion binding; go_function: metal ion binding; go_function: protein binding; go_function: protein binding; go_function: protein kinase activity; go_function: cyclin-depende…	cyclin-dependent kinase inhibitor 1A	601	FALSE
GeneID:1089	CEACAM4	cg21529807	0.588891	0.451135	0.657273	0.680543	0.733273	0.704183	0.888976	0.806209	0.138374	0.051937	0.0356783	0.10158	0.191027	0.117373	0.106764	0.284997	46826318	NCA; CGM7; CGM7_HUMAN;	NM_001817.2	GI:71143131	carcinoembryonic antigen gene family member 7; nonspecific cross-reacting antigen W236; Nonspecific cross-reacting antigen (NCA); go_component: membrane fraction; go_component: integral to plasma membrane	carcinoembryonic antigen-related cell adhesion molecule 4	1036	FALSE
GeneID:23527	CENTB2	cg14163776	0.626477	0.703629	0.667173	0.630607	0.741422	0.878408	0.863061	0.844946	0.116228	0.481445	0.0834697	0.145376	0.291588	0.171305	0.329787	0.114286	196645869	ACAP2; CNT-B2; KIAA0041;	NM_012287.3	GI:40254841	centaurin beta2; Arf GAP with coiled coil; ANK repeat and PH domains 2; go_function: metal ion binding; go_function: GTPase activator activity; go_process: regulation of GTPase activity	centaurin; beta 2	828	FALSE
GeneID:116985	CENTD2	cg18769818	0.799701	0.788882	0.801144	0.81807	0.838307	0.876426	0.799445	0.852869	0.0370216	0.173328	0.0300188	0.0723124	0.0957867	0.0391843	0.0528448	0.0434178	72110707	ARAP1; KIAA0782;	NM_015242.2	GI:21264595	isoform b is encoded by transcript variant 2; ARF-GAP; RHO-GAP; ankyrin repeat; and pleckstrin homology domains-containing protein 1; go_function: zinc ion binding; go_function: metal ion binding; go_function: protein binding; go_function: GTPase activator activity; go_process: signal transduction; go_process: regulation of GTPase activity	centaurin delta 2 isoform b	321	FALSE
GeneID:116985	CENTD2	cg00211661	0.771878	0.75162	0.631219	0.677747	0.706802	0.790315	0.785926	0.761176	0.0327673	0.113891	0.0249797	0.0551614	0.0681273	0.0617634	0.0287006	0.0349681	72111267	ARAP1; KIAA0782;	NM_015242.2	GI:21264595	isoform b is encoded by transcript variant 2; ARF-GAP; RHO-GAP; ankyrin repeat; and pleckstrin homology domains-containing protein 1; go_function: zinc ion binding; go_function: metal ion binding; go_function: protein binding; go_function: GTPase activator activity; go_process: signal transduction; go_process: regulation of GTPase activity	centaurin delta 2 isoform b	239	FALSE
GeneID:80254	CEP63	cg06541857	0.694491	0.569507	0.707524	0.734332	0.78699	0.857041	0.884826	0.779219	0.165554	0.137979	0.44086	0.0672264	0.09538	0.0749077	0.172613	0.0898466	135686479	FLJ13386;	NM_025180.2	GI:22095366	go_component: centrosome	centrosome protein Cep63	1280	FALSE
GeneID:1066	CES1	cg09425611	0.777301	0.776847	0.697119	0.706166	0.741826	0.851846	0.769391	0.828742	0.402585	0.0188194	0.170623	0.20686	0.125157	0.204892	0.26077	0.416409	54425871	CEH; TGH; ACAT; CES2; HMSE; SES1; HMSE1; CES1A2; CES1A1b; CES1A1c; MGC117365;	NM_001266.4	GI:68508956	isoform c precursor is encoded by transcript variant 3; liver carboxylesterase; cholesteryl ester hydrolase; egasyn; acyl coenzyme A:cholesterol acyltransferase; triacylglycerol hydrolase; carboxylesterase 2 (liver); carboxylesterase 1; isoform b; carboxylesterase 1A2; go_component: extracellular space; go_component: endoplasmic reticulum; go_function: hydrolase activity; go_function: serine este…	carboxylesterase 1 isoform c precursor	1295	FALSE
GeneID:3078	CFHR1	cg12687463	0.916287	0.92928	0.868486	0.857486	0.874812	0.926432	0.920239	0.909118	0.449186	0.228648	0.374549	0.399308	0.445274	0.377958	0.324543	0.648667	195054473	CFHL; FHR1; HFL1; CFHL1; H36-1; MGC104329;	NM_002113.1	GI:11321586	H factor (complement)-like 1; go_component: extracellular space; go_process: complement activation	complement factor H-related 1	1048	FALSE
GeneID:3080	CFHR2	cg09551916	0.889687	0.914185	0.844762	0.838208	0.87953	0.914847	0.907016	0.916772	0.500218	0.219337	0.360619	0.357975	0.339651	0.371583	0.303691	0.575431	195178511	FHR2; HFL3; CFHL2;	NM_005666.2	GI:49574530	factor H-related gene 2; go_component: extracellular space	H factor (complement)-like 3	1046	FALSE
GeneID:114336	CGB2	cg11177404	0.637552	0.590015	0.601239	0.664334	0.676686	0.738995	0.682145	0.704634	0.256176	0.446077	0.2224	0.373322	0.290916	0.296199	0.248016	0.326697	54226891		NM_033378.1	GI:15619002	product of CGB2 gene; go_component: extracellular region; go_function: hormone activity; go_function: structural constituent of chorion (sensu Insecta)	chorionic gonadotropin; beta polypeptide 2	51	TRUE	19:54226438-54227222
GeneID:10669	CGREF1	cg06112415	0.711569	0.642799	0.688798	0.712571	0.739798	0.6977	0.694563	0.668953	0.13196	0.521495	0.103591	0.348704	0.271459	0.31184	0.544773	0.269786	27195662	CGR11;	NM_006569.2	GI:33589823	go_function: calcium ion binding; go_process: cell cycle; go_process: cell cycle arrest; go_process: response to stress; go_process: negative regulation of cell proliferation	cell growth regulator with EF hand domain 1	187	TRUE	2:27195000-27195770
GeneID:1111	CHEK1	cg03474731	0.312769	0.385089	0.444623	0.536273	0.57263	0.445534	0.399035	0.361217	0.039117	0.163717	0.0561458	0.073493	0.054024	0.0459148	0.0536181	0.038526	125000444	CHK1;	NM_001274.2	GI:20127419	Checkpoint; S. pombe; homolog of; 1; CHK1 (checkpoint; S.pombe) homolog; go_component: nucleus; go_component: condensed nuclear chromosome; go_function: ATP binding; go_function: nucleotide binding; go_function: transferase activity; go_function: protein serine/threonine kinase activity; go_process: DNA repair; go_process: cell cycle; go_process: gametogenesis; go_process: DNA damage checkpoint; …	CHK1 checkpoint homolog	1103	TRUE	11:125000325-125001341
GeneID:1135	CHRNA2	cg02953306	0.577548	0.378952	0.562372	0.595745	0.624506	0.81398	0.743096	0.797134	0.0741573	0.0963058	0	0.0963987	0.100045	0.091606	0.258023	0.115044	27392543		NM_000742.1	GI:4502822	go_component: integral to membrane; go_component: postsynaptic membrane; go_component: nicotinic acetylcholine-gated receptor-channel complex; go_function: ion channel activity; go_function: acetylcholine receptor activity; go_function: extracellular ligand-gated ion channel activity; go_function: nicotinic acetylcholine-activated cation-selective channel activity; go_process: ion transport; go_p…	cholinergic receptor; nicotinic; alpha polypeptide 2 (neuronal)	132	FALSE
GeneID:1178	CLC	cg07173760	0.79273	0.725004	0.590288	0.65082	0.669231	0.863132	0.873777	0.859341	0.272072	0.225849	0.0459314	0.30285	0.474701	0.306542	0.472543	0.443902	44921106	LGALS10; LPPL_HUMAN;	NM_001828.4	GI:20357558	Charot-Leyden crystal protein; eosinophil lysophospholipase; lysolecithin acylhydrolase; galactin-10; go_function: sugar binding; go_function: hydrolase activity; go_function: serine esterase activity; go_function: lysophospholipase activity; go_process: development; go_process: lipid catabolism; go_process: phospholipid metabolism; go_process: antimicrobial humoral response (sensu Vertebrata)	Charcot-Leyden crystal protein	598	FALSE
GeneID:10143	CLEC3A	cg04365980	0.917936	0.869664	0.777941	0.788965	0.805755	0.908717	0.853211	0.845186	0.188053	0.130017	0.0461175	0.241728	0.3939	0.265625	0.403941	0.229648	76614237	CLECSF1; MGC129558; MGC129559;	NM_005752.2	GI:62751806	C-type (calcium dependent; carbohydrate-recognition domain) lectin; superfamily member 1 (cartilage-derived); C-type lectin; superfamily member 1; go_component: extracellular matrix (sensu Metazoa); go_function: sugar binding; go_function: extracellular matrix structural constituent; go_process: skeletal development	C-type lectin domain family 3 member A	245	FALSE
GeneID:7123	CLEC3B	cg06117855	0.838859	0.779056	0.84925	0.8214	0.862215	0.934995	0.92583	0.872055	0.0725446	0.018872	0	0.00175139	0.0212434	0	0.0327869	0.0442825	45042792	TN; TNA; DKFZp686H17246;	NM_003278.1	GI:4507556	tetranectin (plasminogen-binding protein); tetranectin (plasminogen binding protein); go_component: extracellular space; go_function: sugar binding; go_process: skeletal development	C-type lectin domain family 3; member B	18	FALSE
GeneID:170482	CLEC4C	cg22194129	0.933997	0.95031	0.931963	0.920908	0.942407	0.971903	0.958821	0.978137	0.0523496	0.0524033	0.252716	0.242058	0.498865	0.270444	0.728087	0.402514	7792928	DLEC; HECL; BDCA2; CD303; CLECSF7; CLECSF11; PRO34150; MGC125791; MGC125792; MGC125793;	NM_130441.2	GI:45580689	isoform 1 is encoded by transcript variant 1; blood dendritic cell antigen 2 protein; dendritic cell lectin b; C-type (calcium dependent; carbohydrate-recognition domain) lectin; superfamily member 11; C-type (calcium dependent; carbohydrate-recognition domain) lectin; superfamily member 7; C-type lectin domain family 4; member C; isoform 1; go_component: membrane; go_component: integral to membr…	C-type lectin domain family 4; member C isoform 1	408	FALSE
GeneID:9022	CLIC3	cg02189785	0.548934	0.471832	0.464506	0.390566	0.348673	0.604356	0.565729	0.626498	0.0777706	0.298187	0.0682538	0.0424313	0.058411	0.0381834	0.300693	0.04101	139010829		NM_004669.2	GI:40288289	go_component: membrane; go_component: nucleus; go_component: membrane fraction; go_function: voltage-gated chloride channel activity; go_process: ion transport; go_process: chloride transport; go_process: signal transduction	chloride intracellular channel 3	16	TRUE	9:139010788-139010998
GeneID:1208	CLPS	cg26823505	0.792643	0.761595	0.621212	0.607273	0.664459	0.836755	0.751395	0.839727	0.135895	0.0158756	0.134593	0.0848487	0.0988727	0.148103	0.0889328	0.375345	35873567		NM_001832.2	GI:11496883	pancreatic colipase preproprotein; go_component: soluble fraction; go_component: extracellular region; go_function: enzyme activator activity; go_process: digestion; go_process: lipid catabolism	colipase preproprotein	487	FALSE
GeneID:116173	CMTM5	cg00174500	0.56765	0.535043	0.805106	0.753271	0.83076	0.804038	0.800882	0.845644	0.132578	0.0446292	0.046617	0.0588902	0.0988425	0.0381911	0.367745	0.221163	22916319	CKLFSF5; FLJ37521;	NM_138460.2	GI:32130531	isoform a is encoded by transcript variant 1; chemokine-like factor super family 5; go_component: membrane; go_component: extracellular space; go_component: integral to membrane; go_function: cytokine activity; go_process: chemotaxis; go_process: sensory perception	chemokine-like factor superfamily 5 isoform a	462	FALSE
GeneID:84518	CNFN	cg11500727	0.580901	0.28609	0.562682	0.501088	0.552564	0.787315	0.69415	0.593573	0.0471795	0.255781	0.0449612	0.114516	0.204456	0.0400042	0.257669	0.0521636	47586265	PLAC8L2;	NM_032488.2	GI:26024194	cornefied envelope protein cornefilin	cornifelin	14	TRUE	19:47586067-47586328
GeneID:1260	CNGA2	cg17032587	0.881219	0.8683	0.709407	0.720799	0.721346	0.863544	0.845263	0.784685	0.217152	0.07121	0.121546	0.248181	0.434918	0.250895	0.198638	0.499838	150653903	CNCA; CNG2; CNCA1; OCNC1; OCNCa; FLJ46312; OCNCALPHA;	NM_005140.1	GI:42718010	cyclic-nucleotide-gated olfactory channel; cyclic-nucleotide-gated cation channel 2; go_component: membrane; go_component: intracellular cyclic nucleotide activated cation channel complex; go_function: 3 ;5prime-cAMP binding; go_function: nucleotide binding; go_function: ion channel activity; go_function: potassium channel activity; go_function: intracellular cAMP activated cation channel activit…	cyclic nucleotide gated channel alpha 2	29	FALSE
GeneID:26504	CNNM4	cg11158729	0.800003	0.704287	0.895211	0.890078	0.928673	0.947967	0.968198	0.952831	0.0173862	0.109741	0.00339889	0.0131892	0.016774	0.0035332	0.0869078	0.0100817	96790754	ACDP4; KIAA1592;	NM_020184.2	GI:41350205	ancient conserved domain protein 4	cyclin M4	147	TRUE	2:96789956-96791316
GeneID:1281	COL3A1	cg20770175	0.877592	0.931657	0.718326	0.755932	0.775079	0.885672	0.880244	0.851857	0.115993	0.0427956	0.0674933	0.112785	0.0764871	0.0475664	0.630361	0.0970095	189547719	EDS4A;	NM_000090.2	GI:15149480	collagen; fetal; go_component: collagen; go_component: cytoplasm; go_component: collagen type III; go_function: extracellular matrix structural constituent; go_process: circulation; go_process: organ morphogenesis; go_process: phosphate transport	procollagen; type III; alpha 1	375	FALSE
GeneID:1293	COL6A3	cg00573606	0.724964	0.767812	0.701906	0.668203	0.671572	0.809971	0.837001	0.853113	0.0128562	0.00142187	0.0053508	0	0.0080035	0.00995109	0.755326	0.0167617	237987419	DKFZp686D23123; DKFZp686K04147;	NM_004369.2	GI:55743097	isoform 1 precursor is encoded by transcript variant 1; collagen VI; alpha-3 polypeptide; go_component: cytoplasm; go_component: collagen type VI; go_component: extracellular matrix (sensu Metazoa); go_function: protein binding; go_function: structural molecule activity; go_function: serine-type endopeptidase inhibitor activity; go_process: cell adhesion; go_process: phosphate transport; go_proce…	alpha 3 type VI collagen isoform 1 precursor	140	FALSE
GeneID:1296	COL8A2	cg19046959	0.811463	0.668751	0.806886	0.762089	0.830542	0.781013	0.662459	0.817382	0.0283538	0.0582154	0.0335209	0.040202	0.0154583	0.0459767	0.0579885	0.0244224	36338443	FECD; PPCD; PPCD2; FLJ00201; MGC116970; MGC116972;	NM_005202.1	GI:32964829	collagen VIII; alpha-2 polypeptide; dJ665N4.1 (collagen type VIII alpha 2); go_component: cytoplasm; go_component: basement membrane; go_function: protein binding; bridging; go_function: extracellular matrix structural constituent; go_process: phosphate transport; go_process: cell-cell adhesion; go_process: extracellular matrix organization and biogenesis	collagen; type VIII; alpha 2	6	FALSE
GeneID:10391	CORO2B	cg08290628	0.866082	0.767158	0.787097	0.786811	0.836141	0.875938	0.867441	0.882808	0.110515	0.0585661	0.482799	0.110455	0.120068	0.0578642	0.128243	0.0774292	66723605	CLIPINC; KIAA0925;	NM_006091.1	GI:24307902	clipin C; coronin; actin-binding; 2B; coronin; actin-binding protein; 2B; go_component: membrane; go_component: actin cytoskeleton; go_function: actin binding; go_process: actin cytoskeleton organization and biogenesis	coronin; actin binding protein; 2B	941	FALSE
GeneID:84701	COX4I2	cg27413508	0.821313	0.885469	0.675227	0.678686	0.644625	0.859552	0.774729	0.797804	0.174342	0.288849	0.53447	0.312695	0.298382	0.293098	0.385281	0.307208	29689178	COX4; COX4B; COX4-2; COX4L2; COXIV-2; dJ857M17.2;	NM_032609.2	GI:17999525	cytochrome c oxidase subunit IV-like 2; go_component: mitochondrion; go_component: inner membrane; go_component: respiratory chain complex IV (sensu Eukaryota); go_function: oxidoreductase activity; go_function: cytochrome-c oxidase activity; go_process: electron transport; go_process: cellular respiration	cytochrome c oxidase subunit IV isoform 2	174	TRUE	20:29689164-29689621
GeneID:53336	CPXCR1	cg06590711	0.896111	0.795187	0.6851	0.691011	0.71123	0.870214	0.83058	0.824542	0.112871	0	0.191037	0.321295	0.313725	0.0821429	0.173781	0.413009	87888967		NM_033048.3	GI:34222348	go_component: nucleus; go_function: zinc ion binding; go_function: metal ion binding; go_function: nucleic acid binding	hypothetical protein LOC53336	55	FALSE
GeneID:84699	CREB3L3	cg23777956	0.4658	0.537285	0.556287	0.551505	0.56582	0.655582	0.701552	0.623841	0.0483822	0.319633	0.105693	0.357376	0.18227	0.183113	0.470817	0.185642	4104671	CREB-H; HYST1481; MGC126553; MGC126557;	NM_032607.1	GI:14211948	CREB/ATF family transcription factor; go_component: nucleus; go_function: DNA binding; go_process: regulation of transcription; DNA-dependent	cAMP responsive element binding protein 3-like 3	42	FALSE
GeneID:1415	CRYBB2	cg17504145	0.71717	0.781779	0.721631	0.704331	0.71875	0.879591	0.780822	0.791793	0.579498	0.350276	0.30974	0.435597	0.242081	0.312833	0.531598	0.335423	23947229	CCA2; CRYB2; CRYB2A; D22S665;	NM_000496.1	GI:4503062	eye lens structural protein; go_function: structural constituent of eye lens; go_process: sensory perception; go_process: visual perception	crystallin; beta B2	156	FALSE
GeneID:1421	CRYGD	cg12073779	0.836412	0.936518	0.647643	0.651826	0.667299	0.876991	0.768634	0.854697	0.0489182	0.116544	0.0586184	0.244079	0.070967	0.122324	0.351509	0.197335	208697714	CACA; CCA3; CRYG4; cry-g-D;	NM_006891.2	GI:13377001	gamma crystallin 4; go_function: structural constituent of eye lens; go_process: sensory perception; go_process: visual perception	crystallin; gamma D	256	TRUE	2:208696956-208697729
GeneID:1436	CSF1R	cg07260017	0.788281	0.869242	0.90087	0.897998	0.906759	0.975648	0.967765	0.967072	0.0293948	0.0623748	0.0115303	0.135781	0.0100557	0.00834788	0.731809	0.0375961	149472673	FMS; CSFR; FIM2; C-FMS; CD115;	NM_005211.2	GI:27262658	CD115 antigen; FMS proto-oncogene; macrophage colony stimulating factor I receptor; go_component: plasma membrane; go_component: integral to plasma membrane; go_function: ATP binding; go_function: receptor activity; go_function: nucleotide binding; go_function: transferase activity; go_function: macrophage colony stimulating factor receptor activity; go_process: development; go_process: cell prol…	colony stimulating factor 1 receptor precursor	455	FALSE
GeneID:1440	CSF3	cg03812679	0.16281	0.231542	0.266137	0.317714	0.448276	0.357509	0.360871	0.340883	0.0590406	0.149295	0	0.00553998	0.00446789	0	0.0513006	0.0243803	35424158	GCSF; G-CSF; MGC45931;	NM_000759.2	GI:27437047	isoform a precursor is encoded by transcript variant 1; granulocyte colony stimulating factor; pluripoietin; filgrastim; lenograstim; go_component: extracellular space; go_component: extracellular space; go_function: cytokine activity; go_function: cytokine activity; go_function: interleukin-6 receptor binding; go_function: granulocyte colony-stimulating factor receptor binding; go_process: devel…	colony stimulating factor 3 isoform a precursor	1056	TRUE	17:35423793-35424196
GeneID:1443	CSH2	cg09585781	0.615529	0.624825	0.647316	0.571124	0.670411	0.805317	0.753716	0.714647	0.176764	0.184459	0.46305	0.35394	0.248254	0.170332	0.372718	0.225767	59304868	CSB; CS-2; hCS-B;	NM_020991.3	GI:20819978	isoform 1 is encoded by transcript variant 1; placental lactogen; chorionic somatomammotropin B; go_component: extracellular space; go_component: extracellular region; go_function: hormone activity; go_function: growth hormone receptor binding; go_function: structural constituent of chorion (sensu Insecta); go_process: pregnancy; go_process: cell-cell signaling; go_process: signal transduction; g…	chorionic somatomammotropin hormone 2 isoform 1	47	FALSE
GeneID:1453	CSNK1D	cg19761273	0.578722	0.519165	0.787854	0.779079	0.84593	0.820839	0.791892	0.774635	0.0352113	0.108688	0.0442189	0.292764	0.145803	0.0351627	0.0374697	0.0302189	77825385	HCKID;	NM_001893.3	GI:20544143	isoform 1 is encoded by transcript variant 1; go_function: ATP binding; go_function: nucleotide binding; go_function: transferase activity; go_function: casein kinase I activity; go_function: protein serine/threonine kinase activity; go_process: DNA repair; go_process: signal transduction; go_process: Wnt receptor signaling pathway; go_process: protein amino acid phosphorylation; go_process: prot…	casein kinase 1; delta isoform 1	523	FALSE
GeneID:1473	CST5	cg10423860	0.580071	0.636833	0.800893	0.812258	0.839363	0.880807	0.893976	0.857799	0.0356057	0.0567958	0.0118405	0.100152	0.0189958	0.016941	0.231354	0.0586951	23808781	MGC71922;	NM_001900.4	GI:62241009	cystatin 5; cysteine-proteinase inhibitor; go_function: cysteine protease inhibitor activity	cystatin D precursor	401	FALSE
GeneID:128821	CST9L	cg15210427	0.882923	0.872154	0.93647	0.909563	0.946681	0.97054	0.966625	0.971701	0.0509699	0.0751491	0.0275123	0.179437	0.217777	0.126265	0.0726588	0.302374	23496991	bA218C14.1;	NM_080610.1	GI:18104939	cystatin 9 (mouse)-like; testatin; go_function: cysteine protease inhibitor activity	cystatin 9-like precursor	338	FALSE
GeneID:29119	CTNNA3	cg09538287	0.586326	0.370289	0.509434	0.567775	0.521327	0.70065	0.600607	0.75606	0.092219	0	0.134199	0.089007	0	0	0.336756	0.0733138	69126042	VR22; MGC26194; MGC75041;	NM_013266.1	GI:7019570	alpha-T-catenin; alpha-catenin-like protein; alpha-T-catenin isoform 2; go_component: actin cytoskeleton; go_function: protein binding; go_function: cadherin binding; go_function: structural molecule activity; go_process: cell adhesion	catenin; alpha 3	109	FALSE
GeneID:8722	CTSF	cg06817264	0.989528	0.986147	0.691878	0.814277	0.70768	0.925573	0.878573	0.893814	0.0292179	0.11981	0.0282045	0.051098	0.0466235	0.0552257	0.0590293	0.0428478	66092225	CATSF;	NM_003793.2	GI:6042195	go_component: lysosome; go_function: cathepsin F activity; go_process: proteolysis	cathepsin F	398	TRUE	11:66092032-66092973
GeneID:1513	CTSK	cg20802392	0.51937	0.598674	0.642964	0.620753	0.544881	0.775568	0.759404	0.81578	0.0554951	0.319648	0.0169967	0.00888487	0.00759472	0.00212875	0.622922	0.0442233	149047308	CTSO; PKND; PYCD; CTS02; CTSO1; CTSO2; MGC23107;	NM_000396.2	GI:23110958	cathepsin X; cathepsin O1; cathepsin O2; go_component: lysosome; go_function: cathepsin K activity; go_function: cysteine-type endopeptidase activity; go_process: proteolysis; go_process: proteolysis	cathepsin K preproprotein	128	TRUE	1:149047294-149047502
GeneID:6376	CX3CL1	cg15195412	0.502154	0.510177	0.799169	0.715043	0.767191	0.827717	0.775704	0.813932	0.0588594	0.12593	0.103075	0.0668262	0.0387557	0.0482964	0.36949	0.0650421	55964456	NTN; NTT; CXC3; CXC3C; SCYD1; ABCD-3; C3Xkine; fractalkine; neurotactin;	NM_002996.3	GI:54111253	small inducible cytokine subfamily D (Cys-X3-Cys); member 1 (fractalkine; neurotactin); small inducible cytokine subfamily D (Cys-X3-Cys); member-1; go_component: membrane; go_component: cell surface; go_component: extracellular space; go_component: integral to membrane; go_function: chemokine activity; go_process: cell adhesion; go_process: immune response; go_process: immune cell chemotaxis; go…	chemokine (C-X3-C motif) ligand 1	541	FALSE
GeneID:54905	CYP2W1	cg15914863	0.907077	0.948702	0.908428	0.922544	0.938519	0.965893	0.953689	0.945014	0.404735	0.405787	0.136404	0.262502	0.234176	0.228324	0.946188	0.161327	989201	MGC34287;	NM_017781.2	GI:64368471	go_component: membrane; go_component: endoplasmic reticulum; go_function: heme binding; go_function: iron ion binding; go_function: metal ion binding; go_function: monooxygenase activity; go_function: oxidoreductase activity; acting on paired donors; with incorporation or reduction of molecular oxygen; reduced flavin or flavoprotein as one donor; and incorporation of one atom of oxygen; go_proces…	cytochrome P450; family 2; subfamily W; polypeptide 1	160	FALSE
GeneID:1580	CYP4B1	cg23414387	0.809719	0.768652	0.64441	0.589391	0.717666	0.839615	0.847851	0.785839	0.0949821	0.259402	0.163303	0.279629	0.546452	0.0712246	0.534622	0.17067	47037453	P-450HP;	NM_000779.2	GI:13435388	microsomal monooxygenase; cytochrome P450; subfamily IVB; polypeptide 1; go_component: membrane; go_component: microsome; go_component: endoplasmic reticulum; go_function: heme binding; go_function: iron ion binding; go_function: metal ion binding; go_function: oxygen binding; go_function: monooxygenase activity; go_function: unspecific monooxygenase activity; go_process: electron transport	cytochrome P450; family 4; subfamily B; polypeptide 1	124	FALSE
GeneID:1580	CYP4B1	cg23440155	0.75929	0.709555	0.555556	0.56044	0.603825	0.761858	0.8	0.775086	0.180536	0.0952031	0.106917	0.158245	0.298251	0.133359	0.232687	0.198298	47037188	P-450HP;	NM_000779.2	GI:13435388	microsomal monooxygenase; cytochrome P450; subfamily IVB; polypeptide 1; go_component: membrane; go_component: microsome; go_component: endoplasmic reticulum; go_function: heme binding; go_function: iron ion binding; go_function: metal ion binding; go_function: oxygen binding; go_function: monooxygenase activity; go_function: unspecific monooxygenase activity; go_process: electron transport	cytochrome P450; family 4; subfamily B; polypeptide 1	141	FALSE
GeneID:66002	CYP4F12	cg05722906	0.351557	0.344808	0.656021	0.647573	0.650459	0.660122	0.57297	0.392537	0.0377517	0.0819365	0.00717686	0.0407531	0.0450158	0.0308236	0.130643	0.0341477	15644791	F22329_1;	NM_023944.1	GI:13184045	cytochrome P450 isoform 4F12; cytochrome P450; subfamily IVF; polypeptide 12; go_component: membrane; go_component: microsome; go_component: integral to membrane; go_component: endoplasmic reticulum; go_function: heme binding; go_function: iron ion binding; go_function: metal ion binding; go_function: monooxygenase activity; go_function: unspecific monooxygenase activity; go_process: electron tra…	cytochrome P450; family 4; subfamily F; polypeptide 12	127	FALSE
GeneID:1582	CYP8B1	cg14404298	0.929243	0.905634	0.792568	0.769231	0.819975	0.93985	0.936316	0.926897	0.244176	0.0661984	0.235677	0.335284	0.110933	0.26268	0.476252	0.372601	42894029	CP8B; CYP12;	NM_004391.1	GI:13929428	7 alpha-hydroxy-4-cholesten-3-one 12-alpha-hydroxylase; sterol 12-alpha-hydroxylase; cytochrome P450; subfamily VIIIB (sterol 12-alpha-hydroxylase); polypeptide 1; go_component: microsome; go_component: integral to membrane; go_component: endoplasmic reticulum; go_function: heme binding; go_function: iron ion binding; go_function: metal ion binding; go_function: oxygen binding; go_function: monoo…	cytochrome P450; family 8; subfamily B; polypeptide 1	1392	FALSE
GeneID:23500	DAAM2	cg01985396	0.757371	0.747676	0.75185	0.748975	0.747113	0.849229	0.792148	0.776878	0.0116921	0.275662	0.010743	0.0133691	0.0112918	0.0161792	0.645224	0.0178189	39868811	KIAA0381; MGC90515; dJ90A20A.1; RP1-278E11.1;	NM_015345.2	GI:40548414	dishevelled-associated activator of morphogenesis 2; go_function: binding; go_function: actin binding; go_function: Rho GTPase binding; go_process: cell organization and biogenesis; go_process: actin cytoskeleton organization and biogenesis	dishevelled associated activator of morphogenesis 2	40	FALSE
GeneID:199699	DAND5	cg15177917	0.42012	0.320451	0.839344	0.78908	0.881887	0.827528	0.868891	0.834417	0.0685769	0.0611823	0.0316703	0.0536531	0.0284896	0.0302753	0.37233	0.0408578	12941409	SP1; CER2; COCO; CRL2; DANTE; GREM3; CKTSF1B3;	NM_152654.2	GI:71164889	cerberus-like 2; cerberus 2; cysteine knot superfamily 1; BMP antagonist 3	dante precursor	23	FALSE
GeneID:2532	DARC	cg18552413	0.894938	0.943646	0.874755	0.875853	0.87564	0.935227	0.902034	0.941261	0.215885	0.0119412	0.0325652	0.117183	0.206208	0.172254	0.495349	0.541795	157441234	FY; Dfy; GPD; CCBP1; CD234;	NM_002036.2	GI:42822886	Duffy blood group antigen; go_component: plasma membrane; go_component: integral to membrane; go_function: chemokine receptor activity; go_function: rhodopsin-like receptor activity; go_process: signal transduction; go_process: defense response; go_process: G-protein coupled receptor protein signaling pathway	Duffy blood group	100	FALSE
GeneID:1638	DCT	cg05256043	0.701979	0.848318	0.76567	0.820561	0.837959	0.915647	0.921707	0.909579	0.107046	0.318416	0.470919	0.123981	0.0839326	0.0715267	0.57596	0.0935101	93929952	TYRP2;	NM_001922.2	GI:6041666	Dopachrome tautomerase (dopachrome delta-isomerase; tyrosinase-related protein 2); go_component: integral to membrane; go_function: metal ion binding; go_function: isomerase activity; go_function: copper ion binding; go_function: oxidoreductase activity; go_function: dopachrome isomerase activity; go_function: dopachrome isomerase activity; go_process: metabolism; go_process: melanin metabolism; …	dopachrome tautomerase (dopachrome delta-isomerase; tyrosine-related protein 2)	28	FALSE
GeneID:1670	DEFA5	cg04747619	0.824854	0.736889	0.521295	0.60241	0.669903	0.750347	0.642543	0.770593	0.221978	0.00157063	0.0482315	0.111311	0.225781	0.102305	0.0494792	0.329843	6902248	DEF5; HD-5; MGC129728;	NM_021010.1	GI:10337584	defensin 5; defensin; alpha 5; preproprotein; go_component: extracellular region; go_process: xenobiotic metabolism; go_process: defense response to fungi; go_process: defense response to bacteria; go_process: response to pest; pathogen or parasite; go_process: antimicrobial humoral response (sensu Vertebrata)	defensin; alpha 5 preproprotein	579	FALSE
GeneID:1672	DEFB1	cg24292612	0.874668	0.866405	0.874373	0.867531	0.880931	0.921057	0.880588	0.903459	0.0368709	0.135007	0.0829295	0.276257	0.634691	0.332921	0.791233	0.230373	6722882	BD1; HBD1; DEFB-1; DEFB101; MGC51822;	NM_005218.3	GI:50659096	beta-defensin-1; go_component: extracellular region; go_process: innate immune response; go_process: innate immune response; go_process: defense response to bacteria; go_process: response to pest; pathogen or parasite	defensin; beta 1 preproprotein	57	FALSE
GeneID:81623	DEFB126	cg00466436	0.875566	0.914238	0.688819	0.621587	0.645356	0.892584	0.689596	0.849161	0.119008	0.0925365	0.155858	0.140789	0.357094	0.222755	0.357968	0.491049	71163	DEFB26; hBD-26; C20orf8; DEFB-26; ESP13.2; bA530N10.1;	NM_030931.2	GI:30061484	beta defensin 26; epididymal secretory protein ESP13.2; beta-defensin 26; go_component: extracellular region; go_function: protease inhibitor activity; go_process: proteolysis; go_process: defense response to bacteria	beta defensin 126 preproprotein	89	FALSE
GeneID:1756	DMD	cg05039054	0.629141	0.615304	0.651504	0.681245	0.649554	0.752982	0.619727	0.727053	0.238878	0.567708	0.0714851	0.188725	0.156775	0.195463	0.150278	0.232476	33267703	BMD; DXS142; DXS164; DXS206; DXS230; DXS239; DXS268; DXS269; DXS270; DXS272; dystrophin;	NM_000109.2	GI:5032280	Dp427c isoform is encoded by transcript variant Dp427c; dystrophin (muscular dystrophy; Duchenne and Becker types); includes DXS142; DXS164; DXS206; DXS230; DXS239; DXS268; DXS269; DXS270; DXS272; ORF (Dmd gene)(AA 1-61); Duchenne muscular dystrophy protein; go_component: cytoskeleton; go_component: dystrophin-associated glycoprotein complex; go_component: dystrophin-associated glycoprotein compl…	dystrophin Dp427c isoform	56	FALSE
GeneID:116092	DNTTIP1	cg04940435	0.782838	0.872137	0.67718	0.625816	0.744837	0.82399	0.814593	0.802022	0.188665	0.463981	0.053216	0.111508	0.108459	0.0929512	0.18905	0.0505467	43853698	Tdif1; C20orf167; dJ447F3.4;	NM_052951.2	GI:38505265	novel protein similar to synaptotagmin 1 (SYT1; P65) (isoform 1); TdT binding protein; go_component: nucleus	terminal deoxynucleotidyltransferase interacting factor 1	285	TRUE	20:43853272-43854481
GeneID:9980	DOPEY2	cg00673191	0.795113	0.729921	0.515254	0.52605	0.539334	0.795396	0.732823	0.671083	0.0899001	0.217659	0.199636	0.106977	0.174966	0.0653814	0.524138	0.129559	36458793	C21orf5;	NM_005128.2	GI:45827700	homolog of yeast DOP1; go_component: cellular component unknown; go_function: molecular function unknown; go_process: development	pad-1-like	84	FALSE
GeneID:1805	DPT	cg26220985	0.905391	0.927074	0.841286	0.827533	0.866495	0.889978	0.887489	0.937609	0.0381337	0.152175	0.11689	0.092388	0.0394316	0.124745	0.328985	0.0536332	166964973	TRAMP;	NM_001937.3	GI:32307171	tyrosine-rich acidic matrix protein; go_component: extracellular matrix (sensu Metazoa); go_function: protein binding; go_process: cell adhesion	dermatopontin precursor	79	FALSE
GeneID:51514	DTL	cg03938043	0.899352	0.851687	0.752336	0.719388	0.774096	0.898837	0.868464	0.834966	0.0940171	0.0471976	0.015404	0.0434663	0	0	0.508013	0.0747801	210274474	RAMP; L2DTL;	NM_016448.1	GI:7705575	RA-regulated nuclear matrix-associated protein	denticleless homolog	1280	FALSE
GeneID:51514	DTL	cg02451670	0.701136	0.793626	0.586387	0.673759	0.670306	0.844841	0.781301	0.782105	0.125984	0.487505	0.0977037	0.160343	0.104002	0.104521	0.383863	0.120763	210274429	RAMP; L2DTL;	NM_016448.1	GI:7705575	RA-regulated nuclear matrix-associated protein	denticleless homolog	1325	FALSE
GeneID:8798	DYRK4	cg09418321	0.86236	0.903869	0.700268	0.713243	0.802889	0.850749	0.815114	0.849016	0.152968	0.080794	0.384764	0.362295	0.219881	0.281069	0.17283	0.390416	4569879		NM_003845.1	GI:28827773	go_component: cellular component unknown; go_function: ATP binding; go_function: nucleotide binding; go_function: transferase activity; go_function: protein-tyrosine kinase activity; go_function: protein serine/threonine kinase activity; go_process: protein amino acid phosphorylation	dual-specificity tyrosine-(Y)-phosphorylation regulated kinase 4	374	FALSE
GeneID:1880	EBI2	cg09626634	0.649756	0.806422	0.711313	0.73747	0.755342	0.875149	0.833125	0.829725	0.065407	0	0.0144928	0	0.00766063	0	0.159329	0.0416333	98758370		NM_004951.3	GI:50962860	go_component: integral to plasma membrane; go_function: receptor activity; go_function: rhodopsin-like receptor activity; go_function: purinergic nucleotide receptor activity; G-protein coupled; go_process: immune response; go_process: signal transduction; go_process: G-protein coupled receptor protein signaling pathway	EBV-induced G protein-coupled receptor 2	675	FALSE
GeneID:1908	EDN3	cg21163415	0.725324	0.726683	0.694182	0.707825	0.704716	0.728799	0.67059	0.730552	0.0769475	0.0859449	0.352708	0.0582019	0.0719307	0.267152	0.38972	0.17423	57309596	ET3; MGC15067; MGC61498;	NM_000114.2	GI:46370058	isoform 1 preproprotein is encoded by transcript variant 1; truncated endothelin 3; go_component: extracellular region; go_component: soluble fraction; go_function: receptor binding; go_process: morphogenesis; go_process: pathogenesis; go_process: cell-cell signaling; go_process: signal transduction; go_process: sensory perception of sound; go_process: regulation of vasoconstriction	endothelin 3 isoform 1 preproprotein	702	TRUE	20:57308563-57309693
GeneID:1977	EIF4E	cg15633390	0.91741	0.893693	0.856209	0.84096	0.882157	0.967294	0.945947	0.923847	0.0559441	0.0493135	0.0375908	0.025277	0.0900972	0.0351169	0.0734072	0.0901099	100070234	CBP; EIF4F; EIF4EL1;	NM_001968.2	GI:54873625	mRNA cap-binding protein; eIF-4F 25 kDa subunit; eukaryotic translation initiation factor 4E-like 1; go_component: eukaryotic translation initiation factor 4F complex; go_function: RNA cap binding; go_function: protein binding; go_function: protein binding; go_function: protein binding; go_function: protein binding; go_function: translation initiation factor activity; go_process: translational in…	eukaryotic translation initiation factor 4E	95	TRUE	4:100068241-100070323
GeneID:23436	ELA3B	cg27069753	0.821322	0.808441	0.789853	0.808398	0.806331	0.898605	0.852193	0.828754	0.221011	0.193897	0.171097	0.311505	0.33423	0.241997	0.882006	0.2949	22176158		NM_007352.2	GI:58331212	protease E; elastase 1; go_component: extracellular region; go_function: peptidase activity; go_function: pancreatic elastase I activity; go_process: proteolysis; go_process: cholesterol metabolism	elastase 3B preproprotein	153	FALSE
GeneID:2006	ELN	cg05822532	0.520489	0.472612	0.682436	0.665219	0.776691	0.631927	0.599306	0.632122	0.0437299	0.11724	0.147853	0	0.00804856	0.00660778	0.0574937	0.0322581	73080467	WS; WBS; SVAS; elastin;	NM_000501.1	GI:5881412	Williams syndrome region; tropoelastin; go_component: cytoplasm; go_component: extracellular matrix (sensu Metazoa); go_component: extracellular matrix (sensu Metazoa); go_function: GTP binding; go_function: endonuclease activity; go_function: extracellular matrix structural constituent; go_function: extracellular matrix constituent conferring elasticity; go_process: DNA repair; go_process: circu…	elastin	13	TRUE	7:73080116-73080605
GeneID:64100	ELSPBP1	cg19404979	0.92187	0.677379	0.673445	0.678082	0.713675	0.896099	0.898089	0.787946	0.178849	0.0463284	0.111731	0.189003	0.262441	0.036859	0.141566	0.158887	53189843	E12; HE12;	NM_022142.3	GI:21396501	epididymal secretory protein	epididymal sperm binding protein 1	100	FALSE
GeneID:11117	EMILIN1	cg20516209	0.884091	0.873196	0.838827	0.866942	0.843054	0.932786	0.872691	0.914695	0.0286273	0.02652	0.0150418	0.0253785	0.0126102	0.00674756	0.918916	0.034197	27155447	gp115; EMILIN; EMILIN-1; DKFZP586M121;	NM_007046.1	GI:5901943	TNF? elastin microfibril interface located protein; go_component: cytoplasm; go_component: extracellular matrix (sensu Metazoa); go_function: protein binding; go_function: extracellular matrix structural constituent; go_process: cell adhesion; go_process: phosphate transport	elastin microfibril interfacer 1	9	FALSE
GeneID:11117	EMILIN1	cg15895197	0.235204	0.331601	0.48655	0.455845	0.497743	0.556856	0.472574	0.501096	0.00820702	0.00930599	0.0086818	0.00564985	0.00649887	0.00579109	0.302214	0.017369	27154994	gp115; EMILIN; EMILIN-1; DKFZP586M121;	NM_007046.1	GI:5901943	TNF? elastin microfibril interface located protein; go_component: cytoplasm; go_component: extracellular matrix (sensu Metazoa); go_function: protein binding; go_function: extracellular matrix structural constituent; go_process: cell adhesion; go_process: phosphate transport	elastin microfibril interfacer 1	444	FALSE
GeneID:2012	EMP1	cg14409083	0.726032	0.80651	0.882249	0.87665	0.86814	0.920168	0.872153	0.915492	0.102102	0.0372148	0.0219501	0.0374802	0.051844	0.0517442	0.0414623	0.0423177	13240991	TMP; CL-20; EMP-1;	NM_001423.1	GI:4503558	go_component: membrane; go_component: membrane fraction; go_component: integral to membrane; go_process: cell death; go_process: cell growth; go_process: development; go_process: cell proliferation; go_process: epidermis development	epithelial membrane protein 1	67	FALSE
GeneID:2012	EMP1	cg05885720	0.877835	0.833403	0.61245	0.646018	0.737624	0.870046	0.843322	0.818491	0.211144	0.00790123	0.000554017	0.0216265	0.00204342	0	0.376068	0.41746	13239696	TMP; CL-20; EMP-1;	NM_001423.1	GI:4503558	go_component: membrane; go_component: membrane fraction; go_component: integral to membrane; go_process: cell death; go_process: cell growth; go_process: development; go_process: cell proliferation; go_process: epidermis development	epithelial membrane protein 1	1228	FALSE
GeneID:84658	EMR3	cg15746620	0.863363	0.822768	0.7277	0.780461	0.783696	0.891194	0.889043	0.84221	0.343053	0.10996	0.0877078	0.412134	0.367017	0.336153	0.284241	0.427617	14646849		NM_032571.2	GI:23397637	isoform a is encoded by transcript variant 1; egf-like module-containing mucin-like receptor 3; go_component: membrane; go_component: integral to membrane; go_component: integral to membrane; go_function: receptor activity; go_function: calcium ion binding; go_function: G-protein coupled receptor activity; go_function: G-protein coupled receptor activity; go_process: signal transduction; go_proce…	egf-like module-containing mucin-like receptor 3 isoform a	39	FALSE
GeneID:2022	ENG	cg24910675	0.446389	0.455763	0.59942	0.533861	0.626831	0.624877	0.501351	0.513257	0.0420884	0.0629417	0.0294334	0.0249965	0.054968	0.0531232	0.0400763	0.0368753	129656738	END; ORW; HHT1; ORW1; CD105;	NM_000118.1	GI:4557554	Endoglin; go_component: membrane; go_component: integral to plasma membrane; go_function: protein binding; go_process: cell adhesion; go_process: circulation; go_process: organ morphogenesis	endoglin precursor	67	TRUE	9:129656404-129656739
GeneID:2028	ENPEP	cg17854440	0.948488	0.951964	0.883708	0.876323	0.896965	0.930199	0.901242	0.946367	0.040413	0.797912	0.0905171	0.174539	0.22199	0.0548339	0.58664	0.0601357	111617030	APA; CD249; gp160;	NM_001977.2	GI:36951115	go_component: plasma membrane; go_component: integral to plasma membrane; go_function: zinc ion binding; go_function: calcium ion binding; go_function: metallopeptidase activity; go_function: glutamyl aminopeptidase activity; go_function: membrane alanyl aminopeptidase activity; go_process: proteolysis; go_process: cell migration; go_process: cell proliferation; go_process: cell-cell signaling	glutamyl aminopeptidase (aminopeptidase A)	256	TRUE	4:111616978-111617719
GeneID:2028	ENPEP	cg20773127	0.407549	0.380324	0.407668	0.335553	0.337545	0.490696	0.39955	0.449775	0.10699	0.112666	0.118568	0.0942657	0.133854	0.0633491	0.292093	0.0872461	111616604	APA; CD249; gp160;	NM_001977.2	GI:36951115	go_component: plasma membrane; go_component: integral to plasma membrane; go_function: zinc ion binding; go_function: calcium ion binding; go_function: metallopeptidase activity; go_function: glutamyl aminopeptidase activity; go_function: membrane alanyl aminopeptidase activity; go_process: proteolysis; go_process: cell migration; go_process: cell proliferation; go_process: cell-cell signaling	glutamyl aminopeptidase (aminopeptidase A)	170	TRUE	4:111616551-111616799
GeneID:2042	EPHA3	cg18055394	0.493384	0.481942	0.319392	0.347561	0.440497	0.524354	0.537507	0.534691	0.0754717	0.0288778	0.0292318	0.052426	0.164009	0.0106725	0.301353	0.0840439	89239168	ETK; HEK; ETK1; HEK4; TYRO4;	NM_005233.3	GI:32967312	isoform a precursor is encoded by transcript variant 1; TYRO4 protein tyrosine kinase; eph-like tyrosine kinase 1; human embryo kinase 1; go_component: membrane; go_component: integral to plasma membrane; go_function: ATP binding; go_function: receptor activity; go_function: nucleotide binding; go_function: transferase activity; go_function: ephrin receptor activity; go_function: protein-tyrosine…	ephrin receptor EphA3 isoform a precursor	196	TRUE	3:89239159-89239880
GeneID:54869	EPS8L1	cg27105123	0.59946	0.596844	0.583716	0.569893	0.60742	0.687733	0.704558	0.66545	0.106505	0.0461979	0.0706084	0.140228	0.0709404	0.0474338	0.0881517	0.102371	60274447	DRC3; EPS8R1; MGC4642; PP10566; FLJ20258; MGC23164;	NM_017729.2	GI:21264605	isoform b is encoded by transcript variant 2; epidermal growth factor receptor pathway substrate 8-related protein 1; EPS8-related protein 1; go_component: cellular component unknown; go_function: kinase activity; go_function: receptor activity; go_process: biological process unknown	epidermal growth factor receptor pathway substrate 8-like protein 1 isoform b	753	FALSE
GeneID:11082	ESM1	cg07233761	0.587407	0.553567	0.475397	0.468232	0.608085	0.641216	0.532814	0.41302	0.11074	0.0168203	0.00861315	0.0165335	0.00736617	0.182831	0.0219907	0.153012	54317194		NM_007036.2	GI:13259505	go_component: extracellular region; go_function: protein binding; go_function: growth factor activity; go_function: insulin-like growth factor binding; go_process: regulation of cell growth	endothelial cell-specific molecule 1 precursor	27	TRUE	5:54316863-54317280
GeneID:23265	EXOC7	cg21016177	0.220991	0.248392	0.343819	0.398271	0.548735	0.428193	0.417374	0.402368	0.056305	0.0890585	0.0257667	0.0192596	0.015194	0.00228972	0.0274358	0.0277389	71611802	EX070; EXO70; EXOC1; 2-5-3p; Exo70p; YJL085W;	NM_015219.2	GI:62241043	isoform b is encoded by transcript variant 2; go_component: exocyst; go_process: exocytosis; go_process: protein transport	exocyst complex component 7 isoform b	351	TRUE	17:71611215-71611981
GeneID:5394	EXOSC10	cg03617456	0.749965	0.677736	0.700189	0.718598	0.736269	0.770774	0.740466	0.701407	0.149059	0.251582	0.0833066	0.307221	0.101262	0.148387	0.269984	0.0499081	11082792	p2; p3; p4; RRP6; PMSCL; Rrp6p; PM-Scl; PMSCL2; PM/Scl-100;	NM_001001998.1	GI:50301239	isoform 1 is encoded by transcript variant 1; autoantigen PM-SCL; polymyositis/scleroderma autoantigen 2 (100kD); polymyositis/scleroderma autoantigen 2; 100kDa; go_component: nucleolus; go_function: RNA binding; go_function: hydrolase activity; go_function: protein self binding; go_function: 3prime-5 exonuclease activity; go_function: protein serine/threonine kinase activity; go_process: rRNA pr…	exosome component 10 isoform 1	267	TRUE	1:11081833-11083152
GeneID:9002	F2RL3	cg19006008	0.902721	0.934263	0.880399	0.868025	0.885518	0.92131	0.946409	0.928926	0.0500365	0.306862	0.359439	0.364329	0.102741	0.0933046	0.116657	0.0455648	16860768	PAR4;	NM_003950.1	GI:4503638	protease-activated receptor-4; go_component: plasma membrane; go_component: integral to plasma membrane; go_function: receptor activity; go_function: thrombin receptor activity; go_function: rhodopsin-like receptor activity; go_process: blood coagulation; go_process: signal transduction; go_process: signal transduction; go_process: response to wounding; go_process: G-protein signaling; coupled to…	coagulation factor II (thrombin) receptor-like 3	58	FALSE
GeneID:23017	FAIM2	cg27188703	0.660196	0.676811	0.781407	0.800393	0.783835	0.924088	0.866332	0.914961	0.141667	0.0902635	0.0551687	0.115496	0.0214842	0.0221507	0.280878	0.0545564	48583848	LFG; NGP35; NMP35; TMBIM2; KIAA0950;	NM_012306.2	GI:34101289	neural membrane protein 35; lifeguard; transmembrane BAX inhibitor motif containing 2; go_component: integral to membrane; go_function: molecular function unknown; go_process: apoptosis; go_process: anti-apoptosis	Fas apoptotic inhibitory molecule 2	139	TRUE	12:48583772-48584401
GeneID:144347	FAM101A	cg21453309	0.928441	0.970355	0.93781	0.927299	0.948283	0.979477	0.96869	0.974299	0.0180653	0.0262575	0.0186154	0.0563427	0.103104	0.155286	0.150477	0.0378745	123340008	FLJ44614;	NM_181709.2	GI:40255256	synonym: FLJ44614	hypothetical protein LOC144347	345	FALSE
GeneID:64184	FAM12B	cg12376406	0.887186	0.853823	0.836519	0.816901	0.845417	0.935086	0.858376	0.880231	0.0393996	0	0	0.132511	0.0363758	0.0031155	0.260073	0.0677749	20306146	EP3B; HE3B; HE3-BETA;	NM_022360.3	GI:46255028	human epididymis-specific 3 beta; epididymal secretory protein E3 beta precursor; go_component: extracellular region; go_function: nucleic acid binding; go_function: pancreatic ribonuclease activity; go_process: spermatid development	human epididymis-specific 3 beta precursor	280	FALSE
GeneID:55793	FAM63A	cg06433658	0.239587	0.223055	0.486333	0.372299	0.511464	0.516177	0.494545	0.51925	0.0219969	0.0276392	0.021511	0.0256193	0.0291357	0.0293206	0.014953	0.0236821	149245716	FLJ11280; RP11-316M1.5;	NM_018379.2	GI:31377840	go_function: protein binding	hypothetical protein LOC55793	212	FALSE
GeneID:375061	FAM89A	cg16516400	0.643131	0.626333	0.655754	0.698281	0.780431	0.815303	0.771105	0.806213	0.0272012	0.0720125	0.172077	0.0521147	0.0553941	0.0306586	0.0379065	0.0405059	229243824	C1orf153; MGC15887; RP11-423F24.2;	NM_198552.1	GI:38348389	synonyms: C1orf153; MGC15887; RP11-423F24.2	hypothetical protein LOC375061	1216	FALSE
GeneID:2191	FAP	cg07354209	0.67528	0.692416	0.433168	0.489796	0.599553	0.770798	0.722977	0.837291	0.0980392	0.19206	0.065023	0.0967762	0.126558	0.0849161	0.111455	0.177691	162808285	FAPA; DPPIV; SEPRASE;	NM_004460.2	GI:16933539	integral membrane serine protease; go_component: membrane; go_component: lamellipodium; go_component: integral to membrane; go_function: catalytic activity; go_function: prolyl oligopeptidase activity; go_function: dipeptidyl-peptidase IV activity; go_function: metalloendopeptidase activity; go_function: dipeptidyl-peptidase IV activity; go_function: protein homodimerization activity; go_process:…	fibroblast activation protein; alpha subunit	6	FALSE
GeneID:84467	FBN3	cg20797216	0.921069	0.867646	0.842657	0.877234	0.874482	0.967674	0.96166	0.919667	0.0364728	0.0438744	0	0.0417804	0.0102298	0.0138124	0.644149	0.0392157	8118234	KIAA1776;	NM_032447.3	GI:56237020	go_component: extracellular matrix (sensu Metazoa); go_function: calcium ion binding; go_function: extracellular matrix structural constituent	fibrillin 3 precursor	151	FALSE
GeneID:283807	FBXL22	cg13288195	0.918205	0.879844	0.74571	0.818069	0.784228	0.92484	0.875506	0.828749	0.103384	0.297851	0.205218	0.0675517	0.0859555	0	0.506808	0.061039	61676764	Fbl22; FLJ39626; MGC75496;	NM_203373.1	GI:42794272	synonyms: Fbl22; FLJ39626; MGC75496	hypothetical protein LOC283807	115	FALSE
GeneID:10517	FBXW10	cg10762615	0.729618	0.80308	0.628753	0.680968	0.691439	0.775724	0.82367	0.897113	0.0662177	0.190665	0.141954	0.0327678	0.0636127	0.0033193	0.596958	0.0735108	18588052	HREP; Fbw10; SM25H2; SM2SH2; C17orf1; C17orf1A;	NM_031456.2	GI:40353211	F-box protein; ubiquitin ligase specificity factor; go_function: ligase activity	F-box and WD-40 domain protein 10	12	FALSE
GeneID:2208	FCER2	cg03221619	0.77675	0.747727	0.790618	0.813056	0.837541	0.862844	0.748066	0.736706	0.397833	0.185733	0.464817	0.353976	0.404189	0.45157	0.460209	0.500107	7673348	CD23; FCE2; CD23A; IGEBF; CLEC4J;	NM_002002.3	GI:34147598	CD23 antigen; C-type lectin domain family 4; member J; go_component: integral to plasma membrane; go_function: IgE binding; go_function: sugar binding; go_function: receptor activity; go_function: integrin binding; go_function: receptor signaling protein activity	Fc fragment of IgE; low affinity II; receptor for (CD23A)	351	FALSE
GeneID:8857	FCGBP	cg19103704	0.740529	0.850346	0.645131	0.717805	0.672794	0.882422	0.828829	0.711316	0.0795322	0.0253865	0.182369	0.123408	0.203261	0.301654	0.211395	0.485564	45132803	FC(GAMMA)BP;	NM_003890.1	GI:4503680	IgG Fc binding protein; IgG Fc binding protein [AA 4671-5405]; Human Fc gamma BP [AA 1-2843]; go_component: membrane; go_process: cell adhesion; go_process: binding of sperm to zona pellucida	Fc fragment of IgG binding protein	430	FALSE
GeneID:115352	FCRL3	cg25259754	0.845156	0.813112	0.750314	0.688725	0.752723	0.910515	0.841685	0.888634	0.236954	0	0.0347631	0.139109	0.175791	0.092116	0.0686106	0.501511	155936844	FCRH3; IFGP3; IRTA3; SPAP2;	NM_052939.3	GI:67089143	SH2 domain-containing phosphatase anchor protein 2; immunoglobulin superfamily receptor translocation associated protein 3; Fc receptor homolog 3; go_component: integral to membrane; go_function: receptor activity	Fc receptor-like 3 precursor	427	FALSE
GeneID:8074	FGF23	cg23219570	0.70883	0.654776	0.776426	0.769535	0.822163	0.877976	0.817203	0.834442	0.0388276	0.0434599	0.0189193	0.0430586	0.0258757	0.0336538	0.188568	0.0383966	4359154	ADHR; HYPF; HPDR2; PHPTC;	NM_020638.2	GI:15055547	tumor-derived hypophosphatemia inducing factor; go_component: extracellular space; go_function: growth factor activity; go_process: cell differentiation	fibroblast growth factor 23 precursor	1	FALSE
GeneID:2274	FHL2	cg10635061	0.874536	0.866408	0.836438	0.83141	0.84769	0.906366	0.88392	0.9375	0.0750988	0.081952	0.414618	0.434335	0.469803	0.0185167	0.627929	0.0631172	105421438	DRAL; SLIM3;	NM_201556.1	GI:42403563	isoform 3 is encoded by transcript variant 3; down-regulated in rhabdomyosarcoma LIM protein; FHL2 isoform 5; go_component: nucleus; go_function: zinc ion binding; go_function: metal ion binding; go_function: androgen receptor binding; go_function: transcription coactivator activity; go_process: androgen receptor signaling pathway; go_process: positive regulation of transcription; DNA-dependent	four and a half LIM domains 2 isoform 3	46	FALSE
GeneID:27145	FILIP1	cg10447080	0.839888	0.687364	0.607306	0.633252	0.675048	0.877526	0.794345	0.822675	0.0776397	0	0	0.024069	0.115626	0.0213468	0.147651	0.234323	76259945	FILIP; KIAA1275;	NM_015687.2	GI:46852180	synonyms: FILIP; KIAA1275	filamin A interacting protein 1	271	FALSE
GeneID:360132	FKBP9L	cg11808544	0.703465	0.603686	0.841701	0.827544	0.879473	0.892271	0.864977	0.839518	0.0876946	0.10941	0.135274	0.148595	0.53563	0.102664	0.0882094	0.0798975	55724354	FKBP9; MGC20531;	NM_182827.1	GI:33469942	go_component: endoplasmic reticulum; go_function: calcium ion binding; go_process: protein folding	FK506 binding protein 9-like	134	TRUE	7:55724262-55724463
GeneID:55267	FLJ10945	cg13269407	0.852319	0.841387	0.908871	0.90705	0.912832	0.88035	0.852031	0.824336	0.0354812	0.0581094	0.0452729	0.0473261	0.0473977	0.0417615	0.0481124	0.0517083	44828771		NM_018280.1	GI:8922784		hypothetical protein LOC55267	83	TRUE	22:44828342-44828882
GeneID:55267	FLJ10945	cg26394940	0.906639	0.879584	0.838539	0.833482	0.842847	0.893705	0.811825	0.861065	0.0456394	0.111953	0.0318779	0.042327	0.0573869	0.0627127	0.0377483	0.0323085	44828125		NM_018280.1	GI:8922784		hypothetical protein LOC55267	563	TRUE	22:44827763-44828229
GeneID:55285	FLJ11016	cg03273615	0.829777	0.782135	0.762486	0.741602	0.759668	0.799614	0.791775	0.825613	0.488496	0.243279	0.145593	0.439096	0.351006	0.27068	0.113806	0.266936	106249029	FLJ13670; bB383K5.1;	NM_018301.2	GI:38454187	bB383K5.1 (novel protein); RP13-383K5.1; go_function: nucleic acid binding	hypothetical protein LOC55285	339	FALSE
GeneID:79935	FLJ13265	cg09089053	0.437191	0.430304	0.592061	0.498491	0.530981	0.639827	0.554935	0.525917	0.0848842	0.295588	0.0801836	0.292107	0.153791	0.0741114	0.238895	0.0522866	45423637		NM_024877.1	GI:13376317	go_process: cytokinesis; go_process: regulation of cell cycle	hypothetical protein LOC79935	767	FALSE
GeneID:64418	FLJ13576	cg13391638	0.615903	0.574126	0.467489	0.566416	0.55366	0.60863	0.630103	0.637885	0.0989091	0.317182	0.0397021	0.174451	0.0999692	0.118013	0.0977811	0.0991957	112218008		NM_022484.3	GI:50978622		hypothetical protein LOC64418	324	TRUE	7:112217043-112218039
GeneID:84142	FLJ13614	cg02782630	0.444936	0.374701	0.556303	0.533762	0.638938	0.734038	0.656917	0.655591	0.0807018	0	0	0.0119679	0.0108936	0.0065874	0.0794148	0.0513245	84625648	FLJ11520; FLJ12642;	NM_139076.1	GI:20589960	synonyms: FLJ11520; FLJ12642	hypothetical protein LOC84142	368	TRUE	4:84624635-84625661
GeneID:54471	FLJ20232	cg03972838	0.810997	0.732688	0.877556	0.880073	0.921101	0.926337	0.915377	0.899256	0.605974	0.216211	0.129634	0.214612	0.162263	0.146091	0.249652	0.425882	38227526	HSU79252; dJ1104E15.3;	NM_019008.4	GI:42766427	dJ1104E15.3 (HYPOTHETICAL 17.7 KD PROTEIN); go_component: cellular_component unknown; go_function: molecular_function unknown; go_process: biological_process unknown	hypothetical protein LOC54471	704	TRUE	22:38227522-38227753
GeneID:54988	FLJ20581	cg10938486	0.564988	0.675786	0.731343	0.651531	0.734776	0.931106	0.909686	0.877592	0.11954	0.209868	0.0585494	0.143662	0.153606	0.216946	0.559384	0.137729	20328217		NM_017888.2	GI:38505219	go_function: ligase activity; go_function: catalytic activity; go_process: metabolism	hypothetical protein LOC54988	140	FALSE
GeneID:55020	FLJ20699	cg06041363	0.517414	0.491773	0.465446	0.372396	0.397651	0.416657	0.461726	0.449709	0.157173	0.353466	0.108687	0.141587	0.0932524	0.107846	0.239339	0.0805153	45042082		NM_017931.1	GI:8923627	go_function: binding	hypothetical protein LOC55020	487	TRUE	22:45042080-45043683
GeneID:79883	FLJ23447	cg07425555	0.866011	0.709001	0.781102	0.694915	0.798856	0.927177	0.904166	0.898167	0.0629265	0.148291	0.0100464	0.0193517	0.0158049	0.0205601	0.287056	0.0243614	13910018		NM_024825.2	GI:40254970		hypothetical protein LOC79883	271	FALSE
GeneID:124404	FLJ25410	cg05215575	0.738998	0.695909	0.738636	0.790632	0.799241	0.862658	0.782043	0.836807	0.287325	0.0480546	0.156845	0.347323	0.310496	0.422959	0.580384	0.402124	4778723		NM_144605.1	GI:21389408	go_function: GTP binding; go_process: cell cycle	hypothetical protein LOC124404	375	FALSE
GeneID:283598	FLJ25773	cg24169915	0.695142	0.783074	0.674561	0.717112	0.773451	0.89995	0.836464	0.796426	0.0824074	0.0554282	0.224337	0.439936	0.115605	0.245167	0.0681818	0.0715241	98247740		NM_182560.1	GI:32698951		hypothetical protein LOC283598	37	FALSE
GeneID:148930	FLJ32011	cg26660631	0.572796	0.573157	0.706646	0.682949	0.765642	0.82529	0.727186	0.759241	0.0236591	0.188999	0.1275	0.367281	0.196148	0.0380599	0.4808	0.0675535	46788081		NM_182516.1	GI:32698869		hypothetical protein LOC148930	190	FALSE
GeneID:146540	FLJ32130	cg10976172	0.375162	0.339761	0.425004	0.628875	0.654718	0.412423	0.507529	0.461935	0.0533162	0.0673345	0.0625142	0.0602757	0.0762585	0.0473405	0.135205	0.0537202	30505029		NM_152458.4	GI:34222277	go_component: nucleus; go_function: DNA binding; go_function: zinc ion binding; go_process: regulation of transcription; DNA-dependent	hypothetical protein LOC146540	518	TRUE	16:30504968-30505761
GeneID:160492	FLJ36004	cg10412312	0.865873	0.851687	0.677778	0.602906	0.736111	0.859056	0.788695	0.816155	0.121528	0.300254	0	0.198942	0.2978	0.35061	0.581281	0.335069	25597128	Pas1c1;	NM_152590.1	GI:22749214	synonym: Pas1c1	hypothetical protein FLJ36004	317	FALSE
GeneID:284358	FLJ36070	cg27256309	0.631408	0.659121	0.675248	0.690384	0.685503	0.778153	0.792644	0.741942	0.151684	0.0533571	0.0687602	0.030142	0.0329139	0.0648076	0.229932	0.0732006	53912297	MGC117259;	NM_182574.1	GI:32698969	go_function: DNA binding	hypothetical protein LOC284358	271	FALSE
GeneID:220388	FLJ38159	cg14137939	0.877253	0.907255	0.790785	0.771875	0.849657	0.957898	0.93052	0.920523	0.0368899	0	0.00305075	0.132251	0.448713	0	0.782331	0.0405355	85074757		NM_152723.1	GI:22749428		hypothetical protein LOC220388	211	TRUE	11:85074568-85074772
GeneID:220388	FLJ38159	cg24939733	0.908304	0.883484	0.642177	0.685984	0.753713	0.891716	0.875039	0.868063	0.141372	0.0130513	0.0711014	0.188273	0.444935	0	0.738481	0.0847682	85075332		NM_152723.1	GI:22749428		hypothetical protein LOC220388	364	FALSE
GeneID:255027	FLJ39599	cg08349806	0.563656	0.595542	0.529506	0.559094	0.550471	0.513604	0.450896	0.457661	0.036335	0.279201	0.0525959	0.0700725	0.0373517	0.0348612	0.0499939	0.185354	15397405	MGC70356;	NM_173803.2	GI:31341122	Mpv17-like protein type 1	Mpv17-like protein type 2	268	TRUE	16:15396648-15397719
GeneID:401459	FLJ46365	cg25538571	0.842482	0.881928	0.890027	0.885436	0.879393	0.940433	0.934761	0.943955	0.0327393	0.0380335	0.0157729	0.0125921	0.022046	0.0138196	0.0470748	0.0259844	49665263		NM_207504.1	GI:46409627		hypothetical protein LOC401459	251	FALSE
GeneID:401459	FLJ46365	cg03167883	0.874963	0.881129	0.756278	0.740304	0.675	0.908634	0.885485	0.877741	0.0574949	0	0.0108667	0.00453749	0	0.0140012	0.0627854	0.0583776	49665520		NM_207504.1	GI:46409627		hypothetical protein LOC401459	6	FALSE
GeneID:389197	FLJ46481	cg25093045	0.868464	0.950225	0.859487	0.801145	0.885514	0.949919	0.940499	0.943787	0.499054	0.123505	0.0486455	0.342022	0.271448	0.273189	0.458548	0.457766	6041539		NM_207405.1	GI:46409441		hypothetical protein LOC389197	472	TRUE	4:6041328-6041558
GeneID:257236	FLJ90575	cg09424308	0.442289	0.371463	0.642714	0.672862	0.73961	0.580406	0.580905	0.588221	0.0427738	0.353527	0.0272665	0.112148	0.0730811	0.0482257	0.286189	0.0446522	7096995	MGC138479;	NM_153376.1	GI:23503316	synonym: MGC138479	hypothetical protein LOC257236	1428	TRUE	4:7094413-7097016
GeneID:2331	FMOD	cg03764585	0.899951	0.912875	0.848915	0.857712	0.882337	0.942808	0.884824	0.949674	0.0888394	0.290812	0.3064	0.102323	0.0680206	0.0925549	0.355375	0.0289383	201586846	SLRR2E;	NM_002023.3	GI:71040110	go_component: extracellular matrix (sensu Metazoa); go_component: extracellular matrix (sensu Metazoa); go_function: protein binding; go_process: transforming growth factor beta receptor complex assembly	fibromodulin precursor	66	FALSE
GeneID:2331	FMOD	cg26987645	0.886781	0.89743	0.773681	0.782853	0.793768	0.884079	0.862488	0.897508	0.0577485	0.345207	0.307584	0.169388	0.0423188	0.0264767	0.678559	0.0471041	201587009	SLRR2E;	NM_002023.3	GI:71040110	go_component: extracellular matrix (sensu Metazoa); go_component: extracellular matrix (sensu Metazoa); go_function: protein binding; go_process: transforming growth factor beta receptor complex assembly	fibromodulin precursor	97	TRUE	1:201586895-201587112
GeneID:3607	FOXK2	cg01137065	0.541881	0.523576	0.505212	0.504385	0.495424	0.55229	0.52787	0.447309	0.0564119	0.0655746	0.057043	0.0853374	0.0650328	0.0571627	0.0311452	0.0293213	78070299	ILF; ILF1; ILF-1;	NM_181430.1	GI:31563333	isoform 2 is encoded by transcript variant 2; interleukin enhancer binding factor 1; cellular transcription factor ILF-1; go_component: nucleus; go_component: nucleus; go_function: transcription factor activity; go_function: RNA polymerase II transcription factor activity; go_process: transcription; go_process: regulation of transcription; DNA-dependent; go_process: regulation of transcription fr…	forkhead box K2 isoform 2	584	TRUE	17:78070105-78071937
GeneID:93986	FOXP2	cg05232889	0.643058	0.7671	0.641234	0.630742	0.656987	0.849683	0.759719	0.776755	0.16095	0.199034	0.117626	0.239176	0.229836	0.0407343	0.624579	0.0869565	113842655	SPCH1; CAGH44; TNRC10;	NM_014491.1	GI:17017962	isoform I is encoded by transcript variant 1; trinucleotide repeat containing 10; forkhead/winged-helix transcription factor; speech and language disorder 1; CAG repeat protein 44; go_component: nucleus; go_function: zinc ion binding; go_function: metal ion binding; go_function: nucleic acid binding; go_function: transcription factor activity; go_process: transcription; go_process: regulation of …	forkhead box P2 isoform I	143	FALSE
GeneID:2359	FPRL2	cg06784466	0.802198	0.809251	0.638254	0.634454	0.662239	0.792474	0.736549	0.674047	0.247956	0.0282611	0	0.339856	0.467001	0.153274	0.235402	0.264249	56989780	FMLPY; FPRH1; FPRH2; RMLP-R-I; FML2_HUMAN;	NM_002030.3	GI:38455412	FMLP-related receptor II; go_component: plasma membrane; go_component: integral to membrane; go_function: receptor activity; go_function: rhodopsin-like receptor activity; go_function: N-formyl peptide receptor activity; go_process: chemotaxis; go_process: cell motility; go_process: sensory perception; go_process: signal transduction; go_process: G-protein coupled receptor protein signaling pathw…	formyl peptide receptor-like 2	443	FALSE
GeneID:2483	FRG1	cg01737532	0.781908	0.734423	0.716598	0.7652	0.732221	0.81493	0.824704	0.768621	0.494589	0.481321	0.348484	0.354566	0.482679	0.531624	0.464872	0.576501	191099164	FSG1;	NM_004477.2	GI:73695875	facioscapulohumeral muscular dystrophy region gene-1; go_component: nucleus; go_process: rRNA processing	FSHD region gene 1	196	TRUE	4:191098165-191099605
GeneID:2444	FRK	cg00430287	0.942048	0.93018	0.747981	0.782734	0.784397	0.934747	0.913138	0.910868	0.452555	0.517403	0.406726	0.506856	0.624014	0.234038	0.82234	0.365854	116489569	GTK; RAK; PTK5;	NM_002031.2	GI:31657133	tyrosine-protein kinase FRK; nuclear tyrosine protein kinase RAK; PTK5 protein tyrosine kinase 5; go_component: nucleus; go_function: ATP binding; go_function: nucleotide binding; go_function: transferase activity; go_function: protein serine/threonine kinase activity; go_function: non-membrane spanning protein tyrosine kinase activity; go_process: intracellular signaling cascade; go_process: pro…	fyn-related kinase	955	FALSE
GeneID:10272	FSTL3	cg10503234	0.229389	0.284513	0.311697	0.355228	0.301548	0.45944	0.395412	0.411107	0.0328339	0.0645941	0.0448221	0.0762807	0.0292588	0.0195398	0.0224475	0.0240506	627739	FLRG; FSRP;	NM_005860.1	GI:5031700	follistatin-related protein; go_component: extracellular space	follistatin-like 3 glycoprotein	322	TRUE	19:626671-627830
GeneID:53940	FTHL17	cg04515986	0.833702	0.792098	0.668571	0.81937	0.742499	0.897499	0.843509	0.845135	0.460317	0.221461	0.0885671	0.30824	0.363041	0.462634	0.494253	0.525577	30999613		NM_031894.1	GI:13994243	go_function: binding; go_function: metal ion binding; go_function: ferric iron binding; go_process: iron ion transport; go_process: iron ion homeostasis	ferritin; heavy polypeptide-like 17	478	FALSE
GeneID:2523	FUT1	cg13881341	0.812822	0.91845	0.869231	0.836631	0.8705	0.907908	0.932942	0.917624	0.0607815	0.449766	0.607369	0.158195	0.159345	0.167818	0.477343	0.171507	53951027	H; HH; HSC;	NM_000148.2	GI:58331243	fucosyltransferase 1 (galactoside 2-alpha-L-fucosyltransferase; Bombay phenotype included); alpha (1;2) fucosyltransferase; Bombay phenotype included; fucosyltransferase-1; GDP-L-fucose:beta-D-galactoside 2-alpha-L-fucosyltransferase gene; nonfunctional alpha(1;2)-fucosyltransferase; fucosyltransferase 1 (galactoside 2-alpha-L-fucosyltransferase); go_component: membrane; go_component: Golgi stack…	fucosyltransferase 1	568	FALSE
GeneID:2525	FUT3	cg17471102	0.86554	0.867843	0.878657	0.88044	0.906496	0.933042	0.934098	0.918301	0.0493138	0.0515865	0.057068	0.0834492	0.0716305	0.0480626	0.294805	0.0599577	5802255	LE; Les; CD174; MGC131739;	NM_000149.1	GI:4503808	alpha-(1;3/1;4)-fucosyltransferase; go_component: membrane; go_component: Golgi stack; go_component: integral to membrane; go_component: membrane fraction; go_function: transferase activity; transferring glycosyl groups; go_function: 3-galactosyl-N-acetylglucosaminide 4-alpha-L-fucosyltransferase activity; go_process: carbohydrate metabolism; go_process: protein amino acid glycosylation	fucosyltransferase 3 (galactoside 3(4)-L-fucosyltransferase; Lewis blood group included)	227	FALSE
GeneID:2533	FYB	cg13703437	0.785394	0.790425	0.77169	0.753059	0.776278	0.939265	0.92583	0.922477	0.418033	0.461955	0.237466	0.173707	0.444241	0.275893	0.846812	0.404494	39255455	ADAP; PRO0823; SLAP-130;	NM_199335.2	GI:42476114	isoform 2 is encoded by transcript variant 2; FYN-binding protein (FYB-120/130); adhesion and degranulation-promoting adaptor protein; go_component: nucleus; go_component: actin cytoskeleton; go_function: protein binding; go_function: receptor binding; go_process: immune response; go_process: signal transduction; go_process: protein kinase cascade; go_process: protein amino acid phosphorylation; …	FYN binding protein (FYB-120/130) isoform 2	31	FALSE
GeneID:11337	GABARAP	cg23983449	0.227814	0.26184	0.426059	0.434762	0.459779	0.358362	0.374933	0.306613	0.0364015	0.201542	0.0294082	0.101842	0.0853992	0.0519253	0.106882	0.0364046	7087481	MM46; FLJ25768; MGC120154; MGC120155;	NM_007278.1	GI:6005763	GABA(A)-receptor-associated protein; go_component: Golgi stack; go_component: microtubule; go_component: plasma membrane; go_function: protein binding; go_function: beta-tubulin binding; go_function: GABA receptor binding; go_process: protein transport; go_process: protein targeting; go_process: synaptic transmission	GABA(A) receptor-associated protein	1004	TRUE	17:7086933-7087551
GeneID:2562	GABRB3	cg15940569	0.343032	0.423631	0.300153	0.341995	0.368421	0.33993	0.379175	0.355233	0.0666667	0.130696	0.0583643	0.0992663	0.0997431	0.10283	0.0725076	0.0961538	24570449	MGC9051;	NM_021912.2	GI:30061561	isoform 2 is encoded by variant 2 isoform 2 precursor is encoded by transcript variant 2; go_component: postsynaptic membrane; go_component: integral to plasma membrane; go_function: ion channel activity; go_function: GABA-A receptor activity; go_function: neurotransmitter receptor activity; go_function: extracellular ligand-gated ion channel activity; go_process: ion transport; go_process: signa…	gamma-aminobutyric acid (GABA) A receptor; beta 3 isoform 2 precursor	429	FALSE
GeneID:2569	GABRR1	cg00333528	0.923275	0.907485	0.877129	0.901081	0.88959	0.968168	0.951391	0.956634	0.0719027	0.697867	0.074146	0.100821	0.021228	0.0342525	0.0634402	0.0590763	89984204		NM_002042.2	GI:21614517	gamma-aminobutyric acid (GABA) A receptor; rho-1; bA135P14.1 (gamma-aminobutyric acid (GABA) receptor; rho 1); go_component: postsynaptic membrane; go_component: integral to plasma membrane; go_function: ion channel activity; go_function: GABA-A receptor activity; go_function: neurotransmitter receptor activity; go_function: extracellular ligand-gated ion channel activity; go_process: ion transpo…	gamma-aminobutyric acid (GABA) receptor; rho 1	425	FALSE
GeneID:90480	GADD45GIP1	cg06192753	0.781902	0.791113	0.440523	0.702395	0.604952	0.61451	0.577177	0.607779	0.134585	0.362326	0.0946963	0.138825	0.183149	0.182813	0.103516	0.106218	12929297	PRG6; CRIF1; CKBBP2; Plinp1; MGC4667; MGC4758; PLINP-1;	NM_052850.2	GI:31543414	papillomavirus L2 interacting nuclear protein 1; CKII beta binding protein 2; CR6 interacting factor 1; p53-responsive gene 6; go_function: protein binding	growth arrest and DNA-damage-inducible; gamma interacting protein 1	247	TRUE	19:12927995-12929722
GeneID:2581	GALC	cg24058132	0.757572	0.74411	0.72805	0.77507	0.794105	0.756256	0.766592	0.765383	0.400812	0.556818	0.175542	0.328612	0.385662	0.226795	0.582441	0.187394	87529619		NM_000153.1	GI:4557612	galactocerebrosidase; Galactosylceraminidase; go_component: lysosome; go_function: galactosylceramidase activity; go_function: hydrolase activity; acting on glycosyl bonds; go_process: carbohydrate metabolism; go_process: galactosylceramide catabolism	galactosylceramidase precursor	23	TRUE	14:87528346-87529624
GeneID:130589	GALM	cg05275752	0.360074	0.464856	0.343299	0.43966	0.529207	0.386299	0.550625	0.377051	0.049217	0.151717	0.04522	0.101169	0.0204962	0.00690739	0.0443276	0.0247088	38746391	BLOCK 25;	NM_138801.1	GI:20270354	aldose 1-epimerase; go_function: isomerase activity; go_function: aldose 1-epimerase activity; go_process: galactose metabolism; go_process: carbohydrate metabolism	galactose mutarotase (aldose 1-epimerase)	352	FALSE
GeneID:168391	GALNTL5	cg25310567	0.870754	0.835036	0.621329	0.563356	0.627093	0.862543	0.853211	0.82485	0.204365	0.0401836	0.0153218	0.186814	0.185959	0.337542	0.194286	0.35563	151284823	GALNT15;	NM_145292.2	GI:34222191	UDP-N-acetyl-alpha-D-galactosamine:polypeptide N-acetylgalactosaminyltransferase 15; H_DJ0981O07.1; WUGSC:H_DJ0981O07.1; go_component: Golgi stack; go_component: integral to membrane; go_function: calcium ion binding; go_function: manganese ion binding; go_function: transferase activity; transferring glycosyl groups	UDP-N-acetyl-alpha-D-galactosamine:polypeptide N-acetylgalactosaminyltransferase-like 5	379	FALSE
GeneID:26330	GAPDHS	cg25681177	0.697641	0.566147	0.300906	0.448733	0.380553	0.532524	0.420685	0.425896	0.015873	0.0862372	0.0268496	0.0658542	0.0144942	0.0105759	0.0848457	0.0280602	40716153	GAPD2; GAPDS; GAPDH-2;	NM_014364.3	GI:34222311	glyceraldehyde-3-phosphate dehydrogenase; testis-specific; go_function: NAD binding; go_function: oxidoreductase activity; go_function: glyceraldehyde-3-phosphate dehydrogenase (phosphorylating) activity; go_process: glycolysis; go_process: sperm motility; go_process: glucose metabolism; go_process: positive regulation of glycolysis	glyceraldehyde-3-phosphate dehydrogenase; spermatogenic	51	TRUE	19:40715859-40717062
GeneID:246176	GAS2L2	cg24922045	0.717059	0.723044	0.835409	0.817692	0.877823	0.919039	0.852551	0.896304	0.111487	0.496941	0.541933	0.349087	0.233299	0.33217	0.623918	0.336037	31104100	GAR17;	NM_139285.1	GI:21281674	GAS2-related protein; go_component: cytoskeleton; go_process: cell cycle arrest	growth arrest-specific 2 like 2	90	FALSE
GeneID:57459	GATAD2B	cg01402255	0.861523	0.924543	0.747307	0.780265	0.786225	0.903694	0.91911	0.900392	0.424204	0.275599	0.0812936	0.0882098	0.0842462	0.29637	0.569048	0.276249	152067323	P66beta; KIAA1150; RP11-216N14.6;	NM_020699.1	GI:21218437	transcription repressor p66 beta component of the MeCP1 complex; go_component: nucleus; go_function: metal ion binding; go_function: transcription factor activity; go_process: transcription; go_process: regulation of transcription; DNA-dependent	GATA zinc finger domain containing 2B	125	FALSE
GeneID:2635	GBP3	cg22074858	0.870817	0.935619	0.760664	0.74401	0.758045	0.956588	0.933328	0.91444	0.0715288	0.121286	0.281475	0.15911	0.520983	0.0500893	0.0724479	0.0796394	89261018	FLJ10961;	NM_018284.1	GI:24308156	go_function: GTP binding; go_function: GTPase activity; go_process: immune response	guanylate binding protein 3	114	FALSE
GeneID:9518	GDF15	cg16929104	0.749174	0.749691	0.809553	0.765384	0.807828	0.896493	0.822542	0.879414	0.0905077	0.460982	0.102821	0.23987	0.153081	0.0649925	0.0662359	0.0484877	18357953	PDF; MIC1; PLAB; MIC-1; NAG-1; PTGFB; GDF-15;	NM_004864.1	GI:4758935	NSAID (nonsteroidal anti-inflammatory drug)-activated protein 1; prostate differentiation factor; PTGF-beta; go_component: extracellular space; go_function: cytokine activity; go_function: growth factor activity; go_process: cell-cell signaling; go_process: signal transduction; go_process: transforming growth factor beta receptor signaling pathway	growth differentiation factor 15	32	TRUE	19:18357900-18358368
GeneID:2658	GDF2	cg21115977	0.89519	0.928955	0.821537	0.851409	0.906775	0.960214	0.916031	0.933469	0.246434	0.46515	0.19862	0.417851	0.523104	0.424702	0.449912	0.754991	48036516	BMP9; BMP-9;	NM_016204.1	GI:7705307	bone morphogenetic protein 9; go_component: extracellular space; go_function: cytokine activity; go_function: growth factor activity; go_process: growth	growth differentiation factor 2	343	TRUE	10:48036256-48036536
GeneID:8200	GDF5	cg03547924	0.905443	0.893305	0.791614	0.821918	0.79918	0.948836	0.902936	0.914452	0.0873181	0	0	0.00712687	0	0.00294321	0.429984	0.0968153	33489341	LAP4; CDMP1;	NM_000557.2	GI:5123452	cartilage-derived morphogenetic protein-1; go_component: extracellular space; go_function: cytokine activity; go_function: protein binding; go_function: growth factor activity; go_process: growth; go_process: cell-cell signaling; go_process: transforming growth factor beta receptor signaling pathway	growth differentiation factor 5 preproprotein	100	FALSE
GeneID:2687	GGTLA1	cg18365380	0.696508	0.737156	0.765576	0.768478	0.774888	0.844411	0.840074	0.822375	0.357275	0.427706	0.48888	0.4002	0.494858	0.18958	0.492813	0.195476	22971011	GGT5; GGT-REL; DKFZP566O011;	NM_004121.1	GI:4758431	go_component: integral to membrane; go_function: transferase activity; go_function: acyltransferase activity; go_function: gamma-glutamyltransferase activity; go_process: glutathione biosynthesis; go_process: leukotriene biosynthesis; go_process: amino acid metabolism	gamma-glutamyltransferase-like activity 1	17	FALSE
GeneID:26157	GIMAP2	cg20663831	0.894466	0.77691	0.66129	0.664336	0.74711	0.808245	0.7411	0.81445	0.0674536	0.260972	0.262369	0.0329821	0	0.0511501	0.119377	0.180617	150014087	IMAP2; HIMAP2; MGC24275; DKFZP586D0824;	NM_015660.2	GI:55774983	immunity associated protein 2; go_component: integral to membrane; go_function: GTP binding; go_function: nucleotide binding	GTPase; IMAP family member 2	360	FALSE
GeneID:26157	GIMAP2	cg25918245	0.442278	0.437183	0.558955	0.5625	0.625731	0.651851	0.646163	0.584904	0.053783	0.0740965	0.0739253	0.0702367	0.058129	0.102212	0.0449561	0.0666984	150013657	IMAP2; HIMAP2; MGC24275; DKFZP586D0824;	NM_015660.2	GI:55774983	immunity associated protein 2; go_component: integral to membrane; go_function: GTP binding; go_function: nucleotide binding	GTPase; IMAP family member 2	70	FALSE
GeneID:10755	GIPC1	cg14528319	0.975639	0.973252	0.94383	0.944986	0.96375	0.968113	0.955571	0.973206	0.114764	0.834534	0.17637	0.257744	0.414537	0.141215	0.613617	0.216295	14468713	NIP; GIPC; IIP-1; TIP-2; SEMCAP; C19orf3; Hs.6454; MGC3774; GLUT1CBP; MGC15889; RGS19IP1; SYNECTIIN;	NM_202470.1	GI:42544139	isoform 1 is encoded by transcript variant 5; GLUT1 C-terminal binding protein; IGF-1 receptor interacting protein 1; regulator of G-protein signalling 19 interacting protein 1; synectin; go_component: cytosol; go_component: membrane; go_component: soluble fraction; go_component: membrane fraction; go_function: protein binding; go_function: receptor binding; go_process: G-protein coupled receptor…	regulator of G-protein signalling 19 interacting protein 1 isoform 1	769	FALSE
GeneID:2705	GJB1	cg17542495	0.823554	0.825151	0.760719	0.759942	0.796924	0.818411	0.81498	0.808336	0.482513	0.367904	0.146577	0.298484	0.579873	0.460404	0.462656	0.592302	70359726	CMTX; CX32; CMTX1;	NM_000166.2	GI:31542846	Gap junction protein; beta-1; 32kD (connexin 32); gap junction protein; beta 1; 32kD (connexin 32; Charcot-Marie-Tooth neuropathy; X-linked); go_component: connexon complex; go_component: integral to membrane; go_function: connexon channel activity; go_process: transport; go_process: cell-cell signaling; go_process: nervous system development	gap junction protein; beta 1; 32kDa (connexin 32; Charcot-Marie-Tooth neuropathy; X-linked)	75	TRUE	X:70359536-70359838
GeneID:2765	GML	cg00057593	0.733323	0.761922	0.698073	0.680899	0.671206	0.873963	0.795605	0.788162	0.0668152	0.417599	0.39597	0.257903	0.307473	0.477168	0.346793	0.337924	143913961	LY6DL;	NM_002066.1	GI:4504032	Glycosylphosphatidylinositol-anchored molecule-like protein; go_component: plasma membrane; go_component: extrinsic to membrane; go_process: apoptosis; go_process: negative regulation of cell proliferation; go_process: regulation of progression through cell cycle; go_process: DNA damage response; signal transduction by p53 class mediator resulting in cell cycle arrest	GPI anchored molecule like protein	742	TRUE	8:143913707-143914018
GeneID:2767	GNA11	cg14917512	0.891067	0.930324	0.715819	0.806604	0.796119	0.776891	0.855994	0.726751	0.0610728	0.311086	0	0.100082	0.0293899	0.283383	0.060678	0.203983	3045685	GNA-11;	NM_002067.1	GI:4504036	guanine nucleotide-binding protein; Gq class; GNA11; go_component: cytoplasm; go_component: plasma membrane; go_function: GTP binding; go_function: nucleotide binding; go_function: GTPase activity; go_function: signal transducer activity; go_process: signal transduction; go_process: protein amino acid ADP-ribosylation; go_process: G-protein coupled receptor protein signaling pathway	guanine nucleotide binding protein (G protein); alpha 11 (Gq class)	155	TRUE	19:3044235-3046095
GeneID:55970	GNG12	cg26764244	0.347902	0.509454	0.269714	0.288083	0.336163	0.432336	0.534364	0.623086	0.037594	0.042808	0.0269331	0.00653575	0	0	0.0362408	0.0492468	68072099	FLJ34695;	NM_018841.3	GI:51036602	go_component: membrane; go_component: heterotrimeric G-protein complex; go_function: signal transducer activity; go_process: signal transduction; go_process: G-protein coupled receptor protein signaling pathway	G-protein gamma-12 subunit	403	TRUE	1:68070107-68072233
GeneID:10007	GNPDA1	cg00145118	0.809107	0.7863	0.72549	0.677767	0.757252	0.858408	0.909112	0.932748	0.101307	0.346189	0.02648	0.0578366	0.0289874	0.0284841	0.0417299	0.0385531	141374115	GPI; HLN; GNPI; GNPDA; KIAA0060;	NM_005471.3	GI:41281953	glucosamine-6-phosphate isomerase; oscillin; go_function: hydrolase activity; go_function: glucosamine-6-phosphate deaminase activity; go_process: carbohydrate metabolism; go_process: glucosamine catabolism; go_process: N-acetylglucosamine metabolism; go_process: fertilization (sensu Metazoa); go_process: generation of precursor metabolites and energy	glucosamine-6-phosphate deaminase 1	1339	FALSE
GeneID:2813	GP2	cg19238840	0.874362	0.682019	0.649819	0.713568	0.753311	0.876467	0.798082	0.801956	0.10984	0	0	0.120084	0.12549	0.0741034	0.141745	0.361734	20246676	ZAP75; DKFZp779K0533;	NM_001007240.1	GI:55953078	isoform 1 is encoded by transcript variant 1; pancreatic zymogen granule membrane associated protein GP2; go_component: membrane; go_component: membrane fraction	zymogen granule membrane glycoprotein 2 isoform 1	340	FALSE
GeneID:11251	GPR44	cg02965078	0.727046	0.720621	0.677712	0.660516	0.711826	0.733267	0.709984	0.708557	0.405925	0.139979	0.128991	0.188658	0.165143	0.183407	0.571706	0.119523	60380080	CD294; CRTH2;	NM_004778.1	GI:4758069	chemoattractant receptor-homologous molecule expressed on TH2 cells; go_component: plasma membrane; go_component: integral to plasma membrane; go_function: receptor activity; go_function: rhodopsin-like receptor activity; go_function: N-formyl peptide receptor activity; go_process: immune response; go_process: signal transduction; go_process: G-protein coupled receptor protein signaling pathway	G protein-coupled receptor 44	60	FALSE
GeneID:27198	GPR81	cg22534509	0.834085	0.810672	0.754594	0.764509	0.80042	0.864593	0.854491	0.847926	0.0550618	0.441629	0.0484187	0.0967291	0.320627	0.169712	0.766572	0.183336	121781072	FKSG80; GPR104; TA-GPCR;	NM_032554.2	GI:21314751	putative chemokine receptor; T-cell activation G protein-coupled receptor; G protein-coupled receptor 104; go_component: integral to membrane; go_function: receptor activity; go_function: rhodopsin-like receptor activity; go_process: signal transduction; go_process: G-protein coupled receptor protein signaling pathway	G protein-coupled receptor 81	10	TRUE	12:121781059-121781302
GeneID:2880	GPX5	cg13283751	0.638258	0.589343	0.565385	0.561709	0.565295	0.82045	0.767035	0.765224	0.0566038	0.16019	0.105575	0.135166	0.0982638	0.0665242	0.136541	0.145125	28601790		NM_001509.1	GI:4557628	precursor; isoform 1 is encoded by transcript variant 1; epididymal androgen-related protein; go_component: extracellular region; go_function: oxidoreductase activity; go_function: electron transporter activity; go_function: glutathione peroxidase activity; go_process: lipid metabolism; go_process: response to oxidative stress	glutathione peroxidase 5 precursor; isoform 1	22	FALSE
GeneID:2885	GRB2	cg04156850	0.66073	0.662293	0.340776	0.473203	0.4591	0.701537	0.707694	0.679571	0.0459266	0.420433	0.0606668	0.163816	0.18025	0.0832541	0.269168	0.0668787	70914167	ASH; Grb3-3; MST084; MSTP084; EGFRBP-GRB2;	NM_002086.3	GI:45359857	isoform 1 is encoded by transcript variant 1; HT027; growth factor receptor-bound protein 3; epidermal growth factor receptor-binding protein GRB2; abundant SRC homology; go_component: cytosol; go_function: SH3/SH2 adaptor activity; go_function: insulin receptor substrate binding; go_function: epidermal growth factor receptor binding; go_process: cell-cell signaling; go_process: intracellular sig…	growth factor receptor-bound protein 2 isoform 1	783	TRUE	17:70914028-70914267
GeneID:2949	GSTM5	cg04987894	0.90603	0.832572	0.747597	0.869682	0.838312	0.9138	0.700056	0.881529	0.56447	0.409148	0.169384	0.205571	0.327946	0.061701	0.389929	0.278273	110056139	GTM5; GSTM5-5;	NM_000851.2	GI:23065562	glutathione S-transferase; Mu-5; glutathione S-alkyltransferase M5; glutathione S-aryltransferase M5; S-(hydroxyalkyl)glutathione lyase M5; glutathione S-aralkyltransferase M5; GST class-mu 5; go_function: transferase activity; go_function: glutathione transferase activity; go_function: glutathione transferase activity; go_process: metabolism	glutathione S-transferase M5	249	TRUE	1:110056117-110056501
GeneID:2967	GTF2H3	cg01110312	0.844632	0.871873	0.692118	0.746532	0.768823	0.924897	0.873297	0.920124	0.485455	0.386385	0.23387	0.328912	0.487849	0.458726	0.475546	0.290033	122682873	BTF2; TFIIH;	NM_001516.3	GI:28376643	general transcription factor IIH; polypeptide 3 (34kD subunit); go_component: nucleus; go_component: transcription factor TFIIH complex; go_function: metal ion binding; go_function: damaged DNA binding; go_function: transcription factor activity; go_function: translation factor activity; nucleic acid binding; go_process: transcription; go_process: nucleotide-excision repair; go_process: regulatio…	general transcription factor IIH; polypeptide 3; 34kDa	1461	FALSE
GeneID:2974	GUCY1B2	cg16692277	0.692573	0.710104	0.690828	0.720578	0.780952	0.895697	0.8964	0.920945	0.305156	0.348871	0.0291361	0.0237488	0.0270973	0.295353	0.052	0.0662691	50538949	GC-SB2;	NM_004129.2	GI:54144652	go_function: iron ion binding; go_function: metal ion binding; go_function: guanylate cyclase activity; go_process: cGMP biosynthesis; go_process: intracellular signaling cascade	guanylate cyclase 1; soluble; beta 2	806	TRUE	13:50538899-50539111
GeneID:60558	GUF1	cg04683119	0.354443	0.284801	0.427249	0.439597	0.422104	0.334091	0.368883	0.265486	0.0507343	0.0803221	0	0.0214911	0	0	0.070555	0.0520916	44374710	FLJ13220;	NM_021927.1	GI:11345459	go_function: GTP binding; go_process: protein biosynthesis; go_process: small GTPase mediated signal transduction	hypothetical protein LOC60558	530	FALSE
GeneID:2990	GUSB	cg18219226	0.651787	0.644767	0.730679	0.676686	0.732412	0.789014	0.706272	0.701991	0.14453	0.336404	0.147885	0.311764	0.421191	0.208663	0.56228	0.0918186	65085057	MPS7;	NM_000181.1	GI:4504222	go_component: lysosome; go_function: beta-glucuronidase activity; go_process: carbohydrate metabolism; go_process: glycosaminoglycan catabolism	glucuronidase; beta	426	FALSE
GeneID:283120	H19	cg11492040	0.842006	0.880387	0.902221	0.906035	0.915298	0.976407	0.961264	0.967537	0.182399	0.348845	0	0.569207	0.448008	0.408241	0.657585	0.335998	1973089	ASM; BWS; ASM1; MGC4485; PRO2605; D11S813E;	NT_009237.17		synonyms: ASM; BWS; ASM1; MGC4485; PRO2605; D11S813E			TRUE	11:1973035-1973716
GeneID:283120	H19	cg25852472	0.895935	0.780258	0.877681	0.891251	0.899027	0.942764	0.928359	0.961261	0.470626	0.383882	0.431079	0.659522	0.668727	0.492192	0.603445	0.666519	1974240	ASM; BWS; ASM1; MGC4485; PRO2605; D11S813E;	NT_009237.17		synonyms: ASM; BWS; ASM1; MGC4485; PRO2605; D11S813E			TRUE	11:1973888-1974871
GeneID:115701	HAK	cg15783800	0.923642	0.960742	0.856956	0.854861	0.894522	0.959572	0.942734	0.956858	0.172804	0.0125011	0.0139613	0.515365	0.00700055	0.0252827	0.82197	0.211837	54397977		NM_052947.2	GI:46371196	go_function: ATP binding; go_function: kinase activity; go_function: protein serine/threonine kinase activity; go_process: protein amino acid phosphorylation	heart alpha-kinase	404	TRUE	18:54397786-54397992
GeneID:3036	HAS1	cg14141399	0.965212	0.960634	0.921329	0.935859	0.957969	0.969358	0.959104	0.956426	0.402729	0.214783	0.163788	0.0864787	0.58094	0.191915	0.902491	0.182132	56919860	HAS;	NM_001523.1	GI:4504338	go_component: integral to plasma membrane; go_component: extracellular matrix (sensu Metazoa); go_function: hyaluronan synthase activity; go_function: transferase activity; transferring glycosyl groups; go_process: cell adhesion; go_process: substrate-bound cell migration; go_process: glycosaminoglycan biosynthesis	hyaluronan synthase 1	827	TRUE	19:56919725-56919930
GeneID:23310	hCAP-D3	cg09084200	0.618646	0.585464	0.563536	0.575758	0.650323	0.685346	0.733511	0.78352	0.0567485	0.606796	0.0526908	0.0769352	0.218677	0.00740065	0.415954	0.0572207	133601073	KIAA0056; MGC104671;	NM_015261.2	GI:76880473	go_function: binding	KIAA0056 protein	1437	FALSE
GeneID:10614	HEXIM1	cg12866859	0.855101	0.838713	0.823431	0.838139	0.87224	0.902221	0.830805	0.887398	0.561395	0.53467	0.323808	0.467826	0.476036	0.194419	0.640458	0.2854	40580115	CLP1; HIS1; MAQ1;	NM_006460.2	GI:70167225	menage a quatre 1; hexamethylene-bis-acetamide-inducible transcript 1; hexamthylene bis-acetamide inducible 1; hexamethylene bisacetamide-inducible protein; go_component: nucleus; go_component: cytoplasm; go_function: snRNA binding; go_function: protein binding; go_function: protein binding; go_function: protein binding; go_function: transcriptional repressor activity; go_function: cyclin-depende…	HMBA-inducible	352	FALSE
GeneID:148738	HFE2	cg06589885	0.916049	0.966283	0.932083	0.946397	0.943793	0.979212	0.97587	0.965585	0.195777	0.336028	0.250594	0.469797	0.18644	0.0439697	0.921153	0.0586876	144124550	JH; HJV; RGMC; HFE2A; MGC23953;	NM_145277.3	GI:44662822	isoform b is encoded by transcript variant b; RGM domain family; member C; hemojuvelin; go_component: membrane	hemojuvelin isoform b	85	FALSE
GeneID:3082	HGF	cg08005849	0.564546	0.562224	0.531962	0.500406	0.550865	0.639702	0.583203	0.639108	0.0722674	0.116373	0.0620029	0.0830014	0.155033	0.0817026	0.174587	0.0719178	81237335	SF; HGFB; HPTA; F-TCF;	NM_001010931.1	GI:58533162	isoform 2 precursor is encoded by transcript variant 2; hepatopoietin A; fibroblast-derived tumor cytotoxic factor; scatter factor; lung fibroblast-derived mitogen; go_component: cellular component unknown; go_function: calcium ion binding; go_function: growth factor activity; go_function: serine-type endopeptidase activity; go_process: mitosis; go_process: proteolysis; go_process: blood coagulat…	hepatocyte growth factor isoform 2 precursor	53	FALSE
GeneID:3018	HIST1H2BB	cg21250296	0.964238	0.946817	0.658118	0.921507	0.897794	0.787386	0.824126	0.846826	0.0336101	0.0409168	0.0178963	0.0222525	0.0215518	0.0310834	0.0469265	0.0322581	26152384	H2B.1; H2B/f; H2BFF; MGC119804;	NM_021062.2	GI:19924303	go_component: nucleus; go_component: chromosome; go_component: nucleosome; go_component: nucleosome; go_function: DNA binding; go_function: DNA binding; go_process: nucleosome assembly; go_process: nucleosome assembly; go_process: chromosome organization and biogenesis (sensu Eukaryota)	H2B histone family; member F	520	TRUE	6:26152135-26153013
GeneID:8352	HIST1H3C	cg25438963	0.993692	0.970805	0.815902	0.965802	0.939649	0.891646	0.902426	0.901894	0.0524017	0.123521	0.1364	0.0726465	0.123226	0.119344	0.132856	0.106706	26153642	H3.1; H3/c; H3FC;	NM_003531.2	GI:21071022	go_component: nucleus; go_component: chromosome; go_component: nucleosome; go_function: DNA binding; go_function: protein binding; go_function: protein binding; go_function: protein binding; go_process: nucleosome assembly; go_process: chromosome organization and biogenesis (sensu Eukaryota)	H3 histone family; member C	24	TRUE	6:26153524-26154098
GeneID:8352	HIST1H3C	cg07636178	0.9755	0.950501	0.461057	0.880611	0.822574	0.603813	0.724156	0.616893	0.0515152	0.0319849	0.0152022	0.0308581	0.0474528	0.0462916	0.0318744	0.0309785	26153513	H3.1; H3/c; H3FC;	NM_003531.2	GI:21071022	go_component: nucleus; go_component: chromosome; go_component: nucleosome; go_function: DNA binding; go_function: protein binding; go_function: protein binding; go_function: protein binding; go_process: nucleosome assembly; go_process: chromosome organization and biogenesis (sensu Eukaryota)	H3 histone family; member C	105	FALSE
GeneID:3158	HMGCS2	cg10212621	0.58267	0.522009	0.802683	0.708274	0.777778	0.824218	0.776894	0.812583	0.159063	0.419897	0.0746818	0.0842343	0.45933	0.212383	0.563672	0.15985	120113172		NM_005518.2	GI:50726975		3-hydroxy-3-methylglutaryl-Coenzyme A synthase 2 (mitochondrial)	131	FALSE
GeneID:51617	HMP19	cg07884019	0.460266	0.398989	0.48019	0.503805	0.608089	0.684031	0.698275	0.711222	0.321918	0.13118	0	0.0635928	0.152014	0.173176	0.16179	0.223443	173405538		NM_015980.3	GI:34222326	hypothalamus golgi apparatus expressed 19 kDa protein; p19 protein; go_component: Golgi apparatus; go_component: integral to membrane; go_function: dopamine receptor binding; go_process: dopamine receptor signaling pathway	HMP19 protein	208	FALSE
GeneID:11100	HNRPUL1	cg13668129	0.685335	0.705118	0.678519	0.680963	0.623274	0.732283	0.622141	0.695421	0.0874093	0.287463	0.169322	0.247365	0.197912	0.222121	0.398065	0.0771185	46459915	E1BAP5; E1B-AP5; FLJ12944;	NM_144732.1	GI:21536319	isoform d is encoded by transcript variant 4; E1B-55kDa-associated protein 5; go_component: heterogeneous nuclear ribonucleoprotein complex; go_function: DNA binding; go_function: RNA binding; go_process: RNA processing; go_process: response to virus	E1B-55kDa-associated protein 5 isoform d	349	TRUE	19:46459893-46463152
GeneID:25900	HOM-TES-103	cg01493517	0.444962	0.418247	0.604573	0.624339	0.657015	0.688959	0.639538	0.664312	0.171164	0.260454	0.0719818	0.131805	0.11926	0.125371	0.11052	0.104577	6535708	FLJ20703; DKFZP586I2223;	NM_015438.1	GI:13124760	isoform 1 is encoded by transcript variant 1; intermediate filament-like MGC:2625; HOM-TES-103 tumor antigen-like; go_function: structural molecule activity	hypothetical protein LOC25900 isoform 1	218	TRUE	12:6534300-6535831
GeneID:3250	HPR	cg09584711	0.906983	0.921027	0.764201	0.790834	0.780861	0.900225	0.843881	0.903376	0.336323	0.364262	0.40584	0.420486	0.500625	0.574729	0.532719	0.399661	70654445	HP; A-259H10.2;	NM_020995.3	GI:45580722	Haptoglobin-related locus; go_component: extracellular space; go_function: trypsin activity; go_function: chymotrypsin activity; go_function: hemoglobin binding; go_process: proteolysis	haptoglobin-related protein	181	FALSE
GeneID:84343	HPS3	cg10148280	0.622315	0.759403	0.634568	0.624242	0.607759	0.812959	0.796438	0.803898	0.0946746	0.0917657	0	0.141778	0.134494	0	0.118987	0.110895	150329440	SUTAL; FLJ22704;	NM_032383.3	GI:28416957	synonyms: SUTAL; FLJ22704	Hermansky-Pudlak syndrome 3 protein	621	FALSE
GeneID:345275	HSD17B13	cg08815403	0.899339	0.896687	0.676259	0.746582	0.790584	0.915042	0.906037	0.891664	0.452962	0.229983	0.217926	0.15223	0.145997	0.170276	0.559222	0.0654465	88463166	SCDR9; NIIL497; HMFN0376;	NM_178135.2	GI:31342377	17-beta hydroxysteroid dehydrogenase; short-chain dehydrogenase/reductase 9; go_function: oxidoreductase activity; go_process: metabolism	hydroxysteroid (17-beta) dehydrogenase 13	104	FALSE
GeneID:3316	HSPB2	cg13210534	0.631988	0.626123	0.580402	0.593364	0.626135	0.729561	0.669569	0.714847	0.164525	0.239415	0.00762572	0.0562375	0.089699	0.0576712	0.337647	0.0720061	111289538	MKBP; HSP27; Hs.78846; MGC133245;	NM_001541.2	GI:32306514	heat shock 27kD protein 2; go_component: cytosol; go_function: protein binding; go_function: enzyme activator activity; go_process: protein folding; go_process: response to unfolded protein	heat shock 27kDa protein 2	829	FALSE
GeneID:23640	HSPBP1	cg17749456	0.828523	0.84888	0.755452	0.78756	0.823023	0.948146	0.924656	0.927585	0.0635641	0.0652499	0.0553682	0.0820861	0.0344327	0.0128191	0.287455	0.0323224	60484508		NM_012267.2	GI:21361406	Hsp70 binding protein; go_function: protein binding	hsp70-interacting protein	968	FALSE
GeneID:3356	HTR2A	cg02250787	0.622101	0.634428	0.760483	0.703027	0.730599	0.791784	0.748847	0.758712	0.0811056	0.161239	0.0660464	0.0768169	0.0653235	0.087246	0.35904	0.0836044	46368990	HTR2; 5-HT2A;	NM_000621.2	GI:60302916	5-HT2 receptor; go_component: membrane; go_component: integral to plasma membrane; go_function: receptor activity; go_function: serotonin receptor activity; go_function: rhodopsin-like receptor activity; go_process: signal transduction; go_process: synaptic transmission; go_process: serotonin receptor signaling pathway	5-hydroxytryptamine (serotonin) receptor 2A	814	FALSE
GeneID:285242	HTR3E	cg18236734	0.718809	0.865499	0.661597	0.680706	0.741573	0.754098	0.843246	0.861909	0.154334	0.288029	0.0856158	0.287795	0.131658	0.301829	0.500501	0.315412	185300625	5-HT3c1; MGC120035; MGC120036; MGC120037;	NM_182589.2	GI:47519912	go_component: integral to membrane; go_component: postsynaptic membrane; go_function: ion channel activity; go_function: neurotransmitter receptor activity; go_function: extracellular ligand-gated ion channel activity; go_process: ion transport	5-hydroxytryptamine receptor 3 subunit E	36	FALSE
GeneID:3425	IDUA	cg21459867	0.884357	0.893961	0.937573	0.925345	0.928719	0.918203	0.919211	0.902603	0.0299615	0.603489	0.0277875	0.324952	0.352225	0.16801	0.527687	0.085361	971492	IDA; MPS1;	NM_000203.2	GI:40354208	go_component: lysosome; go_function: L-iduronidase activity; go_process: carbohydrate metabolism; go_process: disaccharide metabolism; go_process: glycosaminoglycan metabolism	alpha-L-iduronidase precursor	707	TRUE	4:971379-971709
GeneID:3433	IFIT2	cg09398185	0.39629	0.511712	0.644928	0.576402	0.659744	0.893063	0.857601	0.844946	0.0620438	0	0.00380918	0	0	0	0.0584416	0.0590129	91051882	G10P2; IFI54; cig42; IFI-54; GARG-39; ISG-54K;	NM_001547.3	GI:34222091	Interferon; alpha-inducible protein (MW 54kD); interferon-induced protein 54; go_component: cellular component unknown; go_function: binding; go_process: immune response	interferon-induced protein with tetratricopeptide repeats 2	99	FALSE
GeneID:3433	IFIT2	cg06476606	0.577113	0.567179	0.659459	0.470509	0.61264	0.836356	0.54162	0.707678	0.0800712	0.0415025	0.0360223	0.0233235	0.0217005	0	0.062766	0.0653974	91051708	G10P2; IFI54; cig42; IFI-54; GARG-39; ISG-54K;	NM_001547.3	GI:34222091	Interferon; alpha-inducible protein (MW 54kD); interferon-induced protein 54; go_component: cellular component unknown; go_function: binding; go_process: immune response	interferon-induced protein with tetratricopeptide repeats 2	75	FALSE
GeneID:3455	IFNAR2	cg20000468	0.396809	0.539919	0.340031	0.366472	0.333333	0.445967	0.621571	0.3552	0.121839	0.0211659	0.00379562	0.0185047	0.012749	0.00859469	0.238026	0.1	33523556	IFN-R; IFNABR; IFNARB; IFN-alpha-REC;	NM_000874.3	GI:46488933	isoform b precursor is encoded by transcript variant 2; human interferon alpha/beta receptor; interferon-alpha/beta receptor beta chain; type I interferon receptor; go_component: plasma membrane; go_component: extracellular region; go_component: integral to plasma membrane; go_function: receptor activity; go_function: interferon-alpha/beta receptor activity; go_function: hematopoietin/interferon-…	interferon alpha/beta receptor 2 isoform b precursor	545	FALSE
GeneID:3479	IGF1	cg01305421	0.797782	0.916348	0.658904	0.689605	0.753571	0.919104	0.841984	0.904409	0.226891	0.178806	0.40701	0.294582	0.251228	0.106577	0.367488	0.117806	101398416	IGFI;	NM_000618.2	GI:19923111	somatomedin C; go_component: extracellular region; go_component: extracellular region; go_function: hormone activity; go_function: growth factor activity; go_function: prothoracicotrophic hormone activity; go_function: insulin-like growth factor receptor binding; go_process: cell motility; go_process: DNA replication; go_process: physiological process; go_process: muscle development; go_process: …	insulin-like growth factor 1 (somatomedin C)	38	FALSE
GeneID:3590	IL11RA	cg21504624	0.295201	0.368313	0.489156	0.540036	0.589179	0.577602	0.55122	0.516422	0.101298	0.0459938	0.146021	0.0496771	0.216176	0.0601586	0.194844	0.0398319	34643580	MGC2146;	NM_004512.3	GI:22212920	isoform 1 precursor is encoded by transcript variant 1; interleukin-11 receptor alpha chain; go_component: membrane; go_component: integral to plasma membrane; go_function: receptor activity; go_function: hematopoietin/interferon-class (D200-domain) cytokine receptor activity	interleukin 11 receptor; alpha isoform 1 precursor	352	FALSE
GeneID:3603	IL16	cg01001286	0.372946	0.371329	0.356557	0.360961	0.43662	0.459695	0.335585	0.44099	0.0629265	0.199037	0.0710028	0.0784422	0.0676384	0.0982653	0.348711	0.0710466	79262693	LCF; IL-16; prIL-16; FLJ44234; HsT19289;	NM_004513.3	GI:27262654	isoform 1 precursor is encoded by transcript variant 1; lymphocyte chemoattractant factor; go_component: extracellular space; go_function: protein binding; go_function: cytokine activity; go_process: chemotaxis; go_process: sensory perception; go_process: immune response	interleukin 16 isoform 1 precursor	438	FALSE
GeneID:64806	IL17E	cg07258507	0.789873	0.708497	0.833173	0.820806	0.873187	0.847771	0.854343	0.884885	0.408736	0.0644328	0.0532595	0.293563	0.265366	0.275773	0.11898	0.0927102	22911965	IL25; IL-25; IL-17E;	NM_022789.2	GI:27477079	isoform 1 precursor is encoded by transcript variant 1; interleukin 25; go_component: membrane; go_component: extracellular space; go_function: cytokine activity; go_function: interleukin-17E receptor binding; go_process: inflammatory response	interleukin 17E isoform 1 precursor	107	FALSE
GeneID:84818	IL17RC	cg07705835	0.636745	0.579034	0.718516	0.689562	0.782383	0.77035	0.802821	0.767273	0.0286878	0.196632	0.0225873	0.0378766	0.0171233	0.0210554	0.471097	0.0234759	9934128	IL17-RL; MGC10763;	NM_032732.2	GI:24430193	isoform 3 precursor is encoded by transcript variant 3; interleukin 17 receptor-like; go_component: integral to membrane; go_function: receptor activity	interleukin 17 receptor C isoform 3 precursor	346	FALSE
GeneID:3553	IL1B	cg07935264	0.670977	0.643661	0.643653	0.61577	0.632444	0.866974	0.749475	0.869988	0.0742638	0.519051	0.0917891	0.315474	0.357093	0.0549346	0.6198	0.0913907	113310846	IL-1; IL1F2; IL1-BETA;	NM_000576.2	GI:27894305	preinterleukin 1 beta; catabolin; pro-interleukin-1-beta; go_component: extracellular space; go_function: signal transducer activity; go_function: interleukin-1 receptor binding; go_process: fever; go_process: apoptosis; go_process: cell proliferation; go_process: cell-cell signaling; go_process: signal transduction; go_process: signal transduction; go_process: regulation of progression through c…	interleukin 1; beta proprotein	19	FALSE
GeneID:50615	IL21R	cg02656594	0.848598	0.908361	0.701667	0.726225	0.73741	0.919737	0.881832	0.878632	0.0916667	0.645315	0.037235	0.355853	0.0276042	0.244984	0.567529	0.169145	27319997	NILR; MGC10967;	NM_181078.1	GI:31083173	go_component: membrane; go_component: integral to membrane; go_function: receptor activity; go_function: interleukin-21 receptor activity; go_function: hematopoietin/interferon-class (D200-domain) cytokine receptor activity; go_process: natural killer cell activation	interleukin 21 receptor precursor	1227	FALSE
GeneID:58985	IL22RA1	cg09152089	0.867042	0.862874	0.8133	0.819146	0.846458	0.896444	0.879257	0.874935	0.226002	0.176286	0.0533908	0.0345031	0.0421789	0.0486645	0.437906	0.0814911	24342151	IL22R; CRF2-9;	NM_021258.2	GI:31317238	go_component: membrane; go_component: integral to membrane; go_function: receptor activity; go_function: interferon receptor activity; go_process: biological process unknown	interleukin 22 receptor; alpha 1	47	FALSE
GeneID:9466	IL27RA	cg07979357	0.49053	0.271163	0.404601	0.463142	0.414574	0.598294	0.562142	0.673361	0.0338336	0.0963973	0.0893909	0.0297598	0.0194012	0.0310195	0.0790514	0.0305361	14003353	CRL1; TCCR; WSX1; IL27R; zcytor1;	NM_004843.2	GI:18379338	T-cell cytokine receptor; go_component: integral to membrane; go_function: receptor activity	class I cytokine receptor	91	TRUE	19:14003265-14004096
GeneID:9235	IL32	cg23813257	0.534209	0.66393	0.727043	0.721579	0.748618	0.786757	0.78465	0.789844	0.0359263	0.0599734	0.0839968	0.146246	0.257591	0.00892258	0.0144844	0.0214822	3055287	NK4; TAIF; TAIFa; TAIFb; TAIFc; TAIFd; IL-32beta; IL-32alpha; IL-32delta; IL-32gamma;	NM_001012631.1	GI:61639465	isoform B is encoded by transcript variant 1; natural killer cell transcript 4; natural killer cells protein 4; tumor necrosis factor alpha-inducing factor; go_component: extracellular space; go_function: cytokine activity; go_process: cell adhesion; go_process: immune response	interleukin 32 isoform B	27	FALSE
GeneID:3575	IL7R	cg04312209	0.47324	0.456549	0.425581	0.450363	0.466019	0.787116	0.682028	0.792504	0.10101	0	0	0.0179123	0	0	0.133891	0.128205	35892887	CD127; CDW127; IL-7R-alpha;	NM_002185.2	GI:28610150	CD127 antigen; interleukin 7 receptor alpha chain; go_component: membrane; go_component: integral to membrane; go_function: receptor activity; go_function: antigen binding; go_function: protein binding; go_function: interleukin-7 receptor activity; go_function: hematopoietin/interferon-class (D200-domain) cytokine receptor activity; go_process: immune response; go_process: regulation of DNA recom…	interleukin 7 receptor precursor	139	FALSE
GeneID:3626	INHBC	cg08640498	0.710945	0.775774	0.816034	0.767266	0.814393	0.815587	0.808938	0.821915	0.0606177	0.0964337	0.132815	0.066527	0.258406	0.132201	0.540797	0.142499	56114782	IHBC;	NM_005538.2	GI:15718678	activin beta-C chain; go_component: extracellular region; go_function: hormone activity; go_function: growth factor activity; go_function: transforming growth factor beta receptor binding	inhibin beta C chain preproprotein	28	FALSE
GeneID:11185	INMT	cg04749372	0.941965	0.9401	0.893556	0.912452	0.912301	0.946882	0.943623	0.950939	0.244818	0.496392	0.539218	0.336892	0.499094	0.182404	0.698532	0.21328	30758396	MGC125940; MGC125941;	NM_006774.4	GI:66933017	thioester S-methyltransferase-like; aromatic alkylamine N-methyltransferase; arylamine N-methyltransferase; amine N-methyltransferase; nicotine N-methyltransferase; go_function: transferase activity; go_function: methyltransferase activity; go_function: amine N-methyltransferase activity	indolethylamine N-methyltransferase	120	FALSE
GeneID:389123	IQCF2	cg10691387	0.928035	0.90878	0.725082	0.770287	0.804904	0.92035	0.878382	0.871455	0.328273	0.385433	0.227281	0.410587	0.513389	0.431198	0.612571	0.570789	51870658	MGC50809;	NM_203424.1	GI:44662816	synonym: MGC50809	hypothetical protein LOC389123	27	FALSE
GeneID:56269	IRGC	cg26251865	0.514558	0.467004	0.63587	0.623465	0.671021	0.812804	0.834997	0.785036	0.0920863	0.236453	0.0196954	0.369546	0.117353	0.207224	0.214973	0.216117	48912054	IRGC1; Iigp5; CINEMA; R30953_1;	NM_019612.2	GI:45433541	interferon inducible GTPase 5	immunity-related GTPase family; cinema 1	24	FALSE
GeneID:3669	ISG20	cg02334775	0.914282	0.939665	0.886238	0.898922	0.896729	0.949636	0.951297	0.951218	0.480769	0.726461	0.321551	0.193604	0.342491	0.215057	0.696382	0.157496	86983680	CD25; HEM45;	NM_002201.4	GI:34147571	interferon stimulated gene (20kD); interferon stimulated gene 20kDa variant; go_component: nucleus; go_component: PML body; go_component: intracellular; go_component: nucleoplasm; go_function: RNA binding; go_function: metal ion binding; go_function: hydrolase activity; go_function: exonuclease activity; go_function: manganese ion binding; go_function: exoribonuclease II activity; go_function: 3p…	interferon stimulated gene 20kDa	637	TRUE	15:86983615-86983821
GeneID:3691	ITGB4	cg12146151	0.662466	0.601145	0.628323	0.662134	0.688731	0.794147	0.746874	0.773746	0.119822	0.454079	0.0840312	0.326799	0.168104	0.104293	0.157965	0.199924	71228540	CD104;	NM_001005619.1	GI:54607026	isoform 2 precursor is encoded by transcript variant 2; integrin beta-4 subunit; GP150; CD104 antigen; go_component: membrane; go_component: integral to membrane; go_component: integrin complex; go_function: receptor activity; go_function: protein binding; go_process: development; go_process: cell adhesion; go_process: cell communication; go_process: cell-matrix adhesion; go_process: integrin-med…	integrin beta 4 isoform 2 precursor	571	TRUE	17:71228490-71229415
GeneID:9358	ITGBL1	cg03386869	0.953536	0.974175	0.93047	0.919968	0.928712	0.975208	0.969963	0.968294	0.0953192	0.376072	0.0250294	0.00553844	0	0.0490634	0.942689	0.0969945	100902849	OSCP; TIED;	NM_004791.1	GI:4758613	ten integrin EGF-like repeat domains protein; ITGBL1; integrin beta-like 1; go_component: integrin complex; go_component: integral to membrane; go_process: cell-matrix adhesion; go_process: integrin-mediated signaling pathway	integrin; beta-like 1 (with EGF-like repeat domains)	118	FALSE
GeneID:196374	K5B	cg07265310	0.883401	0.922888	0.880584	0.873919	0.85902	0.909038	0.907966	0.892502	0.0419924	0.348914	0.197574	0.401571	0.401668	0.219193	0.586633	0.50382	51529189		NM_173352.1	GI:27597103	go_component: intermediate filament; go_function: structural molecule activity	keratin 5b	144	FALSE
GeneID:23704	KCNE4	cg09835085	0.865928	0.836297	0.687473	0.665538	0.721918	0.795766	0.745205	0.75839	0.0225622	0.0708461	0.0181956	0.0306526	0.0257777	0.0317195	0.70854	0.0310734	223624836	MIRP3; MGC20353;	NM_080671.1	GI:18087850	minimum potassium ion channel-related peptide 3; potassium voltage-gated channel subfamily E member 4; MINK-related peptide 3; cardiac voltage-gated potassium channel accessory subunit 4; go_component: membrane; go_component: integral to membrane; go_function: potassium ion binding; go_function: voltage-gated potassium channel activity; go_process: ion transport; go_process: potassium ion transpo…	potassium voltage-gated channel; Isk-related family; member 4	335	TRUE	2:223624759-223624974
GeneID:23704	KCNE4	cg24940601	0.815871	0.808887	0.485955	0.4375	0.548747	0.849737	0.774902	0.814793	0.128405	0.123262	0.00661578	0.034367	0.0563267	0	0.19214	0.194707	223625196	MIRP3; MGC20353;	NM_080671.1	GI:18087850	minimum potassium ion channel-related peptide 3; potassium voltage-gated channel subfamily E member 4; MINK-related peptide 3; cardiac voltage-gated potassium channel accessory subunit 4; go_component: membrane; go_component: integral to membrane; go_function: potassium ion binding; go_function: voltage-gated potassium channel activity; go_process: ion transport; go_process: potassium ion transpo…	potassium voltage-gated channel; Isk-related family; member 4	25	FALSE
GeneID:3784	KCNQ1	cg19923326	0.830737	0.749331	0.890841	0.889879	0.902479	0.916326	0.918667	0.927359	0.0861878	0.101169	0.119864	0.0911907	0.0606179	0.0892457	0.0970642	0.0921588	2785354	LQT; RWS; WRS; LQT1; ATFB1; KCNA8; KCNA9; Kv1.9; Kv7.1; KVLQT1;	NT_009237.17		isoform 1 is encoded by transcript variant 1; kidney and cardiac voltage dependend K+ channel; slow delayed rectifier channel subunit; long (electrocardiographic) QT syndrome; Ward-Romano syndrome 1; go_component: membrane; go_component: membrane fraction; go_component: integral to membrane; go_component: voltage-gated potassium channel complex; go_component: voltage-gated potassium channel compl…	potassium voltage-gated channel; KQT-like subfamily; member 1 isoform 1		TRUE	11:2784925-2785484
GeneID:3784	KCNQ1	cg16465939	0.787446	0.817417	0.852303	0.815042	0.859297	0.815365	0.825383	0.815421	0.16043	0.70062	0.270912	0.295	0.0766618	0.117963	0.287589	0.305704	2510986	LQT; RWS; WRS; LQT1; ATFB1; KCNA8; KCNA9; Kv1.9; Kv7.1; KVLQT1;	NT_009237.17		isoform 1 is encoded by transcript variant 1; kidney and cardiac voltage dependend K+ channel; slow delayed rectifier channel subunit; long (electrocardiographic) QT syndrome; Ward-Romano syndrome 1; go_component: membrane; go_component: membrane fraction; go_component: integral to membrane; go_component: voltage-gated potassium channel complex; go_component: voltage-gated potassium channel compl…	potassium voltage-gated channel; KQT-like subfamily; member 1 isoform 1		TRUE	11:2510592-2511245
GeneID:3785	KCNQ2	cg15616083	0.511752	0.453868	0.657268	0.571322	0.666543	0.716485	0.64618	0.628165	0.0346125	0.277911	0.0995067	0.219288	0.225207	0.167405	0.617516	0.212868	61575051	EBN; BFNC; EBN1; ENB1; HNSPC; KV7.2; KCNA11; KVEBN1;	NM_004518.2	GI:26051259	isoform c is encoded by transcript variant 3; neuroblastoma-specific potassium channel protein; go_component: membrane; go_component: membrane fraction; go_component: integral to membrane; go_component: voltage-gated potassium channel complex; go_component: voltage-gated potassium channel complex; go_function: potassium ion binding; go_function: voltage-gated potassium channel activity; go_functi…	potassium voltage-gated channel KQT-like protein 2 isoform c	614	FALSE
GeneID:130535	KCTD18	cg22444610	0.773412	0.80129	0.728361	0.768392	0.793822	0.834195	0.77143	0.868387	0.0474934	0.409724	0	0.0785299	0.0498424	0.0335241	0.12116	0.0799484	201083332	FLJ31322; FLJ37818; 6530404F10Rik;	NM_152387.2	GI:45387952	go_component: membrane; go_component: voltage-gated potassium channel complex; go_function: voltage-gated potassium channel activity; go_process: potassium ion transport	potassium channel tetramerisation domain containing 18	295	TRUE	2:201082549-201083401
GeneID:130535	KCTD18	cg11388238	0.557136	0.598735	0.673919	0.648693	0.67802	0.679838	0.62645	0.650655	0.0416667	0.258676	0.0308611	0.0872229	0.119271	0.0357464	0.101616	0.0285905	201083343	FLJ31322; FLJ37818; 6530404F10Rik;	NM_152387.2	GI:45387952	go_component: membrane; go_component: voltage-gated potassium channel complex; go_function: voltage-gated potassium channel activity; go_process: potassium ion transport	potassium channel tetramerisation domain containing 18	306	TRUE	2:201082549-201083401
GeneID:202559	KHDRBS2	cg02217159	0.662245	0.601463	0.410073	0.83191	0.845441	0.495836	0.685211	0.457425	0.0447855	0.0405156	0.0209008	0.131727	0.0893314	0.0723604	0.0230793	0.037859	63054656	SLM1; SLM-1; MGC26664; bA535F17.1;	NM_152688.1	GI:22749380	Sam68-like mammalian protein 1; go_function: protein binding; go_function: nucleic acid binding	KH domain-containing; RNA-binding; signal transduction-associated protein 2	565	TRUE	6:63053381-63054670
GeneID:9933	KIAA0020	cg24471894	0.935089	0.949906	0.848185	0.847556	0.878688	0.943198	0.922134	0.909824	0.103535	0.371246	0.0271025	0.330054	0.0812435	0.0536972	0.109045	0.0914634	2828508	XTP5; MGC8749; RP11-526D20.2;	NM_014878.3	GI:33620772	isoform 2 is encoded by transcript variant 2; minor histocompatibility antigen HA-8; protein 5 transactivated by hepatitis B virus X antigen (HBxAg); go_component: nucleus; go_component: endoplasmic reticulum; go_function: binding; go_function: RNA binding	KIAA0020 isoform 2	1	FALSE
GeneID:9652	KIAA0372	cg09244244	0.855609	0.855334	0.631858	0.661765	0.717201	0.863107	0.843811	0.81445	0.101613	0.0282586	0.0339753	0.0214885	0.0443658	0	0.0872818	0.087809	94917663		NM_014639.2	GI:41281422	go_component: ribosome; go_component: intracellular; go_function: binding; go_function: structural constituent of ribosome; go_process: protein biosynthesis	hypothetical protein LOC9652	1225	FALSE
GeneID:23061	KIAA0676	cg10737521	0.920161	0.943998	0.850584	0.829987	0.869024	0.935818	0.861376	0.950348	0.124164	0.506354	0.0424817	0.018132	0.0232387	0.0376617	0.296259	0.0417159	179267849		NM_198868.2	GI:45597174	isoform a is encoded by transcript variant 1; go_function: calcium ion binding	hypothetical protein LOC23061 isoform a	385	TRUE	5:179266772-179268149
GeneID:3835	KIF22	cg12688670	0.454588	0.434955	0.328272	0.378943	0.412444	0.449152	0.47886	0.400404	0.0911375	0.308441	0.0631222	0.0684315	0.0550175	0.083875	0.117081	0.0426865	29709103	KID; OBP; KNSL4; OBP-1; OBP-2;	NM_007317.1	GI:6453817	oriP binding protein; kinesin-like 4; origin of plasmid DNA replication-binding protein; go_component: microtubule; go_component: nucleus; go_component: intracellular; go_component: kinetochore; go_component: microtubule associated complex; go_function: ATP binding; go_function: nucleotide binding; go_function: microtubule motor activity; go_function: sequence-specific DNA binding; go_function: m…	kinesin family member 22	456	TRUE	16:29708418-29710238
GeneID:127707	KLHDC7A	cg14356550	0.679641	0.648697	0.838251	0.800212	0.874282	0.89274	0.88967	0.789546	0.544248	0.213103	0.424015	0.39374	0.416589	0.279732	0.402205	0.310036	18680689	FLJ38753; RP11-422P22.2;	NM_152375.1	GI:22748806	Novel protein containing Kelch motif	hypothetical protein LOC127707	236	FALSE
GeneID:3816	KLK1	cg26415633	0.827456	0.849906	0.524834	0.47012	0.602041	0.880024	0.809615	0.821727	0.0390244	0.243082	0.110099	0.0348636	0.341617	0.0888702	0.427746	0.242089	56019168	hK1; KLKR; Klk6;	NM_002257.2	GI:22027643	glandular kallikrein 1; tissue kallikrein; kallikrein serine protease 1; go_component: cellular component unknown; go_function: peptidase activity; go_function: tissue kallikrein activity; go_process: proteolysis	kallikrein 1 preproprotein	313	FALSE
GeneID:5655	KLK10	cg06130787	0.740991	0.699246	0.7585	0.745977	0.775904	0.842011	0.834391	0.894095	0.0837531	0.06124	0.247635	0.331234	0.147511	0.114829	0.148804	0.0747698	56215362	NES1; PRSSL1;	NM_002776.3	GI:22208981	protease; serine-like; 1; normal epithelial cell-specific 1; breast normal epithelial cell associated serine protease; go_component: extracellular region; go_function: serine-type endopeptidase activity; go_process: cell cycle; go_process: proteolysis; go_process: negative regulation of progression through cell cycle	kallikrein 10 precursor	268	FALSE
GeneID:11012	KLK11	cg09702010	0.849914	0.859402	0.512195	0.506631	0.52766	0.804497	0.797263	0.808038	0.0728929	0.0331214	0.126274	0.140133	0	0.0414581	0.212121	0.172524	56223205	TLSP; PRSS20; MGC33060;	NM_006853.2	GI:21618355	isoform 1 preproprotein is encoded by transcript variant 1; protease; serine; trypsin-like; protease; serine; 20 trypsin-like; hippostasin; go_function: peptidase activity; go_function: serine-type endopeptidase activity; go_process: proteolysis	kallikrein 11 isoform 1 preproprotein	103	FALSE
GeneID:11012	KLK11	cg15792367	0.59031	0.673467	0.655738	0.578082	0.579167	0.801482	0.743793	0.750978	0.16436	0.311611	0.0993899	0.285094	0.131741	0.111514	0.416031	0.225735	56223296	TLSP; PRSS20; MGC33060;	NM_006853.2	GI:21618355	isoform 1 preproprotein is encoded by transcript variant 1; protease; serine; trypsin-like; protease; serine; 20 trypsin-like; hippostasin; go_function: peptidase activity; go_function: serine-type endopeptidase activity; go_process: proteolysis	kallikrein 11 isoform 1 preproprotein	194	FALSE
GeneID:43849	KLK12	cg23894058	0.79353	0.765862	0.86844	0.847365	0.898376	0.943217	0.913486	0.865066	0.501143	0.263852	0.454946	0.437334	0.441458	0.336154	0.61087	0.440831	56229640	KLK-L5; MGC42603;	NM_019598.2	GI:22208985	isoform 1 is encoded by transcript variant 1; kallikrein-like protein 5; go_component: extracellular region; go_function: trypsin activity; go_function: peptidase activity; go_function: chymotrypsin activity; go_process: proteolysis; go_process: proteolysis	kallikrein 12 isoform 1	320	FALSE
GeneID:43849	KLK12	cg24815853	0.604154	0.640916	0.637294	0.621698	0.689626	0.772582	0.775533	0.746808	0.0517863	0.0900362	0.0310559	0.191712	0.213289	0.137759	0.244639	0.270046	56230228	KLK-L5; MGC42603;	NM_019598.2	GI:22208985	isoform 1 is encoded by transcript variant 1; kallikrein-like protein 5; go_component: extracellular region; go_function: trypsin activity; go_function: peptidase activity; go_function: chymotrypsin activity; go_process: proteolysis; go_process: proteolysis	kallikrein 12 isoform 1	268	FALSE
GeneID:3821	KLRC1	cg20047055	0.864964	0.849631	0.867085	0.824094	0.867552	0.874099	0.855656	0.870733	0.229972	0.0512185	0.247219	0.205132	0.386266	0.218424	0.252889	0.426768	10499334	NKG2; NKG2A; CD159A; MGC13374; MGC59791;	NM_002259.3	GI:47717087	isoform NKG2-A is encoded by transcript variant 1; natural killer cell lectin; NKG2-1/B activating NK receptor; NK cell receptor A; NKG2-A/B type II integral membrane protein; natural killer group protein 2; C-lectin type II protein; go_component: integral to plasma membrane; go_function: sugar binding; go_function: transmembrane receptor activity; go_process: cell surface receptor linked signal …	killer cell lectin-like receptor subfamily C; member 1 isoform NKG2-A	1083	FALSE
GeneID:3831	KNS2	cg23090046	0.265298	0.30165	0.491822	0.530214	0.591266	0.610754	0.517653	0.50619	0.0342886	0.04781	0.0241456	0.0281489	0.0248598	0.0300575	0.0278721	0.0230538	103164372	KLC; KLC1; KNS2A; hKLC1B; hKLC1G; hKLC1J; hKLC1N; hKLC1P; hKLC1R; hKLC1S;	NM_005552.3	GI:34916055	isoform 1 is encoded by transcript variant 1; kinesin 2 (60-70kD); kinesin 2 60/70kDa; kinesin light chain 1S; kinesin light chain 1N; kinesin light chain 1P; kinesin light chain 1G; kinesin light chain 1R; kinesin light chain 1J; kinesin light chain 1B; go_component: cytosol; go_component: microtubule; go_component: kinesin complex; go_component: kinesin complex; go_function: binding; go_functio…	kinesin 2 60/70kDa isoform 1	945	TRUE	14:103164266-103166338
GeneID:3836	KPNA1	cg25564800	0.501764	0.421126	0.503678	0.468326	0.519367	0.586185	0.498182	0.480347	0.0669253	0.0818287	0.0202189	0.114863	0.143698	0.087345	0.0196078	0.14178	123716824	RCH2; SRP1; IPOA5; NPI-1;	NM_002264.1	GI:4504894	importin-alpha-S1; importin alpha 5; go_component: nucleus; go_component: cytoplasm; go_component: nuclear pore; go_function: binding; go_function: protein binding; go_function: protein transporter activity; go_function: nuclear localization sequence binding; go_process: protein import into nucleus; go_process: intracellular protein transport; go_process: regulation of DNA recombination; go_proce…	karyopherin alpha 1	489	TRUE	3:123715510-123717208
GeneID:3853	KRT6A	cg11471401	0.778496	0.823123	0.736677	0.71935	0.732337	0.921722	0.869153	0.85713	0.209765	0.48846	0.275247	0.253994	0.112111	0.084887	0.458777	0.0931035	51174747	K6A; CK6A;	NM_005554.2	GI:17505186	keratin; epidermal type II; K6A; cytokeratin 6A; 56 cytoskeletal type II keratin; go_component: intermediate filament; go_function: protein binding; go_function: structural constituent of cytoskeleton; go_process: ectoderm development	keratin 6A	1460	FALSE
GeneID:3857	KRT9	cg10328573	0.587957	0.552001	0.858673	0.801852	0.878178	0.934061	0.808203	0.873648	0.0856287	0.16584	0.132821	0.404668	0.228249	0.297104	0.593828	0.118421	36981747	K9; EPPK;	NM_000226.2	GI:55956898	go_component: intermediate filament; go_function: structural constituent of cytoskeleton; go_process: epidermis development	keratin 9	89	TRUE	17:36981530-36981751
GeneID:83902	KRTAP17-1	cg26499286	0.646448	0.5603	0.716082	0.699181	0.757024	0.840848	0.737451	0.743972	0.0763454	0.241875	0.0141235	0.0989674	0.0803986	0.242287	0.212776	0.133798	36726024	KAP17.1; KRTAP16.1; KRTAP17.1;	NM_031964.1	GI:13994371	keratin associated protein 16.1; go_component: intermediate filament	keratin associated protein 17-1	551	TRUE	17:36725959-36726162
GeneID:3895	KTN1	cg16907514	0.374825	0.293285	0.256366	0.431838	0.434879	0.37237	0.313111	0.363009	0.0311052	0.034592	0.025249	0.0354077	0.0581295	0.0277755	0.360793	0.0335	55115851	CG1; KNT; KIAA0004; MU-RMS-40.19;	NM_182926.1	GI:33620774	CG-1 antigen; kinesin receptor; go_component: integral to membrane; go_component: endoplasmic reticulum membrane; go_function: protein binding; go_process: microtubule-based movement	kinectin 1	942	TRUE	14:55115580-55117808
GeneID:83746	L3MBTL2	cg14679202	0.694521	0.56221	0.711916	0.717441	0.739251	0.852805	0.78156	0.886742	0.439216	0.563618	0.0297641	0.251922	0.28151	0.254612	0.235476	0.235495	39930924	H-l(3)mbt-l;	NM_031488.4	GI:51173749	isoform a is encoded by transcript variant 1; H-l(3)mbt-like protein; go_component: nucleus; go_function: metal ion binding; go_function: transcription corepressor activity; go_process: chromatin modification; go_process: regulation of transcription; DNA-dependent	l(3)mbt-like 2 isoform a	335	TRUE	22:39930321-39931565
GeneID:3904	LAIR2	cg04000821	0.712304	0.712283	0.870239	0.883238	0.911777	0.897814	0.913622	0.885033	0.295692	0.333055	0.119925	0.191028	0.382337	0.414428	0.473081	0.381497	59705878	CD306; MGC71634;	NM_002288.3	GI:32481203	isoform a is encoded by transcript variant 1; go_function: receptor activity	leukocyte-associated Ig-like receptor 2 isoform a	53	FALSE
GeneID:3929	LBP	cg18979491	0.901532	0.88389	0.719248	0.74212	0.749315	0.924214	0.878086	0.877291	0.355388	0.108644	0.138611	0.189402	0.0980736	0.355173	0.266754	0.205519	36407859	MGC22233;	NM_004139.2	GI:31652248	lipopolysaccharide-binding protein; LPS-binding protein; go_component: membrane; go_component: integral to membrane; go_component: extracellular space; go_function: lipid binding; go_process: lipid transport; go_process: acute-phase response; go_process: defense response to bacteria; go_process: cellular defense response; go_process: response to pathogenic bacteria	lipopolysaccharide-binding protein precursor	440	FALSE
GeneID:158062	LCN6	cg11873854	0.850333	0.717301	0.7918	0.727526	0.712488	0.875992	0.884305	0.9217	0.477218	0.149964	0.151754	0.212482	0.206987	0.277197	0.262004	0.40552	138762696	LCN5; hLcn5; UNQ643;	NM_198946.2	GI:46852170	epididymal-specific lipocalin LCN6; lipocalin 5; go_function: binding; go_function: transporter activity; go_function: prostaglandin-D synthase activity; go_process: transport; go_process: prostaglandin metabolism; go_process: fertilization (sensu Metazoa)	lipocalin 6	105	FALSE
GeneID:197257	LDHD	cg03991512	0.890332	0.914197	0.729961	0.54853	0.641042	0.892615	0.851012	0.918468	0.0764441	0.477111	0.0765328	0.0899201	0.154838	0.0864723	0.180588	0.0600541	73707957	MGC57726;	NM_153486.2	GI:37595753	isoform 1 precursor is encoded by transcript variant 1; D-lactate dehydrogenase; go_component: mitochondrion; go_function: protein binding; go_function: D-lactate dehydrogenase activity; go_process: ATP biosynthesis; go_process: electron transport	D-lactate dehydrogenase isoform 1 precursor	209	FALSE
GeneID:23592	LEMD3	cg11814446	0.917593	0.877946	0.789519	0.76627	0.822222	0.904846	0.810861	0.919416	0.0435897	0.134558	0.014876	0.0263886	0.0179493	0	0.0446429	0.0904685	63849263	MAN1;	NM_014319.3	GI:36287116	integral inner nuclear membrane protein; go_component: nuclear membrane; go_component: integral to membrane; go_component: membrane fraction; go_component: integral to nuclear inner membrane; go_function: nucleotide binding	LEM domain containing 3	375	TRUE	12:63849231-63851082
GeneID:3956	LGALS1	cg19853760	0.516567	0.561816	0.854411	0.804616	0.891932	0.917877	0.89491	0.931375	0.0197715	0.0232064	0.0123315	0.020344	0.0205052	0.0220993	0.0234701	0.030216	36401623	GBP;	NM_002305.2	GI:6006015	galectin; Lectin; galactose-binding; soluble; 1; go_component: cytoplasm; go_function: sugar binding; go_function: signal transducer activity; go_process: regulation of apoptosis; go_process: positive regulation of I-kappaB kinase/NF-kappaB cascade	beta-galactoside-binding lectin precursor	34	FALSE
GeneID:85329	LGALS12	cg11484576	0.803963	0.737138	0.668525	0.659703	0.682498	0.812245	0.790131	0.689692	0.0950069	0.362635	0.168918	0.189826	0.367436	0.185962	0.341388	0.266974	63029130	GRIP1; GALECTIN-12;	NM_033101.2	GI:20127658	go_component: nucleus; go_function: sugar binding; go_process: apoptosis	lectin; galactoside-binding; soluble; 12 (galectin 12)	1002	FALSE
GeneID:79132	LGP2	cg10708793	0.904113	0.906461	0.80495	0.812246	0.823165	0.89045	0.862594	0.878931	0.0102159	0.196128	0.0164068	0.0386128	0.118708	0.0381329	0.232355	0.0279232	37518152	D11lgp2e;	NM_024119.1	GI:13129141	go_function: ATP binding; go_function: hydrolase activity; go_function: nucleotide binding; go_function: nucleic acid binding; go_function: ATP-dependent helicase activity	hypothetical protein LOC79132	125	FALSE
GeneID:79132	LGP2	cg16762195	0.350992	0.333412	0.374731	0.49925	0.419035	0.561866	0.641856	0.524816	0.0390428	0.044359	0.0251812	0.00968803	0.0267182	0	0.0454546	0.0409493	37518341	D11lgp2e;	NM_024119.1	GI:13129141	go_function: ATP binding; go_function: hydrolase activity; go_function: nucleotide binding; go_function: nucleic acid binding; go_function: ATP-dependent helicase activity	hypothetical protein LOC79132	64	FALSE
GeneID:11026	LILRA3	cg00705255	0.534788	0.44348	0.626412	0.670185	0.790838	0.755762	0.781462	0.722632	0.0706522	0.0589051	0.203948	0.14004	0.249663	0.0845034	0.257034	0.0991903	59496425	e3; HM31; HM43; ILT6; LIR4; CD85E; LIR-4;	NM_006865.2	GI:31543055	leukocyte immunoglobulin-like receptor 4; leukocyte immunoglobulin-like receptor A3; leucocyte immunoglobulin-like receptor; go_component: plasma membrane; go_function: antigen binding; go_function: receptor activity; go_process: immune response; go_process: signal transduction	leukocyte immunoglobulin-like receptor; subfamily A (without TM domain); member 3	375	FALSE
GeneID:23547	LILRA4	cg20542190	0.674863	0.761374	0.768786	0.736719	0.719735	0.899244	0.896507	0.864303	0.423211	0.165177	0.0997386	0.260874	0.289604	0.256818	0.200634	0.398911	59542431	ILT7; CD85g;	NM_012276.3	GI:47519952	leukocyte immunoglobulin-like receptor; subfamily A (without TM domain); member 4; go_component: integral to membrane; go_function: receptor activity; go_process: immune response	leukocyte immunoglobulin-like receptor subfamily A member 4	198	TRUE	19:59542421-59542761
GeneID:124220	LOC124220	cg05461841	0.86685	0.83266	0.841945	0.843684	0.879015	0.92035	0.903102	0.884858	0.346245	0.307152	0.342752	0.67994	0.738278	0.340203	0.572544	0.359283	2819945	HRPE773; PRO1567;	NM_145252.1	GI:21687059	synonyms: HRPE773; PRO1567	hypothetical protein LOC124220	289	FALSE
GeneID:133619	LOC133619	cg04431054	0.675851	0.749299	0.579592	0.621005	0.66381	0.663282	0.68812	0.682511	0.0626754	0.374997	0.0851574	0.234794	0.178069	0.121661	0.0869281	0.073921	126880923		NM_130809.2	GI:31377624		hypothetical protein LOC133619	324	TRUE	5:126880890-126881840
GeneID:201164	LOC201164	cg02880176	0.612105	0.872976	0.510363	0.455927	0.564557	0.782372	0.71285	0.526831	0.136943	0.410069	0.0133761	0.0471698	0.0712695	0.0146882	0.225806	0.169779	17050542		NM_178836.2	GI:31343395	go_function: hydrolase activity; go_process: metabolism; go_process: lipid catabolism	hypothetical protein LOC201164	185	TRUE	17:17049380-17050976
GeneID:221091	LOC221091	cg25620220	0.918684	0.928574	0.956062	0.959853	0.944498	0.977967	0.968033	0.960439	0.112758	0.274292	0.0547835	0.115272	0.117093	0.067895	0.893765	0.039821	62213901	MGC61707;	NM_203422.1	GI:44662820	unknown; go_component: integral to membrane	hypothetical protein LOC221091	125	FALSE
GeneID:221091	LOC221091	cg15538427	0.575478	0.613078	0.861564	0.833633	0.872684	0.965818	0.925181	0.952673	0.0499569	0.0740111	0.0103683	0.0156803	0.0264409	0.00619501	0.456473	0.0275705	62213590	MGC61707;	NM_203422.1	GI:44662820	unknown; go_component: integral to membrane	hypothetical protein LOC221091	186	FALSE
GeneID:283487	LOC283487	cg22131172	0.568732	0.485794	0.761718	0.752463	0.804601	0.859432	0.855701	0.85407	0.0611366	0.0281204	0.0272525	0.0230006	0.0245804	0.0314087	0.0313679	0.0246164	110320866		NM_178514.3	GI:56090656		hypothetical protein LOC283487	267	FALSE
GeneID:284948	LOC284948	cg10203483	0.693649	0.894504	0.843434	0.87828	0.865633	0.895306	0.873634	0.878577	0.119588	0.423466	0.0791111	0.133641	0.125246	0.0774273	0.676267	0.0819732	85499750		NM_198482.1	GI:38348279	go_process: intracellular signaling cascade	hypothetical protein LOC284948	185	FALSE
GeneID:340061	LOC340061	cg16983159	0.866057	0.937627	0.887887	0.873117	0.890963	0.958941	0.860853	0.943244	0.0911854	0.113347	0.0370724	0	0.0213983	0.00721344	0.033218	0.0405852	138842625		NM_198282.1	GI:38093658		hypothetical protein LOC340061	149	FALSE
GeneID:389458	LOC389458	cg01870826	0.977292	0.987468	0.917619	0.950475	0.948402	0.903867	0.960334	0.951664	0.122363	0.360771	0.00847575	0.0730998	0.0659403	0.155987	0.0956897	0.094012	5078401	MGC:35170;	NM_203393.1	GI:42794613	synonym: MGC:35170	hypothetical protein LOC389458	143	TRUE	7:5078039-5078627
GeneID:400696	LOC400696	cg04756629	0.682243	0.712464	0.515182	0.556731	0.527666	0.733742	0.621574	0.735528	0.0396873	0.0770016	0.138984	0.183518	0.229915	0.0171805	0.278932	0.0626831	44861990		NM_207646.1	GI:46518523	go_function: sugar binding	hypothetical protein LOC400696	136	FALSE
GeneID:91689	LOC91689	cg07811498	0.355303	0.316471	0.296393	0.344221	0.375172	0.293762	0.232045	0.339341	0.0878757	0.075824	0.0432337	0.0527778	0.0596602	0.0600837	0.0895076	0.0322517	40805396	dJ186O1.1;	NM_033318.3	GI:34222144	synonym: dJ186O1.1	hypothetical protein LOC91689	249	TRUE	22:40805165-40806160
GeneID:23175	LPIN1	cg09863772	0.425348	0.422521	0.325709	0.37666	0.437588	0.28294	0.286766	0.340705	0.0605173	0.135931	0.041117	0.115543	0.0862846	0.11351	0.233039	0.141206	11803851	KIAA0188; DKFZp781P1796;	NM_145693.1	GI:22027647	go_component: nucleus; go_function: molecular function unknown; go_process: fat cell differentiation	lipin 1	340	TRUE	2:11803543-11804813
GeneID:55367	LRDD	cg20225915	0.437487	0.489959	0.711735	0.685259	0.81145	0.752355	0.769888	0.822129	0.221304	0.265071	0.150302	0.149012	0.184376	0.197321	0.159953	0.146288	795726	PIDD; MGC16925; DKFZp434D229;	NM_018494.3	GI:61742781	isoform 2 is encoded by transcript variant 2; leucine-rich and death domain containing; go_function: protein binding; go_function: protein binding; go_function: death receptor binding; go_process: signal transduction; go_process: signal transduction	leucine rich repeat and death domain containing protein isoform 2	481	TRUE	11:794772-796159
GeneID:10234	LRRC17	cg20442697	0.852802	0.8065	0.778485	0.76199	0.8	0.871795	0.875418	0.908941	0.0469759	0.0356358	0.0839845	0.0811329	0.041294	0.0446291	0.292693	0.0434262	102340668	P37NB;	NM_005824.1	GI:5031970	isoform 2 is encoded by transcript variant 2; 37 kDa leucine-rich repeat (LRR) protein; H_RG318M05.3	leucine rich repeat containing 17 isoform 2	20	FALSE
GeneID:26103	LRRC21	cg17833578	0.886178	0.835594	0.660031	0.723404	0.71179	0.904169	0.880704	0.824542	0.335116	0.100973	0.00859271	0.232398	0.467398	0.285819	0.250656	0.446712	85991540	PAL; DKFZP434K091;	NM_015613.1	GI:14149693	go_component: integral to membrane; go_component: endoplasmic reticulum; go_component: integral to endoplasmic reticulum membrane; go_function: molecular function unknown; go_process: biological process unknown	retina specific protein PAL	343	FALSE
GeneID:220074	LRRC51	cg08440425	0.522398	0.44158	0.831073	0.831013	0.879866	0.830793	0.80316	0.775315	0.0315838	0.0850757	0.00428758	0.0126254	0.00352938	0.0112337	0.0856307	0.0393189	71468383		NM_145309.1	GI:21687174		leucine rich repeat containing 51	1170	TRUE	11:71467839-71468391
GeneID:4055	LTBR	cg15784615	0.857209	0.900891	0.881272	0.855737	0.87774	0.94239	0.918533	0.93198	0.0470867	0.653062	0.013774	0.341683	0.288984	0.03848	0.0391588	0.0174081	6364028	CD18; TNFCR; D12S370; TNFR-RP; TNFRSF3; TNFR2-RP; LT-BETA-R; TNF-R-III;	NM_002342.1	GI:4505038	tumor necrosis factor C receptor; lymphotoxin B receptor; tumor necrosis factor receptor superfamily; member 3; TNFR superfamily; member 3; go_component: membrane; go_component: integral to membrane; go_function: protein binding; go_function: transmembrane receptor activity; go_process: apoptosis; go_process: immune response; go_process: signal transduction; go_process: positive regulation of I-k…	lymphotoxin beta receptor	410	FALSE
GeneID:54742	LY6K	cg08569678	0.419382	0.211769	0.4796	0.335661	0.404611	0.420386	0.373898	0.303498	0.0484247	0.0194082	0.0381946	0.0449738	0.0283277	0.0195872	0.0345369	0.052356	143778399	FLJ35226; HSJ001348;	NM_017527.2	GI:40068041	synonyms: FLJ35226; HSJ001348	lymphocyte antigen 6 complex; locus K	134	TRUE	8:143778074-143779717
GeneID:9450	LY86	cg02212836	0.899838	0.915036	0.8773	0.885576	0.894668	0.938123	0.91658	0.928084	0.0706211	0.120996	0.325636	0.25012	0.041133	0.0453579	0.798916	0.0813786	6534074	MD-1; dJ80N2.1; RP1-80N2.1;	NM_004271.3	GI:55775471	go_component: plasma membrane; go_function: signal transducer activity; go_process: apoptosis; go_process: signal transduction; go_process: inflammatory response; go_process: cell proliferation; go_process: humoral immune response	MD-1; RP105-associated	141	FALSE
GeneID:4063	LY9	cg01367992	0.849751	0.844055	0.62565	0.701275	0.706061	0.850411	0.742434	0.775249	0.167453	0	0.0729202	0.156879	0.489256	0.146676	0.245562	0.469417	159033159	hly9; mLY9; CD229; SLAMF3;	NM_002348.2	GI:55925577	isoform a is encoded by transcript variant 1; T-lymphocyte surface antigen Ly-9; cell-surface molecule Ly-9; go_component: integral to plasma membrane; go_function: protein binding; go_process: cell adhesion; go_process: humoral defense mechanism (sensu Vertebrata)	lymphocyte antigen 9 isoform a	607	FALSE
GeneID:1130	LYST	cg12167564	0.905976	0.904785	0.719355	0.746461	0.758621	0.935588	0.890621	0.882895	0.0423729	0	0	0.0318275	0	0	0.192893	0.0638298	234113657	CHS; CHS1;	NM_000081.2	GI:54292122	isoform 1 is encoded by transcript variant 1; beige protein; Chediak-Higashi syndrome 1; go_component: endosome; go_component: microtubule cytoskeleton; go_process: protein transport; go_process: signal transduction; go_process: cellular defense response; go_process: endosome to lysosome transport	lysosomal trafficking regulator isoform 1	94	FALSE
GeneID:57151	LYZL6	cg16826286	0.708875	0.726495	0.750656	0.751484	0.784085	0.765392	0.790003	0.780696	0.106818	0.382722	0.111987	0.443738	0.539857	0.202101	0.606976	0.201606	31290403	LYC1; PRO1485; TKAL754; 1700023H08Rik;	NM_020426.1	GI:9966904	lysozyme homolog; go_component: extracellular region; go_function: lysozyme activity; go_process: cell wall catabolism	lysozyme-like 6	220	FALSE
GeneID:7975	MAFK	cg19778698	0.530198	0.519654	0.709474	0.651908	0.613671	0.793794	0.832003	0.753289	0.112649	0.145717	0.0674787	0.218399	0.117425	0.170152	0.0774818	0.049236	1536586	P18; NFE2U; FLJ32205; MGC71717;	NM_002360.2	GI:56699486	v-maf avian musculoaponeurotic fibrosarcoma oncogene family; protein K; v-maf musculoaponeurotic fibrosarcoma (avian) oncogene family; protein K; nuclear factor erythroid-2; ubiquitous (p18); basic-leucine zipper transcription factor MafK; erythroid transcription factor NF-E2 p18 subunit; go_component: nucleus; go_component: chromatin; go_function: transcription factor activity; go_process: trans…	v-maf musculoaponeurotic fibrosarcoma oncogene homolog K	308	TRUE	7:1536557-1537754
GeneID:4099	MAG	cg14535518	0.55819	0.551855	0.685498	0.686888	0.713539	0.735146	0.738178	0.672676	0.433289	0.310176	0.366914	0.381856	0.388767	0.355905	0.452642	0.231008	40473855	GMA; S-MAG; SIGLEC4A; SIGLEC-4A;	NM_002361.2	GI:18104955	isoform a precursor is encoded by transcript variant 1; myelin-associated glycoprotein; sialic acid-binding immunoglobulin-like lectin 4A; go_component: membrane; go_component: integral to membrane; go_function: sugar binding; go_function: protein binding; go_function: receptor activity; go_process: cell adhesion	myelin associated glycoprotein isoform a precursor	1023	FALSE
GeneID:4114	MAGEB3	cg14774175	0.886667	0.91054	0.848443	0.842121	0.895472	0.934757	0.875749	0.869003	0.658191	0.534388	0.620038	0.515093	0.551284	0.572018	0.718304	0.609873	30158839		NM_002365.3	GI:45446750	melanoma-associated antigen B3	melanoma antigen family B; 3	365	FALSE
GeneID:149175	MANEAL	cg01214209	0.808262	0.822352	0.770021	0.712135	0.721768	0.870015	0.773077	0.853389	0.214408	0.62776	0.155842	0.247942	0.301324	0.172069	0.744131	0.212454	38031582	FLJ31434; MGC78681; RP11-109P14.3;	NM_152496.1	GI:22749032	isoform 2 is encoded by transcript variant 2	hypothetical protein LOC149175 isoform 2	779	TRUE	1:38031221-38033033
GeneID:5604	MAP2K1	cg14155397	0.850712	0.784511	0.666368	0.679128	0.74034	0.855146	0.867212	0.866656	0.0565149	0.261726	0.0100663	0.0519364	0.0294544	0.00525443	0.12337	0.0761905	64465836	MEK1; MKK1; MAPKK1; PRKMK1;	NM_002755.2	GI:14589898	protein kinase; mitogen-activated; kinase 1 (MAP kinase kinase 1); go_function: ATP binding; go_function: nucleotide binding; go_function: protein binding; go_function: transferase activity; go_function: MAP kinase kinase activity; go_function: protein-tyrosine kinase activity; go_function: protein serine/threonine kinase activity; go_process: chemotaxis; go_process: cell motility; go_process: si…	mitogen-activated protein kinase kinase 1	843	TRUE	15:64465814-64467156
GeneID:10454	MAP3K7IP1	cg25956985	0.75994	0.870595	0.661992	0.605263	0.688144	0.890411	0.749094	0.765774	0.257874	0.358487	0.00884956	0.466742	0.450229	0.110008	0.344583	0.182509	38125134	TAB1; MGC57664;	NM_153497.2	GI:47717113	isoform beta is encoded by transcript variant beta; TAK1-binding protein 1; transforming growth factor beta-activated kinase-binding protein 1; go_function: catalytic activity; go_function: protein binding; go_function: enzyme activator activity; go_function: transforming growth factor beta receptor; cytoplasmic mediator activity; go_process: activation of MAPKKK activity	mitogen-activated protein kinase kinase kinase 7 interacting protein 1 isoform beta	571	FALSE
GeneID:11184	MAP4K1	cg00233307	0.784921	0.827001	0.74361	0.816882	0.876832	0.89169	0.849795	0.86339	0.0760118	0.264129	0.0248756	0.0570152	0.0449414	0.0946774	0.215287	0.0976441	43800916	HPK1;	NM_007181.3	GI:45331203	hematopoietic progenitor kinase 1; go_function: ATP binding; go_function: nucleotide binding; go_function: protein binding; go_function: transferase activity; go_function: small GTPase regulator activity; go_function: MAP kinase kinase kinase kinase activity; go_function: protein serine/threonine kinase activity; go_process: response to stress; go_process: protein kinase cascade; go_process: acti…	mitogen-activated protein kinase kinase kinase kinase 1	520	TRUE	19:43800902-43801978
GeneID:11184	MAP4K1	cg15679651	0.822099	0.869378	0.90664	0.904556	0.931046	0.957649	0.937282	0.978493	0.228237	0.637464	0.388423	0.377763	0.458275	0.544018	0.641724	0.550596	43800369	HPK1;	NM_007181.3	GI:45331203	hematopoietic progenitor kinase 1; go_function: ATP binding; go_function: nucleotide binding; go_function: protein binding; go_function: transferase activity; go_function: small GTPase regulator activity; go_function: MAP kinase kinase kinase kinase activity; go_function: protein serine/threonine kinase activity; go_process: response to stress; go_process: protein kinase cascade; go_process: acti…	mitogen-activated protein kinase kinase kinase kinase 1	27	FALSE
GeneID:8685	MARCO	cg11009736	0.877309	0.892154	0.669856	0.766342	0.701117	0.917047	0.901985	0.878039	0.141753	0	0.018976	0.156661	0.253904	0.1683	0.142857	0.567198	119416152	SCARA2;	NM_006770.3	GI:56237031	scavenger receptor class A; member 2; go_component: membrane; go_component: cytoplasm; go_component: integral to plasma membrane; go_function: scavenger receptor activity; go_function: pattern recognition receptor activity; go_process: phosphate transport; go_process: response to pathogenic bacteria; go_process: cell surface receptor linked signal transduction	macrophage receptor with collagenous structure	63	FALSE
GeneID:8930	MBD4	cg18303397	0.59631	0.792208	0.777911	0.723315	0.794317	0.90702	0.839034	0.841506	0.230198	0.484946	0.144084	0.0834017	0.19633	0.126298	0.15331	0.352243	130642825	MED1;	NM_003925.1	GI:4505120	3;N(4)-ethenocytosine glycosylase; G/T mismatch glycosylase; G/U mismatch glycosylase; G/5-fluorouracil mismatch glycosylase with biphasic kinetics; go_component: nucleus; go_function: hydrolase activity; go_function: protein binding; go_function: protein binding; go_function: satellite DNA binding; go_function: endodeoxyribonuclease activity; go_process: DNA repair	methyl-CpG binding domain protein 4	1283	FALSE
GeneID:4154	MBNL1	cg12360736	0.967025	0.953249	0.776014	0.803738	0.846573	0.946071	0.910034	0.955712	0.216346	0.082977	0.0772487	0.314631	0.15544	0.281163	0.0627041	0.256778	153468559	EXP; MBNL; EXP35; EXP40; EXP42; KIAA0428; DKFZp686P06174;	NM_021038.3	GI:46411162	isoform a is encoded by transcript variant 1; go_component: nucleus; go_component: cytoplasm; go_function: zinc ion binding; go_function: metal ion binding; go_function: nucleic acid binding; go_function: double-stranded RNA binding; go_process: muscle development; go_process: myoblast differentiation; go_process: nervous system development; go_process: embryonic limb morphogenesis; go_process: e…	muscleblind-like 1 isoform a	40	FALSE
GeneID:4159	MC3R	cg19226099	0.935575	0.938576	0.925639	0.902024	0.912093	0.966972	0.968012	0.960442	0.555243	0.701552	0.678336	0.643497	0.685265	0.684548	0.640768	0.498764	54257492	MC3;	NM_019888.2	GI:17986278	go_component: integral to plasma membrane; go_function: receptor activity; go_function: rhodopsin-like receptor activity; go_function: melanocortin receptor activity; go_process: signal transduction; go_process: G-protein signaling; coupled to cyclic nucleotide second messenger; go_process: G-protein signaling; coupled to IP3 second messenger (phospholipase C activating)	melanocortin 3 receptor	296	TRUE	20:54257417-54258345
GeneID:4160	MC4R	cg02037013	0.902682	0.897251	0.7632	0.687616	0.738636	0.91529	0.865274	0.82485	0.315104	0.575394	0.0113493	0.325464	0.234187	0.217333	0.611983	0.134793	56190510	MGC126851;	NM_005912.1	GI:5174532	go_component: plasma membrane; go_component: integral to membrane; go_function: receptor activity; go_function: rhodopsin-like receptor activity; go_function: melanocortin receptor activity; go_process: signal transduction; go_process: feeding behavior; go_process: physiological process; go_process: G-protein coupled receptor protein signaling pathway; go_process: G-protein signaling; coupled to …	melanocortin 4 receptor	52	FALSE
GeneID:4161	MC5R	cg12853521	0.370597	0.371623	0.521852	0.47709	0.519961	0.6099	0.566672	0.569104	0.0804749	0.280172	0.0645497	0.0722382	0.177811	0.0774529	0.271504	0.114754	13814359		NM_005913.1	GI:5174534	go_component: integral to plasma membrane; go_function: receptor activity; go_function: rhodopsin-like receptor activity; go_function: melanocortin receptor activity; go_process: signal transduction; go_process: G-protein signaling; coupled to cyclic nucleotide second messenger	melanocortin 5 receptor	1406	TRUE	18:13813723-13814437
GeneID:199675	MCEMP1	cg01556075	0.802019	0.672686	0.67254	0.626841	0.717185	0.881587	0.82884	0.837646	0.0855705	0.222305	0	0.0685869	0.0756799	0.132068	0.263722	0.06165	7647454		NM_174918.1	GI:27885012		mast cell-expressed membrane protein 1	60	FALSE
GeneID:29079	MED4	cg24809640	0.388568	0.349922	0.522469	0.543703	0.545455	0.492473	0.487458	0.51254	0.0522449	0.145666	0.0413721	0.0862896	0.0700435	0.0657629	0.0512221	0.0380474	47567451	VDRIP; DRIP36; HSPC126; FLJ10956; RP11-90M2.2;	NM_014166.2	GI:40254874	p36 TRAP/SMCC/PC2 subunit; vitamin D receptor interacting protein; go_component: nucleus; go_component: mediator complex; go_function: protein binding; go_function: protein binding; go_function: receptor activity; go_function: vitamin D receptor binding; go_function: transcription cofactor activity; go_function: thyroid hormone receptor binding; go_function: transcriptional activator activity; go…	mediator of RNA polymerase II transcription; subunit 4 homolog	210	TRUE	13:47566672-47567845
GeneID:4210	MEFV	cg21514871	0.69309	0.539001	0.684109	0.639423	0.725591	0.718337	0.803396	0.79788	0.156992	0.079359	0.00783835	0.246618	0.320376	0.0893426	0.174419	0.286008	3247815	FMF; MEF; TRIM20; MGC126560; MGC126586;	NM_000243.1	GI:4557742	pyrin; marenostrin; go_component: microtubule; go_component: nucleus; go_component: cytoskeleton; go_component: microtubule associated complex; go_function: actin binding; go_function: metal ion binding; go_function: zinc ion binding; go_process: inflammatory response	Mediterranean fever protein	1187	FALSE
GeneID:79006	METRN	cg11027330	0.56694	0.625635	0.550428	0.520918	0.596287	0.701637	0.689424	0.678634	0.413634	0.366154	0.0378583	0.0627716	0.043818	0.0636644	0.404419	0.0812584	704795	MGC2601; C16orf23; c380A1.2;	NM_024042.2	GI:34147349	go_process: cell differentiation; go_process: nervous system development	meteorin; glial cell differentiation regulator	379	TRUE	16:704679-706133
GeneID:4237	MFAP2	cg08477744	0.706319	0.764943	0.815863	0.807717	0.862836	0.913679	0.839191	0.916809	0.204058	0.0432901	0.19216	0.107994	0.0313611	0.0830228	0.0463565	0.254922	17180619	MAGP; MAGP1;	NM_017459.1	GI:9665258	go_component: microfibril; go_component: extracellular matrix (sensu Metazoa); go_function: extracellular matrix structural constituent	microfibrillar-associated protein 2 precursor	49	FALSE
GeneID:79173	MGC11271	cg21517055	0.498149	0.479411	0.353658	0.503871	0.446117	0.384595	0.463332	0.320478	0.0338785	0.264892	0.046641	0.110845	0.0140628	0.14275	0.0962644	0.114662	13877717		NM_024323.3	GI:31543147	pre-T/NK cell associated protein (3B3); go_function: protein binding	hypothetical protein LOC79173	192	TRUE	19:13877160-13878382
GeneID:147015	MGC23280	cg10671802	0.217295	0.236899	0.360104	0.309529	0.320645	0.349317	0.285571	0.275845	0.0261422	0.0812683	0.00652569	0.0153728	0.00851913	0.0155374	0.0237434	0.0212407	24254404		NM_144683.2	GI:34147700	go_function: oxidoreductase activity; go_process: metabolism	hypothetical protein LOC147015	315	TRUE	17:24253406-24254482
GeneID:164684	MGC26816	cg08431931	0.984664	0.984545	0.94382	0.956608	0.960153	0.981562	0.980057	0.964349	0.336066	0.491873	0.206679	0.292413	0.354368	0.517407	0.489313	0.681396	40724605		NM_152613.1	GI:22749254		hypothetical protein LOC164684	133	TRUE	22:40724449-40725364
GeneID:115752	MGC4562	cg12623088	0.311615	0.233589	0.41715	0.40634	0.405542	0.295959	0.429431	0.516064	0.0621019	0.0823356	0	0	0.029255	0.00516442	0.107819	0.0696833	64372575	FLJ38088;	NM_133375.2	GI:34147483	go_function: RNA binding; go_function: ribonuclease activity	hypothetical protein LOC115752	139	TRUE	15:64372523-64373654
GeneID:4255	MGMT	cg25946389	0.770995	0.690439	0.546626	0.620169	0.561947	0.569233	0.625788	0.79068	0.0516443	0.253099	0.0574915	0.0866146	0.0785849	0.134815	0.046283	0.144591	131155063		NM_002412.2	GI:49574515	Methylguanine-DNA methyltransferase; O6-methylguanine-DNA methyltransferase; go_component: nucleus; go_function: DNA binding; go_function: transferase activity; go_function: DNA-methyltransferase activity; go_function: methylated-DNA-[protein]-cysteine S-methyltransferase activity; go_process: DNA repair; go_process: DNA ligation	O-6-methylguanine-DNA methyltransferase	393	TRUE	10:131154808-131155770
GeneID:23531	MMD	cg14861570	0.767601	0.893151	0.67673	0.746199	0.716681	0.836591	0.835887	0.784958	0.0730028	0.5845	0.0526519	0.277897	0.342673	0.214048	0.290076	0.109077	50854953	MMA; PAQR11;	NM_012329.2	GI:52630444	macrophage maturation-associated; progestin and adipoQ receptor family member XI; go_component: membrane fraction; go_component: integral to plasma membrane; go_function: receptor activity; go_process: cytolysis	monocyte to macrophage differentiation-associated precursor	613	FALSE
GeneID:4316	MMP7	cg25511807	0.650415	0.785746	0.736672	0.652324	0.726776	0.929652	0.870676	0.799592	0.110236	0.404746	0.0558127	0.0879234	0.174829	0.176117	0.0880231	0.113937	101906648	MMP-7; MPSL1; PUMP-1;	NM_002423.3	GI:75709180	matrin; matrix metalloproteinase 7 (matrilysin; uterine); uterine matrilysin; go_component: extracellular space; go_component: extracellular matrix (sensu Metazoa); go_function: zinc ion binding; go_function: calcium ion binding; go_function: matrilysin activity; go_process: proteolysis; go_process: collagen catabolism; go_process: peptidoglycan metabolism	matrix metalloproteinase 7 preproprotein	40	FALSE
GeneID:64598	MOSPD3	cg10240853	0.194896	0.231067	0.30674	0.38939	0.413972	0.310964	0.294337	0.284787	0.0206549	0.0452949	0.0161585	0.0251609	0.0212916	0.0268235	0.0476307	0.0226307	100048484	CDS3; AF053356_CDS3;	NM_023948.3	GI:34147586	go_component: integral to membrane; go_function: structural molecule activity	motile sperm domain containing 3	415	TRUE	7:100047047-100048687
GeneID:4353	MPO	cg04988978	0.885969	0.796086	0.864979	0.843396	0.877208	0.944105	0.916772	0.835988	0.0646617	0.0175725	0.150098	0.296844	0.189664	0.24967	0.0807175	0.476089	53714577		NM_000250.1	GI:4557758	go_component: nucleus; go_component: lysosome; go_function: iron ion binding; go_function: calcium ion binding; go_function: chromatin binding; go_function: oxidoreductase activity; go_function: peroxidase activity; go_process: anti-apoptosis; go_process: defense response; go_process: hydrogen peroxide catabolism; go_process: response to oxidative stress	myeloperoxidase	1282	FALSE
GeneID:758	MPPED1	cg15612436	0.845132	0.770121	0.826587	0.804646	0.807558	0.854409	0.826577	0.905023	0.134433	0.0699394	0.128201	0.13869	0.0704846	0.283351	0.288861	0.312726	42229231	239AB; FAM1A; C22orf1; MGC88045;	NM_001585.2	GI:31542268	adult brain protein 239; go_component: nucleus; go_function: zinc ion binding; go_function: hydrolase activity; go_function: nucleic acid binding; go_function: transcription factor activity; go_process: regulation of transcription; DNA-dependent	hypothetical protein LOC758	622	TRUE	22:42229186-42229386
GeneID:4357	MPST	cg08727202	0.370571	0.307409	0.619602	0.622853	0.678311	0.600618	0.50651	0.439304	0.0183919	0.130325	0.0352781	0.135789	0.156731	0.0973963	0.349191	0.0215578	35744693	MST; TST2; MGC24539;	NM_001013436.1	GI:61835203	mercaptopyruvate sulfurtransferase variant; go_component: mitochondrial matrix; go_function: transferase activity; go_function: thiosulfate sulfurtransferase activity; go_function: 3-mercaptopyruvate sulfurtransferase activity; go_process: sulfate transport; go_process: response to toxin; go_process: cyanate catabolism	3-mercaptopyruvate sulfurtransferase	955	TRUE	22:35744127-35746186
GeneID:28977	MRPL42	cg20425293	0.291477	0.146227	0.382134	0.343674	0.331184	0.306833	0.322616	0.358272	0.0681482	0.0617612	0.0545776	0.0463622	0.0452256	0.0831458	0.0481117	0.0526767	92385278	MRPS32; PTD007; RPML31; HSPC204; MRP-L31;	NM_014050.2	GI:26667166	isoform a is encoded by transcript variant 1; mitochondrial ribosomal protein S32; go_component: mitochondrion; go_component: ribonucleoprotein complex; go_component: mitochondrial small ribosomal subunit; go_function: structural constituent of ribosome; go_process: protein biosynthesis	mitochondrial ribosomal protein L42 isoform a	123	TRUE	12:92385192-92385756
GeneID:64951	MRPS24	cg21048501	0.248417	0.268615	0.409329	0.393346	0.414198	0.284189	0.263108	0.284674	0.0301318	0	0	0.00213768	0.00519396	0	0.0378788	0.0327215	43876040	HSPC335; MRP-S24;	NM_032014.1	GI:15721936	mitochondrial 28S ribosomal protein S24; go_component: mitochondrion; go_component: mitochondrial small ribosomal subunit; go_function: structural constituent of ribosome; go_process: biological process unknown	mitochondrial ribosomal protein S24	418	TRUE	7:43874946-43876108
GeneID:10335	MRVI1	cg24541550	0.749559	0.759897	0.802377	0.77813	0.854266	0.863897	0.823064	0.818291	0.0202485	0.166402	0.13561	0.118656	0.12413	0.0379519	0.843593	0.0409195	10671936	IRAG; JAW1L;	NM_130385.1	GI:18490992	non-AUG (CUG) translation initiation codon isoform b is encoded by transcript variant 2; inositol 1;4;5-triphosphate-associated cGMP kinase substrate; IP3R-associated cGMP kinase substrate; go_component: endoplasmic reticulum membrane	JAW1-related protein isoform b	175	FALSE
GeneID:932	MS4A3	cg25944100	0.837283	0.769186	0.522388	0.575117	0.643287	0.804497	0.767035	0.804281	0.20442	0	0.0846632	0.192308	0.108774	0.183015	0.307282	0.446215	59580836	HTM4; CD20L;	NM_006138.4	GI:73486648	isoform a is encoded by transcript variant 1; CD20 antigen-like; hematopoietic cell 4 transmembrane protein; IgE receptor beta chain; CD20 antigen homolog; IgE receptor beta subunit; membrane-spanning 4-domains subfamily A member 3; go_component: integral to membrane; go_function: receptor activity; go_process: signal transduction	membrane-spanning 4-domains; subfamily A; member 3 isoform a	159	FALSE
GeneID:58475	MS4A7	cg18343292	0.849807	0.832306	0.756964	0.722397	0.758093	0.88728	0.832202	0.90204	0.27027	0.217366	0.284411	0.427702	0.438057	0.368625	0.293413	0.542971	59902654	CFFM4; MS4A8; 4SPAN2; CD20L4; MGC22368;	NM_021201.4	GI:46249344	isoform 1 is encoded by transcript variant 1; high affinity immunoglobulin epsilon receptor beta subunit; CD20/Fc-epsilon-RI-beta family member 4; four-span transmembrane protein 2; go_component: membrane; go_component: integral to membrane; go_function: receptor activity; go_process: signal transduction	membrane-spanning 4-domains; subfamily A; member 7 isoform 1	120	FALSE
GeneID:22921	MSRB2	cg17431739	0.611713	0.70077	0.511286	0.657612	0.624026	0.585303	0.596904	0.59291	0.0181442	0.109197	0.00641678	0.0133482	0.0176755	0	0.0118886	0.0174107	23424053	CBS1; MSRB; PILB; CBS-1; CGI-131; MGC26104;	NM_012228.2	GI:20149599	pilin-like transcription factor; go_component: mitochondrion; go_function: zinc ion binding; go_function: oxidoreductase activity; go_function: transcription factor activity; go_function: protein-methionine-R-oxide reductase activity; go_process: protein repair	methionine sulfoxide reductase B2	428	FALSE
GeneID:84560	MT4	cg01015871	0.81812	0.899422	0.759181	0.775758	0.721502	0.890209	0.888326	0.869781	0.514754	0.177478	0.2439	0.53614	0.43864	0.298518	0.463948	0.429388	55156689	MTIV;	NM_032935.1	GI:14269577	go_component: cytoplasm; go_function: zinc ion binding; go_function: metal ion binding; go_function: copper ion binding; go_process: biological process unknown	metallothionein IV	147	FALSE
GeneID:80298	MTERFD3	cg24646513	0.29228	0.231103	0.569579	0.566857	0.69837	0.559087	0.57576	0.582493	0.0331565	0.0566205	0.0021364	0.00301364	0.00557734	0.0216827	0.0376603	0.0441177	105904629	mTERFL; FLJ14062;	NM_001033050.1	GI:74271827	mitochondrial transcription termination factor-like	transcription termination factor-like protein	430	TRUE	12:105904592-105905368
GeneID:8897	MTMR3	cg21804950	0.641712	0.645378	0.793841	0.762412	0.791874	0.746314	0.779798	0.701101	0.20601	0.0930948	0.0567214	0.0619394	0.0503783	0.0801604	0.0723316	0.1788	28609018	ZFYVE10; KIAA0371; FYVE-DSP1;	NM_021090.2	GI:23510385	isoform c is encoded by transcript variant 3; zinc finger; FYVE domain containing 10; FYVE (Fab1 YGLO23 Vsp27 EEA1 domain) dual-specificity protein phosphatase; go_component: cytoplasm; go_component: membrane fraction; go_function: zinc ion binding; go_function: metal ion binding; go_function: hydrolase activity; go_function: protein tyrosine phosphatase activity; go_function: protein serine/thre…	myotubularin-related protein 3 isoform c	181	TRUE	22:28608869-28610048
GeneID:4587	MUC5B	cg03609102	0.832552	0.849607	0.845608	0.866002	0.85095	0.906815	0.906689	0.875993	0.201969	0.143048	0.236004	0.60032	0.474629	0.325385	0.452296	0.428178	1201109		XM_039877.12	GI:89033745	Derived by automated computational analysis using gene prediction method: GNOMON.	mucin 5; subtype B; tracheobronchial	179	TRUE	11:1200863-1201126
GeneID:4624	MYH6	cg21301148	0.793436	0.912489	0.778521	0.779805	0.791824	0.803169	0.859047	0.808372	0.0758903	0.136334	0.0628727	0.133714	0.194742	0.100632	0.106546	0.230826	22948035	ASD3; MYHC; MYHCA; alpha-MHC;	NM_002471.1	GI:27764860	myosin heavy chain; cardiac muscle alpha isoform; alpha myosin heavy chain; alpha-myosin heavy chain; go_component: myosin; go_component: muscle myosin; go_component: striated muscle thick filament; go_function: ATP binding; go_function: actin binding; go_function: calmodulin binding; go_function: nucleotide binding; go_function: microfilament motor activity; go_process: striated muscle contracti…	myosin heavy chain 6	711	FALSE
GeneID:4633	MYL2	cg10591174	0.6296	0.768507	0.605392	0.615089	0.679763	0.719598	0.716862	0.773781	0.0875096	0.328346	0.0806416	0.191652	0.243451	0.323201	0.110719	0.339956	109842829	MLC2; CMH10;	NM_000432.1	GI:4557774	go_component: myosin; go_component: cytoskeleton; go_function: motor activity; go_function: calcium ion binding; go_function: structural constituent of muscle; go_process: muscle development; go_process: regulation of striated muscle contraction	myosin light chain 2	81	FALSE
GeneID:4430	MYO1B	cg15096140	0.529897	0.538983	0.60503	0.655356	0.711066	0.840541	0.719762	0.737417	0.177391	0.496155	0.224713	0.136305	0.181647	0.138735	0.470638	0.0802826	191817976	myr1;	NM_012223.2	GI:44889480	myosin-I alpha; go_component: myosin; go_function: ATP binding; go_function: actin binding; go_function: motor activity; go_function: calmodulin binding; go_function: nucleotide binding	myosin IB	399	TRUE	2:191817926-191819459
GeneID:4542	MYO1F	cg16504798	0.910296	0.956771	0.854348	0.853982	0.88244	0.956341	0.939659	0.940686	0.14277	0.641928	0.115745	0.0424531	0.139262	0.0854439	0.147149	0.101918	8549540	myosin;	NM_012335.2	GI:27544940	myosin-ID; go_component: myosin; go_component: unconventional myosin; go_component: unconventional myosin; go_function: ATP binding; go_function: motor activity; go_function: ATP binding; go_function: actin binding; go_function: calmodulin binding; go_function: nucleotide binding; go_function: microfilament motor activity; go_process: biological process unknown	myosin IF	1233	FALSE
GeneID:4542	MYO1F	cg27582235	0.38808	0.58397	0.699067	0.646091	0.694118	0.866418	0.890501	0.735736	0.0937198	0.191242	0.133981	0.0876039	0.0999799	0.0495583	0.0562192	0.0761905	8548301	myosin;	NM_012335.2	GI:27544940	myosin-ID; go_component: myosin; go_component: unconventional myosin; go_component: unconventional myosin; go_function: ATP binding; go_function: motor activity; go_function: ATP binding; go_function: actin binding; go_function: calmodulin binding; go_function: nucleotide binding; go_function: microfilament motor activity; go_process: biological process unknown	myosin IF	6	FALSE
GeneID:9172	MYOM2	cg11701148	0.583328	0.377353	0.535322	0.527473	0.565217	0.747668	0.635908	0.742704	0.148148	0.234251	0.0827911	0.398402	0.249077	0.100164	0.13349	0.198312	1980442	TTNAP;	NM_003970.1	GI:4505314	titin-associated protein; 165 kD; M-band protein; myomesin (M-protein) 2 (165kD); go_component: striated muscle thick filament; go_function: structural constituent of muscle; go_process: muscle development; go_process: striated muscle contraction	myomesin 2	213	TRUE	8:1980232-1980444
GeneID:23026	MYR8	cg18946226	0.775628	0.821462	0.87927	0.892453	0.918367	0.912463	0.882263	0.90662	0.02207	0.326144	0.0174813	0.0980288	0.0253607	0.0424824	0.523883	0.0440845	108046504	KIAA0865;	NM_015011.1	GI:62177126	go_component: myosin; go_function: ATP binding; go_function: motor activity	myosin heavy chain Myr 8	3	FALSE
GeneID:204801	NALP11	cg03789934	0.683384	0.645317	0.681858	0.69917	0.724112	0.787069	0.801863	0.716858	0.314325	0.240929	0.143752	0.263387	0.28888	0.387217	0.458677	0.491337	61034477	NOD17; PAN10; PYPAF6;	NM_145007.1	GI:21450724	NACHT; LRR and PYD containing protein 11; PYRIN-containing APAF1-like protein 6; PAAD- and NACHT-containing protein 10; PAAD- and NACHT-containing protein 10B; go_function: ATP binding; go_function: nucleotide binding	NACHT; leucine rich repeat and PYD containing 11	695	FALSE
GeneID:338323	NALP14	cg02347487	0.891072	0.832954	0.791145	0.767396	0.850217	0.89058	0.870392	0.882681	0.071655	0.00613312	0.152677	0.168816	0.187637	0.176091	0.175591	0.203037	7015679	NOD5; GC-LRR;	NM_176822.2	GI:31543282	nucleotide-binding oligomerization domain protein 5; go_function: ATP binding; go_function: nucleotide binding	NACHT; LRR and PYD containing protein 14	694	FALSE
GeneID:9027	NAT8	cg08116137	0.864785	0.831721	0.748006	0.710191	0.765646	0.874135	0.8455	0.800772	0.0814607	0.0579929	0.187782	0.243315	0.028435	0.0142299	0.0935175	0.0785936	73724161	GLA; CML1; TSC501; TSC510;	NM_003960.2	GI:13929473	kidney- and liver-specific gene product; go_function: N-acetyltransferase activity; go_process: response to drug	N-acetyltransferase 8	1126	FALSE
GeneID:9027	NAT8	cg09172980	0.680344	0.840064	0.724255	0.665448	0.716541	0.926498	0.662848	0.846375	0.137658	0.353242	0.109347	0.247599	0.37236	0.318499	0.105227	0.0530814	73723682	GLA; CML1; TSC501; TSC510;	NM_003960.2	GI:13929473	kidney- and liver-specific gene product; go_function: N-acetyltransferase activity; go_process: response to drug	N-acetyltransferase 8	647	FALSE
GeneID:23054	NCOA6	cg06425556	0.25799	0.214279	0.371519	0.307663	0.326099	0.434837	0.381464	0.31835	0.0385348	0.0350868	0.0231738	0.044802	0.0338349	0.0330989	0.0349563	0.0457535	32877325	NRC; AIB3; ASC2; PRIP; TRBP; RAP250; KIAA0181;	NM_014071.2	GI:32307127	nuclear receptor coactivator RAP250; peroxisome proliferator-activated receptor interacting protein; amplified in breast cancer-3 protein; activating signal cointegrator-2; thyroid hormone receptor binding protein; go_component: nucleus; go_component: nucleus; go_component: transcription factor complex; go_function: chromatin binding; go_function: protein binding; go_function: estrogen receptor b…	nuclear receptor coactivator 6	231	TRUE	20:32876384-32877447
GeneID:9612	NCOR2	cg22580512	0.882328	0.738189	0.901671	0.862691	0.900448	0.950278	0.927463	0.946234	0.141361	0.108161	0.0639342	0.0513055	0.0468534	0.101846	0.0822511	0.103052	123568427	SMRT; CTG26; SMRTE; TRAC1; TNRC14; TRAC-1; SMRTE-tau;	NM_006312.2	GI:56699487	silencing mediator for retinoid and thyroid hormone receptors; go_component: nucleus; go_function: DNA binding; go_function: Notch binding; go_function: protein binding; go_function: transcription corepressor activity; go_process: regulation of transcription; DNA-dependent	nuclear receptor co-repressor 2	366	TRUE	12:123568191-123568449
GeneID:9612	NCOR2	cg22820108	0.683037	0.614977	0.688891	0.720337	0.738022	0.731443	0.753297	0.75348	0.0263101	0.0347772	0.0332169	0.0319337	0.0372467	0.0287319	0.0336532	0.0355492	123569171	SMRT; CTG26; SMRTE; TRAC1; TNRC14; TRAC-1; SMRTE-tau;	NM_006312.2	GI:56699487	silencing mediator for retinoid and thyroid hormone receptors; go_component: nucleus; go_function: DNA binding; go_function: Notch binding; go_function: protein binding; go_function: transcription corepressor activity; go_process: regulation of transcription; DNA-dependent	nuclear receptor co-repressor 2	378	TRUE	12:123568553-123569517
GeneID:9437	NCR1	cg12952132	0.295504	0.440369	0.758228	0.641358	0.785152	0.764561	0.721181	0.875787	0.0440034	0.0016605	0.00468625	0.103708	0.0530926	0.0433014	0.109312	0.0645472	60109459	LY94; CD335; NKP46; NK-p46;	NM_004829.3	GI:27545441	lymphocyte antigen 94 (mouse) homolog (activating NK-receptor; NK-p46); go_component: membrane; go_component: SWI/SNF complex; go_component: integral to plasma membrane; go_function: protein binding; go_function: receptor activity; go_function: receptor signaling protein activity; go_process: signal transduction; go_process: cellular defense response; go_process: natural killer cell activation; g…	natural cytotoxicity triggering receptor 1	139	FALSE
GeneID:64579	NDST4	cg27063986	0.879461	0.853136	0.854222	0.847826	0.84131	0.912994	0.892516	0.902846	0.0914179	0.193471	0.230781	0.327996	0.625005	0.106146	0.640022	0.196343	116254681		NM_022569.1	GI:12007649	N-deacetylase/N-sulfotransferase 4; go_function: transferase activity; go_function: sulfotransferase activity	N-deacetylase/N-sulfotransferase (heparan glucosaminyl) 4	200	FALSE
GeneID:64579	NDST4	cg09511421	0.82516	0.679474	0.744186	0.677378	0.788247	0.86723	0.915056	0.899085	0.0544919	0.0730226	0.0533749	0.0449826	0.0248867	0.0729788	0.0763674	0.0802092	116254320		NM_022569.1	GI:12007649	N-deacetylase/N-sulfotransferase 4; go_function: transferase activity; go_function: sulfotransferase activity	N-deacetylase/N-sulfotransferase (heparan glucosaminyl) 4	161	FALSE
GeneID:378884	NHLRC1	cg00772000	0.464894	0.448882	0.640898	0.668868	0.683494	0.689333	0.577271	0.694454	0.0846601	0.478691	0.102688	0.159812	0.164748	0.162983	0.285039	0.0883249	18231028	EPM2A; EPM2B; MGC119262; MGC119264; MGC119265; bA204B7.2;	NM_198586.2	GI:40255282	go_component: nucleus; go_component: endoplasmic reticulum; go_function: protein binding; go_function: zinc ion binding; go_function: metal ion binding	malin	198	TRUE	6:18230039-18231226
GeneID:4815	NINJ2	cg20781967	0.706199	0.73321	0.704374	0.678459	0.776478	0.904446	0.90704	0.856549	0.0426026	0.319686	0.0203992	0.0707468	0.126297	0.0115433	0.76039	0.0675756	642949		NM_016533.4	GI:39725945	go_component: integral to plasma membrane; go_function: protein binding; go_process: cell adhesion; go_process: neuron adhesion; go_process: tissue regeneration; go_process: nervous system development	ninjurin 2	67	FALSE
GeneID:4837	NNMT	cg14209518	0.850334	0.80825	0.626263	0.70903	0.716628	0.917789	0.910092	0.896581	0.221548	0.277398	0.100226	0.0893681	0.0882132	0.0688121	0.145522	0.136076	113671846		NM_006169.2	GI:62953139	go_function: transferase activity; go_function: methyltransferase activity; go_function: nicotinamide N-methyltransferase activity	nicotinamide N-methyltransferase	101	FALSE
GeneID:4837	NNMT	cg09632136	0.668485	0.587272	0.675355	0.601589	0.666667	0.855693	0.817112	0.736995	0.0825083	0.085753	0.05258	0.0387595	0.0416762	0.0348864	0.0448065	0.0828402	113670871		NM_006169.2	GI:62953139	go_function: transferase activity; go_function: methyltransferase activity; go_function: nicotinamide N-methyltransferase activity	nicotinamide N-methyltransferase	874	FALSE
GeneID:83714	NRIP2	cg00830029	0.576091	0.628458	0.666499	0.451549	0.509493	0.764262	0.674765	0.720328	0.0239808	0.186832	0.043566	0.06269	0.0782663	0.0384914	0.578332	0.0458937	2814163	DKFZP761G1913;	NM_031474.1	GI:13899326	go_function: receptor activity	nuclear receptor interacting protein 2	287	FALSE
GeneID:9369	NRXN3	cg16372520	0.616388	0.508534	0.516332	0.599057	0.632611	0.74415	0.710742	0.772053	0.0750383	0.0438429	0.0151159	0.271529	0.220939	0.0917389	0.146811	0.207149	77939504	KIAA0743;	NM_004796.3	GI:41350303	isoform alpha precursor is encoded by transcript variant alpha; neurexin III; go_component: integral to membrane; go_component: integral to plasma membrane; go_function: protein binding; go_function: receptor activity; go_process: cell adhesion; go_process: axon guidance	neurexin 3 isoform alpha precursor	342	FALSE
GeneID:11165	NUDT3	cg25055477	0.51883	0.467298	0.449361	0.496612	0.49256	0.508249	0.49431	0.508761	0.0990138	0.236158	0.0531	0.0516544	0.0630711	0.0749395	0.060297	0.0635612	34468894	DIPP; DIPP1;	NM_006703.2	GI:37622350	diphosphoinositol polyphosphate phosphohydrolase; go_component: intracellular; go_function: hydrolase activity; go_function: magnesium ion binding; go_function: diphosphoinositol-polyphosphate diphosphatase activity; go_process: cell-cell signaling; go_process: intracellular transport; go_process: calcium-mediated signaling; go_process: intracellular signaling cascade; go_process: regulation of R…	nudix-type motif 3	475	TRUE	6:34467413-34468976
GeneID:8021	NUP214	cg09553448	0.532489	0.546335	0.702479	0.707777	0.794399	0.659888	0.711729	0.628964	0.170036	0.422124	0.0755149	0.204354	0.126661	0.152448	0.259193	0.0797907	132990245	CAN; CAIN; N214; D9S46E;	NM_005085.2	GI:24497442	nucleoporin 214kD (CAIN); nuclear pore complex protein Nup214; CAN protein; putative oncogene; p250; go_component: nucleus; go_component: nuclear pore; go_component: outer membrane; go_component: nuclear pore; go_component: integral to membrane; go_function: porin activity; go_function: protein binding; go_function: transporter activity; go_process: transport	nucleoporin 214kDa	557	FALSE
GeneID:9818	NUPL1	cg08532057	0.92393	0.892839	0.491414	0.693815	0.542779	0.703897	0.60477	0.703694	0.0434057	0.189066	0.0601978	0.0996771	0.107648	0.122022	0.089613	0.0978631	24773436	PRO2463; KIAA0410;	NM_014089.3	GI:56788375	isoform a is encoded by transcript variant 1; nucleoporin p58/p45; go_component: nucleus; go_component: outer membrane; go_component: integral to membrane; go_function: porin activity; go_function: serine-type endopeptidase inhibitor activity; go_process: transport	nucleoporin like 1 isoform a	230	TRUE	13:24772849-24774392
GeneID:56001	NXF2	cg00280894	0.786225	0.646851	0.734307	0.771685	0.794216	0.76993	0.776998	0.824644	0.337634	0.0359605	0.0460551	0.320723	0.464228	0.226207	0.229027	0.363386	101365619	TAPL-2; FLJ20416;	NM_022053.1	GI:13430853	TAP like protein 2; nuclear RNA export factor 2B; go_component: nucleus; go_component: nucleus; go_component: cytoplasm; go_component: nuclear RNA export factor complex; go_function: RNA binding; go_function: protein binding; go_function: nucleotide binding; go_function: protein transporter activity; go_process: transport; go_process: development; go_process: RNA transport; go_process: mRNA proce…	nuclear RNA export factor 2	24	FALSE
GeneID:56000	NXF3	cg12584889	0.868863	0.898127	0.779246	0.770282	0.813014	0.877974	0.827661	0.842256	0.511652	0.466112	0.443538	0.416968	0.606391	0.547706	0.583026	0.649542	102234581		NM_022052.1	GI:11545756	go_component: nucleus; go_component: cytoplasm; go_component: nuclear RNA export factor complex; go_function: RNA binding; go_function: nucleotide binding; go_function: protein binding; go_function: protein transporter activity; go_process: transport; go_process: mRNA processing; go_process: protein-nucleus import; go_process: mRNA-nucleus export	nuclear RNA export factor 3	97	FALSE
GeneID:8638	OASL	cg11301598	0.625892	0.636639	0.718311	0.710088	0.774058	0.746687	0.711479	0.7293	0.0528426	0.292595	0.0854076	0.092712	0.0578066	0.0712353	0.0564644	0.0433602	119961175	TRIP14; p59OASL;	NM_198213.1	GI:38016929	isoform b is encoded by transcript variant 2; 2 -5 oligoadenylate synthetase-like; 2- ;5prime-oligoadenylate synthetase-like; go_component: cytoplasm; go_component: nucleolus; go_function: ATP binding; go_function: DNA binding; go_function: transferase activity; go_function: double-stranded RNA binding; go_function: thyroid hormone receptor binding; go_process: immune response; go_process: protei…	2 -5prime-oligoadenylate synthetase-like isoform b	12	FALSE
GeneID:161753	ODF3L1	cg00622552	0.593633	0.587653	0.815146	0.795685	0.838685	0.865569	0.856713	0.831373	0.0540293	0	0.0189271	0.0443287	0.0318211	0.0183749	0.0765888	0.0448962	73803390	MGC48986;	NM_175881.2	GI:31343527	synonym: MGC48986	outer dense fiber of sperm tails 3-like 1	16	FALSE
GeneID:161753	ODF3L1	cg23637791	0.580669	0.567608	0.766122	0.761741	0.789322	0.797904	0.784648	0.735358	0.056185	0.0562289	0.0619492	0.0627547	0.0728653	0.0616592	0.0492228	0.0537538	73803317	MGC48986;	NM_175881.2	GI:31343527	synonym: MGC48986	outer dense fiber of sperm tails 3-like 1	57	FALSE
GeneID:266553	OFCC1	cg27631817	0.627558	0.572053	0.483553	0.575403	0.609294	0.757825	0.791708	0.770924	0.21322	0.0934387	0.0234997	0.091882	0.35038	0.0998495	0.122511	0.279452	10168924	MRDS1;	NM_153003.1	GI:23308598	orofacial clefting chromosomal breakpoint region 1	MRDS1	16	FALSE
GeneID:266553	OFCC1	cg22168676	0.702616	0.724753	0.598229	0.610626	0.58053	0.72083	0.666465	0.719232	0.157795	0.248245	0.0676911	0.0840801	0.220445	0.357186	0.407717	0.392108	10168766	MRDS1;	NM_153003.1	GI:23308598	orofacial clefting chromosomal breakpoint region 1	MRDS1	142	FALSE
GeneID:283297	OR10A4	cg03898365	0.809947	0.644628	0.637271	0.614865	0.68797	0.823583	0.757129	0.861484	0.248292	0.0339357	0.0191853	0.121343	0.219238	0.259807	0.138484	0.323015	6854067	JCG5; OR10A4P;	NM_207186.1	GI:46395478	olfactory receptor-like protein JCG5; olfactory receptor; family 10; subfamily A; member 4 pseudogene; hP2 olfactory receptor; olfactory receptor OR11-87; go_component: integral to membrane; go_function: receptor activity; go_function: olfactory receptor activity; go_process: G-protein coupled receptor protein signaling pathway	olfactory receptor; family 10; subfamily A; member 4	388	FALSE
GeneID:26538	OR10H2	cg24926780	0.756874	0.694579	0.8305	0.839994	0.827951	0.883023	0.774199	0.706453	0.30675	0.347872	0.17903	0.393849	0.460234	0.349162	0.54287	0.520229	15699895		NM_013939.1	GI:7330336	olfactory receptor OR19-23; go_component: integral to membrane; go_function: receptor activity; go_function: olfactory receptor activity; go_process: sensory perception; go_process: signal transduction; go_process: sensory perception of smell; go_process: G-protein coupled receptor protein signaling pathway	olfactory receptor; family 10; subfamily H; member 2	41	TRUE	19:15699863-15700302
GeneID:26538	OR10H2	cg12513379	0.533823	0.396579	0.537943	0.499083	0.5712	0.804497	0.733911	0.556776	0.222904	0.15311	0.0408904	0.217883	0.261245	0.206768	0.345161	0.259212	15699397		NM_013939.1	GI:7330336	olfactory receptor OR19-23; go_component: integral to membrane; go_function: receptor activity; go_function: olfactory receptor activity; go_process: sensory perception; go_process: signal transduction; go_process: sensory perception of smell; go_process: G-protein coupled receptor protein signaling pathway	olfactory receptor; family 10; subfamily H; member 2	457	FALSE
GeneID:26476	OR10J1	cg25076881	0.748519	0.798962	0.774116	0.74092	0.777009	0.876429	0.911527	0.930647	0.0973389	0.00629933	0.0313844	0.0676433	0.0411248	0.0368264	0.472527	0.213047	157676460	HGMP07J; HSHGMP07J;	NM_012351.1	GI:6912549	olfactory receptor OR1-26; go_component: integral to plasma membrane; go_function: receptor activity; go_function: olfactory receptor activity; go_process: signal transduction; go_process: sensory perception of smell; go_process: fertilization (sensu Metazoa); go_process: G-protein coupled receptor protein signaling pathway	olfactory receptor; family 10; subfamily J; member 1	287	FALSE
GeneID:26529	OR12D2	cg21414251	0.848461	0.879844	0.642857	0.649541	0.661871	0.905168	0.841835	0.875302	0.22	0.0235977	0.0287413	0.200946	0.255108	0.138006	0.18421	0.525092	29472533	hs6M1-20; dJ994E9.8;	NM_013936.2	GI:21450849	olfactory receptor 12D2; go_component: integral to membrane; go_function: receptor activity; go_function: olfactory receptor activity; go_process: sensory perception; go_process: signal transduction; go_process: sensory perception of smell; go_process: G-protein coupled receptor protein signaling pathway	olfactory receptor; family 12; subfamily D; member 2	77	FALSE
GeneID:26189	OR1A2	cg16678925	0.687	0.613397	0.586091	0.496793	0.638113	0.776858	0.808836	0.783444	0.155008	0.0746154	0.0385724	0.222707	0.242642	0.17064	0.175654	0.443953	3047722	OR17-6;	NM_012352.1	GI:6912551	olfactory receptor OR17-10; go_component: integral to membrane; go_function: receptor activity; go_function: olfactory receptor activity; go_process: sensory perception; go_process: signal transduction; go_process: sensory perception of smell; go_process: G-protein coupled receptor protein signaling pathway	olfactory receptor; family 1; subfamily A; member 2	159	FALSE
GeneID:26189	OR1A2	cg27429194	0.701655	0.613773	0.593636	0.537696	0.586236	0.745237	0.728523	0.753008	0.265197	0.192683	0.202329	0.348652	0.397916	0.328622	0.303527	0.472272	3046597	OR17-6;	NM_012352.1	GI:6912551	olfactory receptor OR17-10; go_component: integral to membrane; go_function: receptor activity; go_function: olfactory receptor activity; go_process: sensory perception; go_process: signal transduction; go_process: sensory perception of smell; go_process: G-protein coupled receptor protein signaling pathway	olfactory receptor; family 1; subfamily A; member 2	966	FALSE
GeneID:26692	OR2W1	cg25133685	0.868863	0.731598	0.446712	0.53913	0.558296	0.83483	0.756839	0.693394	0.101449	0.029604	0	0.0803663	0.128562	0.139858	0.169896	0.204644	29121315	hs6M1-15; MGC119162; MGC119163; MGC119165;	NM_030903.2	GI:50726880	olfactory receptor OR6-13; go_component: integral to membrane; go_function: receptor activity; go_function: olfactory receptor activity; go_process: sensory perception; go_process: signal transduction; go_process: sensory perception of smell; go_process: G-protein coupled receptor protein signaling pathway	olfactory receptor; family 2; subfamily W; member 1	364	FALSE
GeneID:26333	OR7A17	cg05112299	0.52202	0.564606	0.635287	0.617569	0.571429	0.745117	0.721251	0.658057	0.28413	0.177997	0.0565954	0.198142	0.255315	0.275481	0.360019	0.387532	14852491	HTPCRX19; BC85395_4; MGC126636;	NM_030901.1	GI:13775161	olfactory receptor OR19-20; go_component: integral to membrane; go_function: receptor activity; go_function: olfactory receptor activity; go_process: sensory perception; go_process: signal transduction; go_process: sensory perception of smell; go_process: G-protein coupled receptor protein signaling pathway	olfactory receptor; family 7; subfamily A; member 17	676	FALSE
GeneID:26664	OR7C1	cg11328541	0.837547	0.806295	0.55794	0.568182	0.628788	0.846272	0.786894	0.806553	0.350333	0.026679	0	0.0115044	0.0177806	0	0.168874	0.123916	14771889	OR7C4; OR19-5; TPCR86; HSTPCR86P; CIT-HSP-146E8;	NM_198944.1	GI:39812354	olfactory receptor; family 7; subfamily C; member 4; olfactory receptor OR19-16	olfactory receptor; family 7; subfamily C; member 1	59	FALSE
GeneID:9885	OSBPL2	cg08364102	0.295515	0.161282	0.309045	0.328467	0.444444	0.407591	0.352544	0.505005	0.049711	0.038192	0	0.0762091	0.020902	0	0.128535	0.0593452	60247942	ORP2; ORP-2; MGC4307; MGC8342; FLJ20223; KIAA0772;	NM_014835.2	GI:21450851	isoform 1 is encoded by transcript variant 1; oxysterol-binding protein-related protein 2; oxysterol-binding protein-like 2; OSBP-related protein 2; go_process: lipid transport; go_process: steroid metabolism	oxysterol-binding protein-like protein 2 isoform 1	967	TRUE	20:60246348-60247965
GeneID:28962	OSTM1	cg21769969	0.672787	0.699837	0.618598	0.643623	0.684667	0.731623	0.749509	0.712374	0.0725153	0.409813	0.118564	0.137437	0.0678757	0.13275	0.176337	0.0652696	108503191	GL; GIPN; HSPC019;	NM_014028.3	GI:56699489	grey-lethal osteopetrosis; GAIP-interacting protein N terminus; go_component: membrane; go_component: integral to membrane	osteopetrosis associated transmembrane protein 1	557	TRUE	6:108502055-108503715
GeneID:26471	P8	cg15149645	0.934278	0.926267	0.886913	0.886185	0.902675	0.951184	0.931519	0.917488	0.0669856	0.673053	0.0103415	0.00185403	0.113273	0	0.739174	0.074552	28458120	COM1;	NM_012385.1	GI:6912569	go_component: nucleus; go_function: molecular function unknown; go_process: cell growth; go_process: induction of apoptosis	p8 protein (candidate of metastasis 1)	289	FALSE
GeneID:26471	P8	cg05590982	0.83345	0.817932	0.661765	0.711155	0.765625	0.787014	0.865085	0.841002	0.0911215	0.0603465	0.0223174	0.0386892	0.0703311	0.00891426	0.482218	0.107581	28457672	COM1;	NM_012385.1	GI:6912569	go_component: nucleus; go_function: molecular function unknown; go_process: cell growth; go_process: induction of apoptosis	p8 protein (candidate of metastasis 1)	159	FALSE
GeneID:5036	PA2G4	cg09011597	0.253779	0.181245	0.44405	0.480999	0.533465	0.461624	0.439886	0.445345	0.0613057	0.103077	0.0456283	0.0409607	0.0389456	0.0525332	0.0962567	0.066474	54784026	EBP1; p38-2G4;	NM_006191.1	GI:5453841	ErbB-3 binding protein; go_component: nucleus; go_function: cobalt ion binding; go_function: hydrolase activity; go_function: methionyl aminopeptidase activity; go_process: proteolysis; go_process: cell cycle arrest; go_process: cell proliferation	proliferation-associated 2G4; 38kDa	666	TRUE	12:54783976-54785429
GeneID:23569	PADI4	cg23228178	0.786982	0.853051	0.670738	0.710377	0.726091	0.808134	0.800372	0.795805	0.0664311	0.0773143	0.108952	0.25966	0.230837	0.27836	0.151298	0.536237	17506268	PAD; PDI4; PDI5; PADI5;	NM_012387.1	GI:6912575	protein-arginine deiminase; peptidyl arginine deiminase; type V; PADI-H protein; go_function: hydrolase activity; go_function: calcium ion binding; go_function: protein-arginine deiminase activity; go_function: protein-arginine deiminase activity; go_process: protein modification; go_process: protein modification	peptidyl arginine deiminase; type IV	1011	FALSE
GeneID:5064	PALM	cg00174901	0.223153	0.305877	0.287411	0.307099	0.343216	0.294976	0.303206	0.33654	0.0376077	0.0919798	0.0422274	0.0352623	0.0345513	0.0376383	0.0357009	0.0355674	660889	KIAA0270;	NM_002579.1	GI:4557041	go_component: plasma membrane; go_component: integral to plasma membrane; go_component: cytoplasmic membrane-bound vesicle; go_process: cell motility; go_process: regulation of cell shape	paralemmin	887	FALSE
GeneID:54873	PALMD	cg00729875	0.432011	0.334424	0.619515	0.54732	0.670751	0.6349	0.537747	0.625442	0.0375738	0.136335	0.0639653	0.040095	0.0538111	0.0511067	0.024751	0.0226814	99884301	PALML; C1orf11; FLJ20271;	NM_017734.2	GI:16306484	paralemnin-like; go_component: membrane; go_process: regulation of cell shape	palmdelphin	119	FALSE
GeneID:116337	PANX3	cg08191915	0.822483	0.836206	0.74084	0.766089	0.786061	0.828997	0.820445	0.830218	0.283073	0.366962	0.140956	0.450143	0.422018	0.494067	0.516021	0.574822	123986824		NM_052959.2	GI:39995066	gap junction protein pannexin 3; go_component: gap junction; go_component: integral to membrane	pannexin 3	161	FALSE
GeneID:124222	PAQR4	cg02626929	0.95613	0.886707	0.858088	0.883342	0.87351	0.944569	0.926779	0.957409	0.437991	0.413228	0.0542772	0.099875	0.166899	0.175371	0.0497592	0.0958632	2951662	FLJ30002;	NM_152341.2	GI:31542755	go_component: integral to membrane; go_function: receptor activity	progestin and adipoQ receptor family member IV	71	FALSE
GeneID:79957	PAQR6	cg10046892	0.736048	0.715315	0.64446	0.674304	0.578225	0.792974	0.731119	0.869615	0.10602	0.137335	0.327014	0.0729027	0.0698436	0.0365966	0.0867368	0.0417198	154484566	FLJ22672;	NM_024897.2	GI:24432010	isoform 1 is encoded by transcript variant 1; go_component: integral to membrane; go_function: receptor activity	progestin and adipoQ receptor family member VI isoform 1	99	FALSE
GeneID:25859	PART1	cg09712066	0.863737	0.894543	0.771318	0.76512	0.826172	0.919192	0.883348	0.910709	0.0830116	0.0903886	0.0451778	0.249052	0.201963	0.433359	0.546144	0.251429	59819386	DKFZP586D0823;	NM_016590.2	GI:11496986	prostate-specific and androgen-regulated cDNA 14D7 protein; go_component: cellular_component unknown; go_function: molecular_function unknown; go_process: biological_process unknown	prostate androgen-regulated transcript 1 protein	130	FALSE
GeneID:25859	PART1	cg18704047	0.879455	0.841081	0.673534	0.742313	0.769053	0.899548	0.849227	0.8487	0.106818	0	0.0470914	0.0170866	0	0.0351562	0.117133	0.104803	59819425	DKFZP586D0823;	NM_016590.2	GI:11496986	prostate-specific and androgen-regulated cDNA 14D7 protein; go_component: cellular_component unknown; go_function: molecular_function unknown; go_process: biological_process unknown	prostate androgen-regulated transcript 1 protein	91	FALSE
GeneID:5078	PAX4	cg08886154	0.85951	0.884148	0.802077	0.807932	0.821566	0.882105	0.887288	0.865247	0.553338	0.36395	0.389266	0.562077	0.562984	0.542283	0.499036	0.662914	127043912		NM_006193.1	GI:5453849	paired domain gene 4; go_component: nucleus; go_function: transcription factor activity; go_process: cell differentiation; go_process: organ morphogenesis; go_process: regulation of transcription; DNA-dependent	paired box gene 4	896	FALSE
GeneID:56136	PCDHA13	cg26556719	0.845964	0.515251	0.590219	0.632953	0.40897	0.740194	0.60457	0.591147	0.0446061	0.17973	0.0710471	0.0822961	0.1156	0.226503	0.0392374	0.107193	140241994	CNR5; CNRN5; CNRS5; CRNR5; PCDH-ALPHA13;	NM_018904.2	GI:14165395	isoform 1 precursor is encoded by transcript variant 1; KIAA0345-like 1; ortholog of mouse CNR5; go_component: membrane; go_component: integral to membrane; go_function: protein binding; go_function: calcium ion binding; go_process: cell adhesion; go_process: homophilic cell adhesion	protocadherin alpha 13 isoform 1 precursor	44	TRUE	5:140241916-140242537
GeneID:56125	PCDHB11	cg04270025	0.333409	0.368811	0.341234	0.321319	0.351223	0.36232	0.388619	0.391658	0.032524	0.0600375	0.0486176	0.051899	0.069669	0.127566	0.0510231	0.0893673	140559751	ME2; MGC138337; PCDH-BETA11;	NM_018931.2	GI:14195592	cadherin ME2; go_component: membrane; go_component: integral to plasma membrane; go_function: calcium ion binding; go_function: protein binding; go_process: cell adhesion; go_process: synaptogenesis; go_process: homophilic cell adhesion; go_process: synaptic transmission; go_process: calcium-dependent cell-cell adhesion	protocadherin beta 11 precursor	219	FALSE
GeneID:57717	PCDHB16	cg11864993	0.941173	0.961384	0.834903	0.911533	0.938628	0.904902	0.90999	0.932222	0.108502	0.240257	0.0667844	0.177111	0.163826	0.190747	0.0890733	0.268569	140540016	ME1; PCDH3X; PCDHB8a; KIAA1621; PCDH-BETA16;	NM_020957.1	GI:14195604	cadherin ME1; protocadherin beta 8a; protocadherin-3x; PCDHbeta 16; go_component: membrane; go_component: integral to membrane; go_function: calcium ion binding; go_function: protein binding; go_process: cell adhesion; go_process: synaptogenesis; go_process: homophilic cell adhesion; go_process: synaptic transmission; go_process: calcium-dependent cell-cell adhesion	protocadherin beta 16 precursor	1148	TRUE	5:140538951-140540089
GeneID:56132	PCDHB3	cg01512854	0.916331	0.901016	0.709178	0.810738	0.728116	0.89635	0.78843	0.893679	0.0883104	0.519062	0.359955	0.279222	0.315787	0.366515	0.144696	0.356972	140461151	PCDH-BETA3;	NM_018937.2	GI:14195609	go_component: membrane; go_component: integral to plasma membrane; go_function: calcium ion binding; go_function: protein binding; go_process: cell adhesion; go_process: synaptogenesis; go_process: homophilic cell adhesion; go_process: synaptic transmission; go_process: calcium-dependent cell-cell adhesion	protocadherin beta 3 precursor	733	TRUE	5:140460835-140461250
GeneID:56130	PCDHB6	cg23596123	0.874877	0.864956	0.779915	0.806154	0.786757	0.88345	0.90792	0.905527	0.348297	0.386415	0.131714	0.222976	0.338195	0.416557	0.191067	0.40522	140510406	PCDH-BETA6;	NM_018939.2	GI:14195612	go_component: membrane; go_component: integral to plasma membrane; go_function: calcium ion binding; go_function: protein binding; go_process: cell adhesion; go_process: synaptogenesis; go_process: homophilic cell adhesion; go_process: synaptic transmission; go_process: calcium-dependent cell-cell adhesion	protocadherin beta 6 precursor	383	TRUE	5:140510399-140510893
GeneID:56129	PCDHB7	cg03780733	0.9261	0.855916	0.74502	0.675497	0.761391	0.886092	0.869026	0.875363	0.378139	0.237741	0.407087	0.295192	0.279013	0.282467	0.300216	0.310435	140532553	MGC111391; PCDH-BETA7;	NM_018940.2	GI:14195613	go_component: membrane; go_component: integral to membrane; go_function: protein binding; go_function: calcium ion binding; go_process: cell adhesion; go_process: homophilic cell adhesion; go_process: calcium-dependent cell-cell adhesion	protocadherin beta 7 precursor	126	TRUE	5:140532532-140532807
GeneID:5133	PDCD1	cg00795812	0.93428	0.922266	0.895884	0.87271	0.892593	0.940838	0.924548	0.918833	0.0193894	0.113433	0.030292	0.221523	0.22746	0.031032	0.863769	0.0254275	242450682	PD1; CD279; SLEB2; hPD-1; hPD-l;	NM_005018.1	GI:4826889	go_component: membrane; go_component: integral to membrane; go_function: signal transducer activity; go_process: apoptosis; go_process: development; go_process: humoral immune response	programmed cell death 1 precursor	951	TRUE	2:242450515-242450972
GeneID:80380	PDCD1LG2	cg14440664	0.902753	0.911836	0.764881	0.782908	0.793291	0.931856	0.905415	0.902623	0.0424757	0	0.00839251	0	0	0	0.0308555	0.0448916	5499642	B7DC; Btdc; PDL2; CD273; PD-L2; PDCD1L2; bA574F11.2;	NM_025239.2	GI:31543389	programmed death ligand 2; PD-1-ligand 2; go_component: membrane; go_component: integral to membrane; go_function: receptor activity; go_process: immune response	programmed cell death 1 ligand 2	928	FALSE
GeneID:80380	PDCD1LG2	cg07211259	0.717031	0.867219	0.704194	0.665753	0.724138	0.894903	0.869664	0.868063	0.0405278	0	0	0.00323954	0	0	0.034789	0.0255272	5500497	B7DC; Btdc; PDL2; CD273; PD-L2; PDCD1L2; bA574F11.2;	NM_025239.2	GI:31543389	programmed death ligand 2; PD-1-ligand 2; go_component: membrane; go_component: integral to membrane; go_function: receptor activity; go_process: immune response	programmed cell death 1 ligand 2	73	FALSE
GeneID:10015	PDCD6IP	cg12941369	0.633597	0.496681	0.722124	0.71543	0.800277	0.79306	0.769615	0.730567	0.0762398	0.308275	0.127508	0.28438	0.193234	0.123805	0.471528	0.171437	33814393	AIP1; Alix; HP95; DRIP4; MGC17003;	NM_013374.3	GI:48255927	programmed cell death 6-interacting protein; ALG-2 interacting protein 1; dopamine receptor interacting protein 4; go_component: cytosol; go_function: signal transducer activity; go_process: apoptosis; go_process: protein transport	programmed cell death 6 interacting protein	168	FALSE
GeneID:5136	PDE1A	cg09845785	0.604437	0.513556	0.635744	0.462662	0.557359	0.678078	0.663393	0.752247	0.13852	0.311316	0.127932	0.0202484	0.0409852	0.157105	0.125495	0.206478	183095746	HCAM1; HSPDE1A; MGC26303;	NM_001003683.1	GI:51102294	isoform 2 is encoded by transcript variant 2; phosphodiesterase-1A; 3 ;5 cyclic nucleotide phosphodiesterase; calcium/calmodulin-stimulated cyclic nucleotide phosphodiesterase; calmodulin-dependent phosphodiesterase; go_component: cellular component unknown; go_function: calmodulin binding; go_function: hydrolase activity; go_function: calmodulin-dependent cyclic-nucleotide phosphodiesterase acti…	phosphodiesterase 1A; calmodulin-dependent isoform 2	36	FALSE
GeneID:27115	PDE7B	cg23090824	0.735382	0.670693	0.601164	0.677922	0.68961	0.815422	0.698515	0.686904	0.138249	0.18984	0.1228	0.0570404	0.0997939	0.133549	0.154846	0.104779	136214778	MGC88256; bA472E5.1;	NM_018945.3	GI:57242789	high-affinity cAMP-specific 3 ;5prime-cyclic phosphodiesterase; rolipram-insensitive phosphodiesterase type 7; go_function: catalytic activity; go_function: hydrolase activity; go_function: cAMP-specific phosphodiesterase activity; go_function: 3 ;5prime-cyclic-nucleotide phosphodiesterase activity; go_process: signal transduction; go_process: signal transduction; go_process: synaptic transmission	phosphodiesterase 7B	251	FALSE
GeneID:8572	PDLIM4	cg01305625	0.402019	0.382167	0.412694	0.44	0.459956	0.482807	0.522966	0.517271	0.041638	0.18175	0.0399468	0.0859728	0.0708927	0.0450712	0.0478508	0.0393701	131621711	RIL;	NM_003687.2	GI:19923180	LIM domain protein; enigma homolog; go_function: zinc ion binding; go_function: metal ion binding; go_function: protein binding	PDZ and LIM domain 4	425	TRUE	5:131620858-131621718
GeneID:5173	PDYN	cg11245384	0.747904	0.784997	0.828908	0.823866	0.853497	0.9029	0.797168	0.846835	0.412885	0.383491	0.0542704	0.675438	0.273121	0.274271	0.524761	0.306395	1922646	PENKB; MGC26418;	NM_024411.2	GI:32483402	preproenkephalin B; leu-enkephalin; rimorphin; leumorphin; preprodynorphin; go_component: plasma membrane; go_function: opioid peptide activity; go_process: synaptic transmission; go_process: neuropeptide signaling pathway	beta-neoendorphin-dynorphin preproprotein	56	FALSE
GeneID:5173	PDYN	cg14944362	0.584845	0.691148	0.620331	0.647096	0.652873	0.728383	0.75403	0.733714	0.0450079	0.265217	0.361525	0.338758	0.394204	0.248603	0.409518	0.185416	1922924	PENKB; MGC26418;	NM_024411.2	GI:32483402	preproenkephalin B; leu-enkephalin; rimorphin; leumorphin; preprodynorphin; go_component: plasma membrane; go_function: opioid peptide activity; go_process: synaptic transmission; go_process: neuropeptide signaling pathway	beta-neoendorphin-dynorphin preproprotein	222	TRUE	20:1922887-1923089
GeneID:5207	PFKFB1	cg11472424	0.872036	0.886927	0.796692	0.792535	0.829265	0.83532	0.880224	0.856533	0.413763	0.611237	0.398176	0.479829	0.723173	0.554033	0.698396	0.596278	55037175	PFRX;	NM_002625.1	GI:4505744	Fructose-2;6-bisphosphatase; dA14C6.2 (6-phosphofructo-2-kinase/fructose-2;6-biphosphatase 1); go_function: ATP binding; go_function: kinase activity; go_function: hydrolase activity; go_function: nucleotide binding; go_function: transferase activity; go_function: fructose-2;6-bisphosphate 2-phosphatase activity; go_process: metabolism; go_process: fructose 2;6-bisphosphate metabolism	6-phosphofructo-2-kinase/fructose-2; 6-biphosphatase 1	60	FALSE
GeneID:5224	PGAM2	cg23616741	0.216373	0.285812	0.464211	0.343796	0.460576	0.49239	0.563238	0.434201	0.0318091	0.121399	0.0322659	0.00836101	0.00750195	0.0334584	0.237705	0.0658602	44071959	PGAMM; MGC88743;	NM_000290.2	GI:50593009	Phosphoglycerate mutase; muscle form; go_function: hydrolase activity; go_function: isomerase activity; go_function: protein homodimerization activity; go_function: phosphoglycerate mutase activity; go_function: bisphosphoglycerate phosphatase activity; go_process: glycolysis; go_process: metabolism; go_process: striated muscle contraction	phosphoglycerate mutase 2 (muscle)	271	FALSE
GeneID:8993	PGLYRP1	cg10862535	0.939358	0.917792	0.891185	0.896783	0.923847	0.931818	0.908913	0.962677	0.257381	0.519289	0.211733	0.419665	0.2899	0.444283	0.579886	0.252297	51218323	PGRP; TAG7; PGRPS; PGLYRP; PGRP-S; TNFSF3L; MGC126894; MGC126896;	NM_005091.1	GI:4827035	TNF superfamily; member 3 (LTB)-like (peptidoglycan recognition protein); go_component: extracellular region; go_function: protein binding; go_function: bacterial binding; go_function: peptidoglycan receptor activity; go_function: N-acetylmuramoyl-L-alanine amidase activity; go_process: peptidoglycan catabolism; go_process: detection of bacteria; go_process: innate immune response; go_process: de…	peptidoglycan recognition protein 1	160	TRUE	19:51218309-51218565
GeneID:5238	PGM3	cg25383093	0.679098	0.672137	0.658965	0.646057	0.710087	0.715178	0.699669	0.711876	0.106912	0.454167	0.0767222	0.356924	0.159235	0.153763	0.567678	0.113048	83958880	AGM1; PAGM; DKFZp434B187;	NM_015599.1	GI:7661567	N-acetylglucosamine-phosphate mutase; phosphoacetylglucosamine mutase; go_component: cellular component unknown; go_function: isomerase activity; go_function: magnesium ion binding; go_function: phosphoacetylglucosamine mutase activity; go_process: carbohydrate metabolism; go_process: glucosamine metabolism	phosphoglucomutase 3	774	FALSE
GeneID:148479	PHF13	cg06778853	0.826907	0.824478	0.79054	0.799147	0.837158	0.861857	0.874415	0.850883	0.0431629	0.504621	0.0392729	0.148992	0.23369	0.136327	0.444954	0.116545	6595207	PHF5; SPOC1; MGC43399;	NM_153812.1	GI:24432092	PHD zinc finger protein PHF5; survival time-associated PHD protein in ovarian cancer; go_function: protein binding; go_function: zinc ion binding; go_function: metal ion binding; go_process: regulation of transcription; DNA-dependent	PHD finger protein 13	1125	TRUE	1:6594739-6598463
GeneID:5260	PHKG1	cg05724065	0.859936	0.813283	0.873478	0.864377	0.882636	0.958799	0.922728	0.93635	0.0273146	0.0615502	0.130586	0.00957807	0.00951338	0.0110895	0.137972	0.0533939	56128022	PHKG;	NM_006213.2	GI:33589819	go_component: phosphorylase kinase complex; go_function: ATP binding; go_function: calmodulin binding; go_function: nucleotide binding; go_function: transferase activity; go_function: phosphorylase kinase activity; go_function: protein serine/threonine kinase activity; go_process: muscle development; go_process: glycogen biosynthesis; go_process: carbohydrate metabolism; go_process: protein amino…	phosphorylase kinase; gamma 1 (muscle)	99	FALSE
GeneID:5260	PHKG1	cg19759064	0.621908	0.618535	0.689292	0.627344	0.633666	0.770754	0.737684	0.735072	0.0149967	0.00553532	0.00307536	0.00324144	0.00657108	0.0024891	0.0162162	0.0193496	56128181	PHKG;	NM_006213.2	GI:33589819	go_component: phosphorylase kinase complex; go_function: ATP binding; go_function: calmodulin binding; go_function: nucleotide binding; go_function: transferase activity; go_function: phosphorylase kinase activity; go_function: protein serine/threonine kinase activity; go_process: muscle development; go_process: glycogen biosynthesis; go_process: carbohydrate metabolism; go_process: protein amino…	phosphorylase kinase; gamma 1 (muscle)	60	FALSE
GeneID:5264	PHYH	cg11115427	0.580823	0.515244	0.4826	0.507669	0.568112	0.620994	0.533491	0.523361	0.0770421	0.317479	0.0525136	0.12731	0.0531891	0.0411395	0.124564	0.0302247	13382616	PAHX;	NM_006214.2	GI:17999532	PAHX; PhyH; LN1; phytanoyl-CoA alpha-hydroxylase; phytanoyl-CoA dioxygenase; peroxisomal precursor; phytanic acid oxidase; phytanoyl-CoA 2-hydroxylase; phytanoyl-CoA 2 oxoglutarate dioxygenase; go_component: peroxisome; go_function: iron ion binding; go_function: L-ascorbic acid binding; go_function: electron transporter activity; go_function: phytanoyl-CoA dioxygenase activity; go_process: visua…	phytanoyl-CoA hydroxylase precursor	509	TRUE	10:13381224-13383704
GeneID:5266	PI3	cg09462575	0.74678	0.722379	0.571709	0.601695	0.566946	0.746124	0.644026	0.667132	0.224414	0.206819	0.256674	0.257263	0.288857	0.249381	0.189003	0.239226	43236899	ESI; WAP3; SKALP; WFDC14; MGC13613;	NM_002638.2	GI:31657130	WAP four-disulfide core domain 14; protease inhibitor 3; skin-derived (SKALP); skin-derived antileukoproteinase; elastase-specific inhibitor; go_component: extracellular matrix (sensu Metazoa); go_function: protein binding; go_function: serine-type endopeptidase inhibitor activity; go_process: copulation	elafin preproprotein	13	FALSE
GeneID:54965	PIGX	cg05419984	0.784976	0.802633	0.625197	0.622356	0.633282	0.887757	0.890348	0.897832	0.179283	0.606093	0.165325	0.352433	0.362617	0.251896	0.546566	0.35541	197922860	FLJ20522;	NM_017861.1	GI:23680884	go_function: transferase activity; transferring glycosyl groups	GPI-mannosyltransferase subunit	852	TRUE	3:197922588-197922892
GeneID:5298	PIK4CB	cg18598959	0.761536	0.77106	0.889316	0.8769	0.898952	0.903216	0.878083	0.845962	0.0987734	0.434961	0.231487	0.452451	0.375547	0.124061	0.822543	0.106534	149565290	PI4Kbeta; PI4K-BETA; PI4KIIIbeta;	NM_002651.1	GI:4505808	type III phosphatidylinositol 4-kinase beta; go_component: Golgi stack; go_component: endosome; go_component: endoplasmic reticulum; go_function: kinase activity; go_function: transferase activity; go_function: 1-phosphatidylinositol 4-kinase activity; go_function: phosphotransferase activity; alcohol group as acceptor; go_process: signal transduction; go_process: receptor mediated endocytosis; g…	phosphatidylinositol 4-kinase; catalytic; beta polypeptide	58	FALSE
GeneID:5304	PIP	cg26628847	0.830323	0.843375	0.717731	0.700548	0.656601	0.923025	0.836803	0.888507	0.238168	0.0332167	0.0152025	0.100718	0.20654	0.202938	0.252948	0.386927	142539426	GP17; GCDFP-15;	NM_002652.2	GI:46309847	prolactin-inducible protein; go_component: extracellular region; go_function: actin binding; go_process: biological process unknown	prolactin-induced protein	130	FALSE
GeneID:57605	PITPNM2	cg06415153	0.939196	0.917236	0.789525	0.7773	0.802876	0.926968	0.908109	0.915678	0.0994575	0.179217	0.0400301	0.0420245	0.0576715	0.113817	0.350185	0.195971	122085429	NIR3; RDGB2; RDGBA2; KIAA1457;	NM_020845.1	GI:24308236	PYK2 N-terminal domain-interacting receptor 3; retinal degeneration B alpha 2 (Drosophila); go_component: intracellular; go_component: integral to membrane; go_function: metal ion binding; go_function: calcium ion binding; go_process: transport; go_process: metabolism	phosphatidylinositol transfer protein; membrane-associated 2	278	FALSE
GeneID:9033	PKD2L1	cg10365880	0.953138	0.91894	0.898873	0.903958	0.903548	0.946823	0.940872	0.934424	0.418487	0.504201	0.422446	0.654491	0.772524	0.358598	0.779811	0.551777	102079671	PCL; PKDL; PKD2L;	NM_016112.2	GI:33598943	polycystic kidney disease (polycystin)-like; polycystin-L; go_component: membrane; go_component: integral to membrane; go_function: calcium ion binding; go_function: cation channel activity; go_function: cytoskeletal protein binding; go_function: calcium activated cation channel activity; go_process: cation transport; go_process: cation transport; go_process: signal transduction	polycystic kidney disease 2-like 1	562	FALSE
GeneID:9033	PKD2L1	cg05958582	0.438285	0.44751	0.822334	0.770052	0.872436	0.842406	0.841376	0.829449	0.0411664	0.133628	0.057391	0.253647	0.10749	0.0538286	0.457242	0.0974426	102080356	PCL; PKDL; PKD2L;	NM_016112.2	GI:33598943	polycystic kidney disease (polycystin)-like; polycystin-L; go_component: membrane; go_component: integral to membrane; go_function: calcium ion binding; go_function: cation channel activity; go_function: cytoskeletal protein binding; go_function: calcium activated cation channel activity; go_process: cation transport; go_process: cation transport; go_process: signal transduction	polycystic kidney disease 2-like 1	123	FALSE
GeneID:8502	PKP4	cg24986868	0.801862	0.758485	0.717638	0.708447	0.749643	0.829094	0.83936	0.816164	0.123595	0.0846542	0.0990991	0.169486	0.126921	0.105334	0.522843	0.146179	159020845	p0071;	NM_003628.3	GI:53829373	isoform a is encoded by transcript variant 1; catenin 4; go_component: cytoskeleton; go_component: intercellular junction; go_function: binding; go_function: protein binding; go_function: structural molecule activity; go_process: cell adhesion	plakophilin 4 isoform a	877	FALSE
GeneID:5319	PLA2G1B	cg18133966	0.59183	0.512667	0.621313	0.674611	0.694391	0.778751	0.722579	0.61633	0.0618557	0.13159	0.0311981	0.178846	0.0758492	0.103599	0.381988	0.164897	119250101	PLA2; PLA2A; PPLA2; MGC119834; MGC119835;	NM_000928.2	GI:38016927	go_function: hydrolase activity; go_function: calcium ion binding; go_function: phospholipase A2 activity; go_function: phospholipase A2 activity; go_process: lipid catabolism; go_process: signal transduction; go_process: actin filament organization	phospholipase A2; group IB	126	FALSE
GeneID:8605	PLA2G4C	cg15109207	0.823886	0.888065	0.874284	0.873153	0.866235	0.925148	0.922484	0.918203	0.567076	0.589273	0.518479	0.393601	0.342174	0.634497	0.552742	0.464113	53306585	CPLA2-gamma; DKFZp586C0423;	NM_003706.1	GI:4505850	calcium-independent and prenylated protein; cytosolic phospholipase A2 gamma; phospholipase A2; cytosolic; calcium-independent; gamma; phospholipase A2; group IVC(Cytosolic; calcium-independent); go_component: cytosol; go_component: membrane; go_function: hydrolase activity; go_function: phospholipid binding; go_function: calcium-independent phospholipase A2 activity; go_process: parturition; go_…	phospholipase A2; group IVC	759	FALSE
GeneID:57664	PLEKHA4	cg06339706	0.602931	0.729843	0.67074	0.607525	0.681686	0.802522	0.786312	0.792009	0.0784314	0.235834	0.0551547	0.0681647	0.0867802	0.0427215	0.379685	0.0645388	54063097	PEPP1;	NM_020904.1	GI:10190743	pleckstrin homology domain-containing; family A (phosphoinositide binding specific) member 4; phosphoinositol 3-phosphate binding protein-1; go_component: membrane; go_function: lipid binding; go_function: phosphatidylinositol binding; go_process: biological process unknown	pleckstrin homology domain containing; family A (phosphoinositide binding specific) member 4	573	FALSE
GeneID:5364	PLXNB1	cg12069042	0.855551	0.898951	0.914955	0.903087	0.924879	0.965844	0.931422	0.91448	0.287887	0.540522	0.479175	0.341994	0.470322	0.079711	0.839326	0.0856281	48441704	SEP; PLXN5; KIAA0407; PLEXIN-B1;	NM_002673.3	GI:41152087	plexin 5; semaphorin receptor; go_component: membrane; go_component: integral to plasma membrane; go_function: semaphorin receptor binding; go_function: semaphorin receptor activity; go_process: development; go_process: cell migration; go_process: intracellular signaling cascade	plexin B1	42	FALSE
GeneID:5376	PMP22	cg03242666	0.673689	0.671641	0.64624	0.668067	0.686717	0.779797	0.727889	0.733305	0.0604752	0.236917	0.0814509	0.0989544	0.127632	0.0692834	0.719636	0.0848276	15109295	DSS; HNPP; CMT1A; CMT1E; GAS-3; Sp110; MGC20769;	NM_000304.2	GI:24430161	growth arrest-specific 3; go_component: membrane; go_component: membrane fraction; go_component: integral to plasma membrane; go_process: mechanosensory behavior; go_process: synaptic transmission; go_process: sensory perception of sound; go_process: negative regulation of cell proliferation; go_process: peripheral nervous system development	peripheral myelin protein 22	74	FALSE
GeneID:5376	PMP22	cg08343834	0.548932	0.599093	0.642908	0.659341	0.676701	0.714958	0.690966	0.692545	0.162478	0.425539	0.0895141	0.0905559	0.122872	0.109559	0.516322	0.100714	15109383	DSS; HNPP; CMT1A; CMT1E; GAS-3; Sp110; MGC20769;	NM_000304.2	GI:24430161	growth arrest-specific 3; go_component: membrane; go_component: membrane fraction; go_component: integral to plasma membrane; go_process: mechanosensory behavior; go_process: synaptic transmission; go_process: sensory perception of sound; go_process: negative regulation of cell proliferation; go_process: peripheral nervous system development	peripheral myelin protein 22	14	FALSE
GeneID:5368	PNOC	cg03642518	0.87399	0.868714	0.745602	0.774361	0.798254	0.893147	0.878619	0.876446	0.0792951	0.440727	0.129874	0.358156	0.355175	0.035931	0.669517	0.10058	28230922	PPNOC;	NM_006228.2	GI:11079650	propronociceptin; go_component: extracellular region; go_function: opioid peptide activity; go_function: neuropeptide hormone activity; go_process: synaptic transmission; go_process: sensory perception; go_process: signal transduction; go_process: neuropeptide signaling pathway	prepronociceptin	354	FALSE
GeneID:57104	PNPLA2	cg22016649	0.46355	0.585658	0.406154	0.393152	0.364762	0.573695	0.420599	0.567231	0.0206444	0.380846	0.00790138	0.16329	0.107304	0.0333225	0.252156	0.0162654	808917	ATGL; FP17548; TTS-2.2; 1110001C14Rik;	NM_020376.2	GI:34147340	desnutrin; transport-secretion protein 2.2; triglyceride hydrolase; adipose triglyceride lipase; go_process: lipid metabolism	patatin-like phospholipase domain containing 2	15	TRUE	11:808884-809164
GeneID:55163	PNPO	cg00177698	0.142068	0.269987	0.301416	0.327048	0.387374	0.467572	0.511365	0.419216	0.0311584	0.00474801	0.00882383	0.00588373	0.0128867	0.0441769	0.035865	0.0414226	43373874	PDXPO; FLJ10535;	NM_018129.1	GI:8922497	pyridoxine-5prime-phosphate oxidase; go_function: FMN binding; go_function: oxidoreductase activity; go_function: pyridoxamine-phosphate oxidase activity; go_process: pyridoxine biosynthesis	pyridoxine 5prime-phosphate oxidase	62	TRUE	17:43373577-43374274
GeneID:55163	PNPO	cg10154655	0.257429	0.398223	0.278912	0.411425	0.382111	0.373349	0.309301	0.239179	0.0303178	0.110194	0.0300316	0.0442626	0.0505583	0.0420539	0.0309352	0.0299175	43374164	PDXPO; FLJ10535;	NM_018129.1	GI:8922497	pyridoxine-5prime-phosphate oxidase; go_function: FMN binding; go_function: oxidoreductase activity; go_function: pyridoxamine-phosphate oxidase activity; go_process: pyridoxine biosynthesis	pyridoxine 5prime-phosphate oxidase	228	TRUE	17:43373577-43374274
GeneID:79983	POF1B	cg10907112	0.682625	0.693286	0.660352	0.621984	0.670886	0.700932	0.705159	0.741821	0.460087	0.25234	0.284593	0.22246	0.359233	0.26732	0.273232	0.440243	84521424	POF; FLJ22792;	NM_024921.2	GI:24475850	synonyms: POF; FLJ22792	premature ovarian failure; 1B	20	FALSE
GeneID:5433	POLR2D	cg01200177	0.886972	0.853586	0.678989	0.765086	0.717255	0.812704	0.770254	0.805992	0.052677	0.508977	0.0333852	0.248217	0.0872421	0.10089	0.125884	0.0861714	128332552	RBP4; HSRBP4; HSRPB4;	NM_004805.2	GI:14589949	RNA polymerase II subunit hsRBP4; go_component: nucleus; go_component: DNA-directed RNA polymerase II; core complex; go_function: transferase activity; go_function: DNA-directed RNA polymerase activity; go_process: transcription; go_process: transcription from RNA polymerase II promoter	DNA directed RNA polymerase II polypeptide D	378	TRUE	2:128331459-128332964
GeneID:5500	PPP1CB	cg16276199	0.318094	0.269368	0.363812	0.40219	0.413824	0.34079	0.29154	0.319921	0.0205547	0.0760259	0.0222993	0.0180645	0.022774	0.0276112	0.0391525	0.0258247	28827606	PP-1B; PPP1CD; MGC3672;	NM_002709.2	GI:46249374	isoform 1 is encoded by transcript variant 1; protein phosphatase 1; catalytic subunit; delta isoform; protein phosphatase 1-delta; protein phosphatase 1-beta; serine/threonine protein phosphatase PP1-beta catalytic subunit; go_function: iron ion binding; go_function: metal ion binding; go_function: hydrolase activity; go_function: manganese ion binding; go_function: phosphoprotein phosphatase ac…	protein phosphatase 1; catalytic subunit; beta isoform 1	512	TRUE	2:28827579-28829077
GeneID:5533	PPP3CC	cg23659398	0.653822	0.658306	0.438065	0.460488	0.487247	0.447183	0.399695	0.458064	0.0751216	0.178721	0.0431033	0.110177	0.0877603	0.0588426	0.212695	0.0430291	22354005	CALNA3;	NM_005605.3	GI:34147659	Protein phosphatase-3 (formerly 2B); catalytic subunit; gamma isoform; go_component: calcineurin complex; go_function: iron ion binding; go_function: metal ion binding; go_function: calmodulin binding; go_function: hydrolase activity; go_function: phosphoprotein phosphatase activity	protein phosphatase 3 (formerly 2B); catalytic subunit; gamma isoform (calcineurin A gamma)	536	TRUE	8:22353866-22355376
GeneID:118471	PRAP1	cg10742801	0.857795	0.890365	0.770684	0.784157	0.835514	0.95038	0.89153	0.918103	0.0435454	0.140023	0.039212	0.0640676	0.170665	0.0195736	0.488074	0.0442665	135011037	UPA; PRO1195; MGC126792; RP11-122K13.6;	NM_145202.3	GI:48976058	uterine-specific proline-rich acidic protein; uterine-specific proline-rich acidic protein (UPA)	proline-rich acidic protein 1	136	FALSE
GeneID:118471	PRAP1	cg03743584	0.671086	0.722902	0.888219	0.792107	0.849004	0.947613	0.937429	0.880118	0.00719166	0.0560024	0.374044	0.055532	0.0235818	0.00212978	0.141364	0.0124792	135010898	UPA; PRO1195; MGC126792; RP11-122K13.6;	NM_145202.3	GI:48976058	uterine-specific proline-rich acidic protein; uterine-specific proline-rich acidic protein (UPA)	proline-rich acidic protein 1	3	FALSE
GeneID:63977	PRDM15	cg21241823	0.75291	0.728662	0.574099	0.523308	0.533066	0.636927	0.593918	0.578921	0.183986	0.337854	0.0650928	0.2951	0.375285	0.152817	0.497948	0.19268	42173093	PFM15; ZNF298; C21orf83;	NM_022115.2	GI:46048067	zinc finger protein 298; zinc finger protein ZNF298c; zinc finger protein ZNF298d; go_component: nucleus; go_component: nucleus; go_function: DNA binding; go_function: zinc ion binding; go_function: metal ion binding; go_function: nucleic acid binding; go_process: transcription; go_process: regulation of transcription; DNA-dependent	PR domain containing 15	433	TRUE	21:42171521-42173135
GeneID:25843	PREI3	cg13162810	0.48557	0.480415	0.484311	0.532056	0.559515	0.446472	0.415063	0.506749	0.0339531	0.0640423	0.0531686	0	0.0144641	0.00118371	0.0351759	0.0320151	198088442	2C4D; MOB1; MOB3; CGI-95; MGC12264;	NM_015387.2	GI:41349448	isoform 1 is encoded by transcript variant 1; go_component: membrane; go_component: Golgi stack; go_function: metal ion binding; go_process: transport	preimplantation protein 3 isoform 1	123	FALSE
GeneID:5553	PRG2	cg15357945	0.571623	0.525358	0.580219	0.565511	0.593089	0.599871	0.595929	0.579398	0.218651	0.133042	0.285603	0.285511	0.318088	0.389189	0.416117	0.228028	56914937	MBP; BMPG; MGC14537;	NM_002728.4	GI:46276888	natural killer cell activator; eosinophil granule major basic protein; bone-marrow proteoglycan; eosinophil major basic protein; go_component: cytoplasm; go_component: extracellular region; go_function: heparin binding; go_function: sugar binding; go_process: inflammatory response; go_process: defense response to bacteria	proteoglycan 2 preproprotein	231	FALSE
GeneID:5625	PRODH	cg08834018	0.894131	0.876733	0.818262	0.826811	0.856309	0.89077	0.866533	0.882067	0.582265	0.354863	0.435034	0.643859	0.48388	0.48368	0.489074	0.269027	17304883	PIG6; SCZD4; HSPOX2; PRODH1; PRODH2; TP53I6;	NM_016335.2	GI:19924110	tumor protein p53 inducible protein 6; proline dehydrogenase (proline oxidase ); p53 induced protein; proline oxidase 2; Proline oxidase; mitochondrial; go_component: mitochondrion; go_function: oxidoreductase activity; go_function: proline dehydrogenase activity; go_function: proline dehydrogenase activity; go_process: proline catabolism; go_process: glutamate biosynthesis; go_process: induction…	proline dehydrogenase (oxidase) 1	817	TRUE	22:17304641-17304900
GeneID:10279	PRSS16	cg03099771	0.872409	0.786551	0.671558	0.678941	0.741459	0.866095	0.901828	0.869318	0.293805	0.00498326	0.0123208	0.326179	0.10244	0.276685	0.286604	0.428862	27323344	TSSP;	NM_005865.2	GI:21396490	thymus specific serine peptidase; go_component: cellular component unknown; go_function: serine-type peptidase activity; go_function: serine-type endopeptidase activity; go_process: proteolysis; go_process: protein catabolism	protease; serine; 16	143	FALSE
GeneID:5688	PSMA7	cg08833432	0.372778	0.422169	0.754892	0.732063	0.801265	0.869876	0.601323	0.794635	0.115028	0.0451917	0.00192827	0.0831618	0.0303228	0	0.318518	0.0828183	60153219	C6; HSPC; RC6-1; XAPC7; MGC3755;	NM_002792.2	GI:23110945	proteasome subunit RC6-1; proteasome subunit XAPC7; go_component: cytosol; go_component: protein complex; go_component: proteasome core complex (sensu Eukaryota); go_function: threonine endopeptidase activity; go_process: ubiquitin-dependent protein catabolism	proteasome alpha 7 subunit	1350	FALSE
GeneID:9861	PSMD6	cg01808508	0.700085	0.743649	0.636062	0.654888	0.716567	0.761269	0.724103	0.677938	0.49635	0.494113	0.460019	0.481959	0.365066	0.378107	0.569536	0.295787	63984576	S10; p44S10; KIAA0107; SGA-113M;	NM_014814.1	GI:7661913	proteasome regulatory particle subunit p44S10; go_component: proteasome complex (sensu Eukaryota); go_function: ATPase activity; go_function: protein binding; go_process: ATP-dependent proteolysis	proteasome (prosome; macropain) 26S subunit; non-ATPase; 6	416	FALSE
GeneID:9051	PSTPIP1	cg26025891	0.83572	0.853951	0.866286	0.84856	0.869429	0.894415	0.861908	0.880668	0.201058	0.335533	0.113937	0.0870604	0.154562	0.404508	0.890494	0.260861	75074954	H-PIP; PAPAS; CD2BP1; PSTPIP; CD2BP1L; CD2BP1S;	NM_003978.2	GI:20149527	CD2 cytoplasmic tail-binding protein; Pyogenic sterile arthritis; pyoderma gangrenosum; and acne (PAPA syndrome); go_function: protein binding; go_process: cell adhesion; go_process: signal transduction; go_process: response to pest; pathogen or parasite	proline-serine-threonine phosphatase interacting protein 1	345	FALSE
GeneID:26191	PTPN22	cg14385738	0.704673	0.737243	0.82039	0.838315	0.819398	0.869563	0.842992	0.828824	0.223251	0.0516332	0.0399398	0.0858202	0.0454357	0.0558478	0.048237	0.216439	114215863	LYP; PEP; Lyp1; Lyp2; PTPN8;	NM_012411.2	GI:15619017	isoform 2 is encoded by transcript variant 2; lymphoid-specific protein tyrosine phosphatase; protein tyrosine phosphatase; non-receptor type 8; go_function: receptor activity; go_function: hydrolase activity; go_function: protein tyrosine phosphatase activity; go_function: protein tyrosine phosphatase activity; go_process: development; go_process: signal transduction; go_process: protein amino a…	protein tyrosine phosphatase; non-receptor type 22 (lymphoid) isoform 2	6	FALSE
GeneID:26191	PTPN22	cg00916635	0.908471	0.832846	0.735294	0.649326	0.694	0.912778	0.860966	0.874204	0.375648	0.13913	0.0560159	0.0406009	0.0485641	0.0274504	0.143162	0.324547	114215835	LYP; PEP; Lyp1; Lyp2; PTPN8;	NM_012411.2	GI:15619017	isoform 2 is encoded by transcript variant 2; lymphoid-specific protein tyrosine phosphatase; protein tyrosine phosphatase; non-receptor type 8; go_function: receptor activity; go_function: hydrolase activity; go_function: protein tyrosine phosphatase activity; go_function: protein tyrosine phosphatase activity; go_process: development; go_process: signal transduction; go_process: protein amino a…	protein tyrosine phosphatase; non-receptor type 22 (lymphoid) isoform 2	22	FALSE
GeneID:5816	PVALB	cg09863066	0.714086	0.746577	0.802519	0.784082	0.844984	0.905309	0.862468	0.816169	0.271459	0.075526	0.18583	0.259647	0.292795	0.267614	0.463695	0.568528	35544810	D22S749; MGC116759;	NM_002854.2	GI:55925656	parvalbumin alpha; go_function: calcium ion binding; go_process: muscle development	parvalbumin	653	FALSE
GeneID:54899	PXK	cg00563845	0.424841	0.481792	0.348117	0.37276	0.340136	0.370788	0.434038	0.440945	0.0879227	0.242172	0.0856292	0.155085	0.133367	0.084046	0.218346	0.107177	58293345	FLJ20335;	NM_017771.2	GI:31543451	PX serine/threonine kinase; modulator of Na;K-ATPase long form; modulator of Na;K-ATPase short form; PX ser/thr kinase v2; PX serine/threonine kinase isoform 5; PX serine/threonine kinase isoform 4; PX serine/threonine kinase isoform 3; go_component: cytoplasm; go_function: ATP binding; go_function: ATP binding; go_function: nucleotide binding; go_function: transferase activity; go_function: nucl…	PX domain containing serine/threonine kinase	312	TRUE	3:58293322-58294326
GeneID:5829	PXN	cg16785344	0.408818	0.40079	0.655725	0.610904	0.643735	0.615316	0.589862	0.607268	0.0642896	0.0566726	0.0709858	0.112474	0.036149	0.0462734	0.0713781	0.0726999	119188200		NM_002859.1	GI:4506344	go_component: cytoskeleton; go_component: microtubule associated complex; go_function: zinc ion binding; go_function: metal ion binding; go_function: protein binding; go_function: protein binding; go_function: vinculin binding; go_process: cell motility; go_process: cell adhesion; go_process: cell-matrix adhesion; go_process: signal transduction; go_process: signal complex formation	paxillin	308	TRUE	12:119187238-119188281
GeneID:29108	PYCARD	cg15468095	0.686762	0.626287	0.675101	0.682221	0.667944	0.732338	0.626255	0.720926	0.0757879	0.554256	0.0520291	0.074788	0.0863565	0.0379838	0.0760342	0.0809227	31121902	ASC; TMS1; CARD5; MGC10332;	NM_013258.3	GI:22035618	isoform a is encoded by transcript variant 1; apoptosis-associated speck-like protein containing a CARD; target of methylation-induced silencing-1; caspase recruitment domain protein 5; go_component: cytoplasm; go_function: protein binding; go_function: caspase activator activity; go_process: cell cycle; go_process: caspase activation; go_process: regulation of apoptosis; go_process: signal trans…	PYD and CARD domain containing isoform a	150	TRUE	16:31120978-31121976
GeneID:81890	QTRT1	cg23018448	0.953322	0.929849	0.8001	0.821544	0.863283	0.925819	0.823354	0.886329	0.128205	0.788504	0.157068	0.400185	0.438935	0.253164	0.547963	0.197112	10672855	TGT; FP3235;	NM_031209.1	GI:13654275	tRNA-guanine transglycosylase; go_component: ribosome; go_function: zinc ion binding; go_function: metal ion binding; go_function: queuine tRNA-ribosyltransferase activity; go_function: transferase activity; transferring glycosyl groups; go_process: tRNA processing; go_process: queuosine biosynthesis	queuine tRNA-ribosyltransferase 1 (tRNA-guanine transglycosylase)	276	TRUE	19:10672852-10674051
GeneID:376267	RAB15	cg14944269	0.313163	0.504858	0.423973	0.407143	0.494598	0.691598	0.584773	0.73023	0.0762813	0.234869	0.0696585	0.123435	0.0218132	0.0822945	0.247934	0.147014	64509355		NM_198686.1	GI:38371738	go_function: GTP binding; go_function: nucleotide binding; go_process: protein transport; go_process: small GTPase mediated signal transduction	Ras-related protein Rab-15	804	FALSE
GeneID:64284	RAB17	cg02397720	0.770131	0.784914	0.611979	0.587644	0.648712	0.884593	0.705233	0.885162	0.0842105	0.199128	0.0361652	0.285487	0.18012	0.314172	0.0673317	0.22099	238177146	FLJ12538;	NM_022449.1	GI:11967980	go_function: GTP binding; go_function: nucleotide binding; go_process: intracellular protein transport; go_process: small GTPase mediated signal transduction	RAB17; member RAS oncogene family	507	FALSE
GeneID:64792	RABL5	cg11513856	0.731871	0.538681	0.594258	0.673452	0.595949	0.834504	0.735504	0.768952	0.248941	0.275814	0.187478	0.262513	0.259248	0.252972	0.519247	0.263921	100752400	FLJ13225; FLJ14117; DKFZp761N0823;	NM_022777.1	GI:12232462	RAB; member of RAS oncogene family-like 5	RAB; member RAS oncogene family-like 5	650	FALSE
GeneID:10268	RAMP3	cg02417264	0.404905	0.423439	0.394989	0.412751	0.462123	0.55055	0.496012	0.508349	0.0238838	0.159054	0.0167654	0.21341	0.0573795	0.0277758	0.286101	0.0558352	45164252		NM_005856.1	GI:5032022	calcitonin receptor-like receptor activity modifying protein 3; receptor-activity-modifying protein 3; go_component: lysosome; go_component: plasma membrane; go_component: integral to membrane; go_component: integral to plasma membrane; go_function: receptor activity; go_function: protein transporter activity; go_process: intracellular protein transport; go_process: receptor mediated endocytosis;…	receptor (calcitonin) activity modifying protein 3 precursor	328	TRUE	7:45163698-45164296
GeneID:5903	RANBP2	cg08733774	0.46195	0.558176	0.38661	0.481351	0.523464	0.3288	0.23899	0.492351	0.0397351	0.0205601	0.0168507	0.0141598	0	0.0389855	0.0514223	0.0337463	108702059	TRP1; TRP2; NUP358;	NM_006267.3	GI:19718756	nucleoporin 358; nuclear pore complex protein Nup358; P270; go_component: nucleus; go_component: nuclear pore; go_function: binding; go_function: metal ion binding; go_function: isomerase activity; go_function: Ran GTPase binding; go_function: peptidyl-prolyl cis-trans isomerase activity; go_process: transport; go_process: protein folding; go_process: protein import into nucleus	RAN binding protein 2	310	TRUE	2:108701097-108703275
GeneID:145226	RDH12	cg04394967	0.662034	0.771876	0.620934	0.578167	0.600559	0.867121	0.841081	0.795475	0.0615385	0.0201893	0.409454	0.0675401	0.0842194	0.0255772	0.0728218	0.0801131	67259210	LCA3; FLJ30273;	NM_152443.1	GI:22748934	go_component: intracellular; go_function: oxidoreductase activity; go_function: retinol dehydrogenase activity; go_process: metabolism; go_process: sensory perception; go_process: retinol metabolism; go_process: photoreceptor maintenance	retinol dehydrogenase 12 (all-trans and 9-cis)	267	FALSE
GeneID:5959	RDH5	cg02192520	0.879017	0.831721	0.685714	0.696028	0.786076	0.86868	0.809251	0.825156	0.238298	0.116901	0	0	0	0.035304	0.610738	0.161332	54400422	RDH1;	NM_002905.2	GI:50726951	go_component: membrane; go_function: oxidoreductase activity; go_function: retinol dehydrogenase activity; go_process: metabolism; go_process: sensory perception; go_process: visual perception	retinol dehydrogenase 5 (11-cis and 9-cis)	66	FALSE
GeneID:50700	RDH8	cg25661884	0.741829	0.691575	0.609712	0.668683	0.689563	0.745705	0.720179	0.747086	0.32153	0.386486	0.511326	0.476705	0.558114	0.442645	0.536648	0.467551	9985267	PRRDH;	NM_015725.1	GI:7657477	photoreceptor outer segment all-trans retinol dehydrogenase; go_component: cytoplasm; go_component: integral to plasma membrane; go_function: receptor activity; go_function: oxidoreductase activity; go_function: retinol dehydrogenase activity; go_function: estradiol 17-beta-dehydrogenase activity; go_process: metabolism; go_process: estrogen biosynthesis; go_process: visual perception	retinol dehydrogenase 8 (all-trans)	342	FALSE
GeneID:7905	REEP5	cg19239342	0.359304	0.356937	0.426171	0.42393	0.457344	0.43423	0.403691	0.405179	0.0399429	0.101572	0.0779212	0.0406354	0.0572973	0.0410739	0.0648448	0.0566502	112286198	DP1; TB2; D5S346; C5orf18; MGC70440;	NM_005669.3	GI:33667050	polyposis locus protein 1; polyposis coli region hypothetical protein DP1; receptor expression enhancing protein 5; go_component: membrane; go_component: integral to membrane; go_function: molecular function unknown; go_process: biological process unknown	deleted in polyposis 1	387	TRUE	5:112284727-112286258
GeneID:5649	RELN	cg10007262	0.334526	0.279072	0.302772	0.357979	0.36072	0.267053	0.344847	0.279894	0.0288051	0.0441337	0.0795972	0.0186689	0.00867944	0.00815614	0.018621	0.0172414	103418455	RL;	NM_005045.2	GI:27436937	isoform a is encoded by transcript variant 1; go_component: extracellular space; go_component: extracellular matrix (sensu Metazoa); go_function: protein binding; go_function: peptidase activity; go_function: serine-type endopeptidase activity; go_process: development; go_process: cell adhesion	reelin isoform a	1257	TRUE	7:103416429-103418531
GeneID:5995	RGR	cg24660086	0.830306	0.856048	0.820608	0.81696	0.847804	0.856361	0.835991	0.844785	0.417824	0.398772	0.395791	0.23963	0.553958	0.439292	0.515373	0.519698	85995101		NM_002921.3	GI:61744450	isoform 1 is encoded by transcript variant 1; RPE retinal G-protein coupled receptor; go_component: membrane; go_component: integral to membrane; go_component: integral to plasma membrane; go_function: receptor activity; go_function: protein binding; go_function: rhodopsin-like receptor activity; go_process: phototransduction; go_process: visual perception; go_process: sensory perception; go_proc…	retinal G-protein coupled receptor isoform 1	312	FALSE
GeneID:5995	RGR	cg13133883	0.712479	0.605443	0.723445	0.740484	0.783524	0.790371	0.679861	0.745086	0.395944	0.038114	0.0119005	0.0116649	0.138219	0.0398658	0.142255	0.321053	85994640		NM_002921.3	GI:61744450	isoform 1 is encoded by transcript variant 1; RPE retinal G-protein coupled receptor; go_component: membrane; go_component: integral to membrane; go_component: integral to plasma membrane; go_function: receptor activity; go_function: protein binding; go_function: rhodopsin-like receptor activity; go_process: phototransduction; go_process: visual perception; go_process: sensory perception; go_proc…	retinal G-protein coupled receptor isoform 1	149	FALSE
GeneID:8601	RGS20	cg00582628	0.503451	0.510469	0.514535	0.560732	0.596639	0.789137	0.753383	0.745154	0.13674	0.0331648	0.00172941	0.0206501	0.0506725	0.0263421	0.088412	0.0868035	54927068	RGSZ1; ZGAP1;	NM_003702.2	GI:13654234	isoform b is encoded by transcript variant 2; regulator of Gz-selective protein signaling; go_component: membrane; go_function: protein binding; go_function: signal transducer activity; go_function: GTPase activator activity; go_process: negative regulation of signal transduction; go_process: regulation of G-protein coupled receptor protein signaling pathway	regulator of G-protein signalling 20 isoform b	147	FALSE
GeneID:29984	RHOD	cg03160508	0.621322	0.650513	0.848616	0.835641	0.899415	0.91463	0.905459	0.891743	0.0198259	0.226738	0.0291668	0.139184	0.0383435	0.000197023	0.247218	0.0149162	66580260	Rho; ARHD; RHOM; RHOHP1;	NM_014578.2	GI:17738304	ras homolog gene family; member A; Rho-related protein HP1; Rho-related GTP-binding protein RhoD; go_function: GTP binding; go_function: nucleotide binding; go_function: GTPase activity; go_process: Rho protein signal transduction	ras homolog D	637	TRUE	11:66579938-66580273
GeneID:58480	RHOU	cg11431126	0.487468	0.250368	0.611714	0.5778	0.6077	0.824718	0.782727	0.774235	0.065312	0	0.000382702	0	0.00658436	0	0.0986132	0.0897867	226937332	ARHU; WRCH1; hG28K; CDC42L1; FLJ10616; DJ646B12.2; fJ646B12.2;	NM_021205.4	GI:45827773	Ryu GTPase; Wnt-1 responsive Cdc42 homolog; 2310026M05Rik; GTP-binding protein like 1; CDC42-like GTPase; GTP-binding protein SB128; go_function: GTP binding; go_function: nucleotide binding; go_process: small GTPase mediated signal transduction	ras homolog gene family; member U	160	TRUE	1:226937300-226939047
GeneID:7844	RNF103	cg11223252	0.3326	0.303297	0.331667	0.412643	0.425056	0.368919	0.421111	0.443051	0.0918142	0.240818	0.0312962	0.0365981	0.0140899	0	0.0789474	0.0689459	86704829	KF1; hkf-1; ZFP103; MGC41857;	NM_005667.2	GI:37595534	Zinc finger protein expressed in cerebellum; zinc finger protein 103 homolog (mouse); go_component: integral to membrane; go_component: ubiquitin ligase complex; go_function: zinc ion binding; go_function: metal ion binding; go_function: ubiquitin-protein ligase activity; go_process: protein ubiquitination; go_process: central nervous system development	ring finger protein 103	340	FALSE
GeneID:6045	RNF2	cg11320084	0.881707	0.887549	0.816442	0.802342	0.829317	0.85514	0.84361	0.86294	0.0957129	0.648284	0.105667	0.24864	0.139292	0.104113	0.114391	0.0757021	183280804	BAP1; DING; BAP-1; HIPI3; RING2; RING1B;	NM_007212.3	GI:54792140	go_component: nucleus; go_component: ubiquitin ligase complex; go_function: DNA binding; go_function: zinc ion binding; go_function: metal ion binding; go_function: ubiquitin-protein ligase activity; go_process: transcription; go_process: protein ubiquitination; go_process: regulation of transcription; DNA-dependent	ring finger protein 2	370	TRUE	1:183280756-183282259
GeneID:317716	RP11-49G10.8	cg11854007	0.471884	0.529879	0.632826	0.613095	0.690544	0.661103	0.779371	0.767948	0.172676	0	0.0470914	0.174878	0.117356	0.0567111	0.109204	0.226075	31245358	BASE;	NM_173859.1	GI:28372506	gene expressed only in the salivary gland and breast cancers	breast cancer and salivary gland expression gene	286	FALSE
GeneID:6121	RPE65	cg11724759	0.799264	0.666667	0.653247	0.648721	0.687248	0.843854	0.764168	0.771749	0.143505	0.409446	0.486076	0.334123	0.207877	0.192105	0.492766	0.0834334	68688486	LCA2; RP20; mRPE65; sRPE65;	NM_000329.2	GI:67188783	retinal pigment epithelium-specific protein (65kD); retinitis pigmentosa 20 (autosomal recessive); p63; RBP-binding membrane protein; retinal pigment epithelium-specific 61 kDa protein; go_component: membrane; go_function: protein binding; go_process: sensory perception; go_process: visual perception; go_process: vitamin A metabolism	retinal pigment epithelium-specific protein 65kDa	256	FALSE
GeneID:51750	RTEL1	cg05358404	0.835388	0.89963	0.846931	0.885789	0.928233	0.967266	0.926635	0.94802	0.0108175	0.452138	0.0102301	0.487429	0.18091	0.274434	0.629392	0.0938002	61759394	NHL; RTEL; C20orf41; KIAA1088; TNFRSF6B; bK3184A7.3; DKFZP434C013;	NM_016434.2	GI:30089967	isoform 1 is encoded by transcript variant 1; novel helicase-like protein; regulator of telomere length; go_component: nucleus; go_function: ATP binding; go_function: DNA binding; go_function: hydrolase activity; go_function: nucleotide binding; go_function: nucleic acid binding; go_function: ATP-dependent helicase activity; go_function: ATP-dependent DNA helicase activity; go_function: hydrolase…	regulator of telomere elongation helicase 1 isoform 1	697	TRUE	20:61759313-61761230
GeneID:861	RUNX1	cg04915566	0.880538	0.868258	0.710608	0.678571	0.787065	0.947412	0.897415	0.92635	0.247765	0.42692	0.0220404	0.332275	0.0194871	0.239743	0.136496	0.34845	35343342	AML1; CBFA2; EVI-1; AMLCR1; PEBP2A2; PEBP2aB; AML1-EVI-1;	NM_001754.3	GI:49574544	isoform a is encoded by transcript variant 1; core-binding factor; runt domain; alpha subunit 2; aml1 oncogene; acute myeloid leukemia 1 gene; AML1-EVI-1 fusion protein; go_component: nucleus; go_function: ATP binding; go_function: protein binding; go_function: protein binding; go_function: transcription factor activity; go_function: transcriptional activator activity; go_function: transcriptiona…	runt-related transcription factor 1 isoform a	123	FALSE
GeneID:6273	S100A2	cg13997435	0.479191	0.513645	0.650905	0.693279	0.652098	0.68687	0.729498	0.722976	0.0411501	0.0522784	0.074971	0.0585895	0.0441604	0.0591742	0.0295245	0.0338181	151805030	CAN19; S100L; MGC111539;	NM_005978.3	GI:45269153	S100 calcium-binding protein A2; go_component: cellular component unknown; go_function: calcium ion binding; go_process: biological process unknown	S100 calcium binding protein A2	100	FALSE
GeneID:6274	S100A3	cg07426848	0.831851	0.831886	0.90507	0.876709	0.908899	0.951112	0.95711	0.970501	0.0697354	0.445304	0.381236	0.247907	0.393896	0.129612	0.725699	0.0443177	151788336	S100E;	NM_002960.1	GI:4506762	S100 calcium-binding protein A3; go_function: calcium ion binding	S100 calcium binding protein A3	22	FALSE
GeneID:6278	S100A7	cg19836808	0.565099	0.541139	0.655172	0.615596	0.611547	0.551015	0.644703	0.671077	0.0239899	0.0201622	0.00515657	0.00880225	0.012692	0.0247188	0.0494444	0.0484894	151699540	PSOR1; S100A7c;	NM_002963.2	GI:9845518	S100 calcium-binding protein A7 (psoriasin 1); go_function: zinc ion binding; go_function: calcium ion binding; go_process: epidermis development	S100 calcium-binding protein A7	221	FALSE
GeneID:6305	SBF1	cg13686042	0.326575	0.363385	0.356511	0.351055	0.321221	0.344793	0.313012	0.40392	0.0562475	0.107033	0.0531201	0.0487652	0.0387617	0.0682197	0.08697	0.0421001	49260697	MTMR5; MGC99700; DKFZp761D0422;	NM_002972.1	GI:37574611	isoform a is encoded by transcript variant 1; myotubularin-related protein 5; go_component: nucleus; go_component: integral to membrane; go_function: inositol or phosphatidylinositol phosphatase activity; go_function: protein tyrosine/serine/threonine phosphatase activity; go_process: phospholipid dephosphorylation; go_process: protein amino acid dephosphorylation	SET binding factor 1 isoform a	377	TRUE	22:49259276-49260730
GeneID:10647	SCGB1D2	cg10848367	0.856629	0.93751	0.824034	0.806754	0.848781	0.941369	0.913364	0.925314	0.0827389	0.126758	0.0177027	0.210665	0.302909	0.135403	0.291872	0.285836	61765641	LIPB; LPHB;	NM_006551.3	GI:73622133	prostatein-like lipophilin B; lipophilin B (uteroglobin family member); prostatein-like; go_component: extracellular space	lipophilin B precursor	659	FALSE
GeneID:6339	SCNN1D	cg22421766	0.767454	0.655855	0.85108	0.860915	0.86222	0.884141	0.853631	0.877112	0.0417576	0.0145317	0.134134	0.150643	0.132234	0.01229	0.0140645	0.0166931	1207521	ENaCd; SCNED; dNaCh; ENaCdelta;	NM_002978.2	GI:34101281	Sodium channel; voltage-gated; type I; delta polypeptide; go_component: membrane; go_component: membrane fraction; go_component: integral to membrane; go_component: integral to plasma membrane; go_function: sodium ion binding; go_function: ion channel activity; go_function: amiloride-sensitive sodium channel activity; go_function: amiloride-sensitive sodium channel activity; go_process: ion trans…	sodium channel; nonvoltage-gated 1; delta	82	FALSE
GeneID:6342	SCP2	cg27535305	0.423548	0.443784	0.33483	0.349557	0.367669	0.422909	0.365134	0.380251	0.0779023	0.250823	0.0765196	0.11887	0.15189	0.0878338	0.0957918	0.0689197	53165238	NLTP; SCPX; NSL-TP; DKFZp686C12188; DKFZp686D11188;	NM_001007098.1	GI:55956774	isoform 2 is encoded by transcript variant 2; nonspecific lipid-transfer protein; sterol carrier protein X; go_component: mitochondrion; go_component: peroxisome; go_function: lipid binding; go_function: sterol carrier activity; go_function: sterol carrier activity; go_process: lipid transport; go_process: steroid biosynthesis	sterol carrier protein 2 isoform 2	298	TRUE	1:53164678-53166557
GeneID:126123	SCRL	cg09697795	0.734894	0.708431	0.41309	0.469117	0.626658	0.497987	0.469605	0.655744	0.0534088	0.192567	0.082408	0.164329	0.128803	0.136037	0.0498537	0.150547	55358191	MGC33947; PLAL6978; PRO21961;	NM_152358.2	GI:63999116	synonyms: MGC33947; PLAL6978; PRO21961	hypothetical protein LOC126123	159	TRUE	19:55357951-55358839
GeneID:8436	SDPR	cg06352750	0.425961	0.339459	0.864799	0.81036	0.831703	0.872769	0.870322	0.802871	0.0487805	0.035409	0.12935	0.0678285	0.185082	0.121302	0.0447094	0.0402223	192420171	SDR; PS-p68;	NM_004657.4	GI:66346738	serum deprivation response (phosphatidylserine-binding protein); go_component: caveola; go_component: membrane fraction; go_function: phospholipid binding	serum deprivation response protein	55	FALSE
GeneID:6397	SEC14L1	cg04060163	0.5329	0.597241	0.414664	0.414309	0.476482	0.499126	0.434587	0.623011	0.0461539	0.0675236	0.0179914	0.0346559	0.0184309	0.0233988	0.0946413	0.0372611	72647866	SEC14L; DKFZp686C06176;	NM_003003.1	GI:4506866	go_component: membrane; go_component: intracellular; go_component: Golgi apparatus; go_function: binding; go_function: transporter activity; go_process: transport	SEC14 (S. cerevisiae)-like 1	751	TRUE	17:72647770-72649513
GeneID:23541	SEC14L2	cg23665603	0.69101	0.866659	0.789435	0.780029	0.779672	0.885467	0.895752	0.874808	0.0851216	0.373748	0.000212902	0.181751	0.108019	0.0406998	0.226885	0.0598439	29122674	SPF; TAP; C22orf6; KIAA1186; KIAA1658; MGC65053;	NM_012429.1	GI:7110714	tocopherol-associated protein; SEC14 (S. cerevisiae)-like 2; supernatant protein factor; go_component: membrane; go_component: nucleus; go_component: cytoplasm; go_function: vitamin E binding; go_function: phospholipid binding; go_function: protein carrier activity; go_function: transcriptional activator activity; go_process: transport; go_process: transcription; go_process: intracellular protein…	SEC14-like 2	259	TRUE	22:29122338-29122690
GeneID:266629	SEC14L3	cg18294257	0.733111	0.638138	0.759712	0.684699	0.792588	0.6757	0.707249	0.6889	0.0243224	0.0587867	0.0818285	0.191643	0.241007	0.126692	0.103312	0.239817	29197673	TAP2; MGC119366; MGC119367; MGC119368;	NM_174975.3	GI:48255895	SEC14p-like protein TAP2; go_component: membrane; go_component: intracellular; go_function: lipid binding; go_function: transporter activity; go_function: protein carrier activity; go_process: transport; go_process: intracellular protein transport	SEC14-like 3	344	FALSE
GeneID:10501	SEMA6B	cg10052840	0.979869	0.938159	0.939799	0.947928	0.961316	0.981438	0.96701	0.95838	0.0615448	0.0848457	0.00772504	0.291694	0.332761	0.0994023	0.194528	0.265132	4509119	SEMAN; semaZ; SEMA-VIB; Sema VIb; SEM-SEMA-Y;	NM_020241.2	GI:19718777	isoform 1 precursor is encoded by transcript variant SEMA6B.1; semaphorin Z; semaphorin VIB; go_component: membrane; go_component: integral to membrane; go_function: receptor activity; go_process: cell differentiation; go_process: nervous system development	semaphorin 6B isoform 1 precursor	384	TRUE	19:4508934-4509159
GeneID:5265	SERPINA1	cg02181506	0.591928	0.56341	0.671876	0.594201	0.708413	0.622919	0.570029	0.573293	0.0838674	0.201587	0.279636	0.198444	0.215601	0.134945	0.243359	0.0937798	93926737	PI; A1A; AAT; PI1; A1AT; MGC9222; PRO2275; MGC23330;	NM_000295.3	GI:50363216	protease inhibitor 1 (anti-elastase); alpha-1-antitrypsin; go_component: extracellular region; go_function: protein binding; go_function: protein binding; go_function: serine-type endopeptidase inhibitor activity; go_function: serine-type endopeptidase inhibitor activity; go_process: acute-phase response	serine (or cysteine) proteinase inhibitor; clade A (alpha-1 antiproteinase; antitrypsin); member 1	45	FALSE
GeneID:51156	SERPINA10	cg19937039	0.798586	0.849906	0.779481	0.750355	0.789796	0.887577	0.855334	0.837382	0.308231	0.248212	0.345171	0.327593	0.23008	0.386037	0.275651	0.27662	93829520	PZI; ZPI;	NM_016186.1	GI:7705878	protein Z-dependent protease inhibitor precursor; protein Z-dependent protease inhibitorprecursor; go_function: serine-type endopeptidase inhibitor activity	serine (or cysteine) proteinase inhibitor; clade A (alpha-1 antiproteinase; antitrypsin); member 10	406	FALSE
GeneID:5269	SERPINB6	cg06945625	0.51391	0.429845	0.398952	0.381818	0.359819	0.318576	0.330833	0.357695	0.0976709	0.100014	0.0462994	0.040311	0.0273987	0.0651651	0.0524961	0.130078	2917183	CAP; PI6; PTI; MSTP057; MGC111370; DKFZp686I04222;	NM_004568.4	GI:41152085	protease inhibitor 6 (placental thrombin inhibitor); go_component: cytosol; go_function: protein binding; go_function: serine-type endopeptidase inhibitor activity; go_function: serine-type endopeptidase inhibitor activity	serine (or cysteine) proteinase inhibitor; clade B (ovalbumin); member 6	94	TRUE	6:2915993-2917459
GeneID:5345	SERPINF2	cg04780454	0.725916	0.754642	0.608929	0.659353	0.701915	0.846798	0.852126	0.896259	0.0511278	0.454447	0.256013	0.0439351	0.234484	0.0814698	0.579248	0.160731	1594569	AAP; API; PLI; A2AP; ALPHA-2-PI;	NM_000934.1	GI:11386142	alpha-2-antiplasmin; serine (or cysteine) proteinase inhibitor; clade F (alpha-2 antiplasmin; pigment epithelium derived factor); member 2; go_component: Golgi apparatus; go_component: extracellular space; go_function: protein binding; go_function: serine-type endopeptidase inhibitor activity; go_process: acute-phase response	alpha-2-plasmin inhibitor	467	TRUE	17:1594326-1594676
GeneID:6444	SGCD	cg04435420	0.82433	0.757157	0.875734	0.889879	0.89134	0.950876	0.91816	0.970484	0.00854587	0.0155795	0.00150376	0.00822735	0.00675578	0.00507962	0.0520231	0.00996823	155686587	SGD; DAGD; 35DAG; CMD1L; MGC22567; SG-delta;	NM_000337.4	GI:46249398	isoform 1 is encoded by transcript variant 1; sarcoglycan; delta (35kD dystrophin-associated glycoprotein); placental delta sarcoglycan; dystrophin associated glycoprotein; delta sarcoglycan; go_component: cytoskeleton; go_component: plasma membrane; go_component: sarcoglycan complex; go_component: integral to membrane; go_component: sarcoglycan complex; go_process: muscle development; go_process…	delta-sarcoglycan isoform 1	242	FALSE
GeneID:387694	SH2D4B	cg26391080	0.853036	0.899015	0.834483	0.802305	0.874321	0.924328	0.883348	0.890822	0.17013	0.0661121	0.176861	0.225143	0.39771	0.019717	0.635603	0.121757	82287377	FLJ41984;	NM_207372.1	GI:46409365	novel SH2 domain-containing protein	SH2 domain containing 4B	261	FALSE
GeneID:83442	SH3BGRL3	cg01414934	0.541645	0.770295	0.514286	0.574331	0.617004	0.616216	0.591874	0.606485	0.114428	0.136672	0.0394992	0.0719658	0.186376	0.18992	0.0490385	0.109963	26478556	TIP-B1;	NM_031286.2	GI:42476331	TNF inhibitory protein; SH3BGRL3-like protein; go_component: nucleus	SH3 domain binding glutamic acid-rich protein like 3	475	FALSE
GeneID:257364	SH3PX3	cg27635271	0.639272	0.634249	0.859995	0.895465	0.89564	0.910544	0.88396	0.843179	0.0383448	0.347615	0.0209854	0.0354878	0.0526796	0.0404254	0.685231	0.0427663	73728631	MGC32065; SH3PXD3C;	NM_153271.1	GI:23397573	go_function: protein binding; go_function: phosphoinositide binding; go_process: intracellular signaling cascade	SH3 and PX domain containing 3	228	FALSE
GeneID:27180	SIGLEC9	cg04164824	0.909134	0.875787	0.925726	0.881586	0.915794	0.926885	0.939141	0.935889	0.209739	0.464539	0.180898	0.38226	0.550092	0.352301	0.68538	0.301527	56320008	CDw329; OBBP-LIKE;	NM_014441.1	GI:23943855	OB binding protein-like; go_component: membrane; go_component: integral to plasma membrane; go_function: protein binding; go_function: sugar binding; go_process: cell adhesion; go_process: cell surface receptor linked signal transduction	sialic acid binding Ig-like lectin 9	31	FALSE
GeneID:55423	SIRPB2	cg15722679	0.666757	0.82884	0.637444	0.62167	0.728549	0.86868	0.829715	0.839212	0.126629	0.165378	0.0879088	0.298719	0.186111	0.327592	0.368206	0.372868	1586393	SIRP-B2; bA77C3.1; SIRPgamma;	NM_018556.2	GI:18426907	isoform 1 is encoded by transcript variant 1; go_component: integral to membrane; go_process: cell-cell signaling; go_process: intracellular signaling cascade; go_process: negative regulation of cell proliferation	signal-regulatory protein beta 2 isoform 1	9	FALSE
GeneID:22933	SIRT2	cg11396509	0.435634	0.501579	0.509672	0.49804	0.578618	0.676789	0.555054	0.627891	0.025177	0.096608	0.0342315	0.02378	0.0241826	0.030626	0.0422458	0.0257384	44081755	SIR2L; SIR2L2;	NM_012237.2	GI:13775599	isoform 1 is encoded by transcript variant 1; silencing information regulator 2-like; sir2-related protein type 2; SIR2 (silent mating type information regulation 2; S.cerevisiae;homolog)-like; SIR2 (silent mating type information regulation 2; S.cerevisiae; homolog)-like; sirtuin (silent mating type information regulation 2; S.cerevisiae; homolog) 2; sirtuin type 2; go_component: cytoskeleton; g…	sirtuin 2 isoform 1	446	TRUE	19:44081642-44082859
GeneID:51548	SIRT6	cg09936839	0.713587	0.733884	0.783447	0.827413	0.829658	0.810169	0.81583	0.752139	0.0905035	0.614629	0.0385627	0.2125	0.135981	0.217584	0.0621579	0.31542	4132854	SIR2L6;	NM_016539.1	GI:7706709	sirtuin (silent mating type information regulation 2; S. cerevisiae; homolog) 6; sir2-related protein type 6; sirtuin type 6; go_component: nucleus; go_component: chromatin silencing complex; go_function: DNA binding; go_function: zinc ion binding; go_function: metal ion binding; go_function: transferase activity; transferring glycosyl groups; go_function: NAD(P)+-protein-arginine ADP-ribosyltran…	sirtuin 6	742	TRUE	19:4132627-4132893
GeneID:84174	SLA2	cg00714377	0.797026	0.815026	0.811017	0.817647	0.863909	0.92245	0.870172	0.898161	0.357631	0.323602	0.0371991	0.201787	0	0.362957	0.236305	0.325886	34708129	SLAP2; SLAP-2; FLJ21992; MGC49845; C20orf156;	NM_032214.2	GI:28416422	isoform a is encoded by transcript variant 1; Src-like adapter protein-2; go_component: cytoplasm; go_component: plasma membrane; go_component: endosome membrane; go_function: SH3/SH2 adaptor activity; go_function: protein N-terminus binding; go_process: T cell activation; go_process: B cell mediated immunity; go_process: regulation of immune response; go_process: negative regulation of B cell ac…	Src-like-adaptor 2 isoform a	157	FALSE
GeneID:6504	SLAMF1	cg18881723	0.866395	0.874776	0.800684	0.804313	0.825449	0.864965	0.89854	0.871867	0.493947	0.177737	0.223548	0.42682	0.478737	0.25587	0.541164	0.309901	158883494	SLAM; CD150; CDw150;	NM_003037.1	GI:4506968	go_component: cell surface; go_component: integral to membrane; go_function: receptor activity; go_function: antigen binding; go_function: transmembrane receptor activity; go_process: lymphocyte activation; go_process: positive regulation of cell proliferation; go_process: antimicrobial humoral response (sensu Vertebrata)	signaling lymphocytic activation molecule family member 1	1	FALSE
GeneID:246213	SLC17A8	cg06836849	0.653641	0.768177	0.785789	0.738967	0.786072	0.906216	0.902608	0.906942	0.435241	0.156317	0.0297422	0.0604311	0.2351	0.0865032	0.327438	0.128883	99275182	VGLUT3;	NM_139319.1	GI:21322233	vesicular glutamate transporter 3; go_component: integral to membrane; go_function: transporter activity; go_process: transport	solute carrier family 17 (sodium-dependent inorganic phosphate cotransporter); member 8	57	FALSE
GeneID:6570	SLC18A1	cg22441882	0.366053	0.217591	0.535654	0.457091	0.571554	0.582612	0.642481	0.543733	0.0690033	0.0103791	0.04967	0.0737795	0.0383559	0.0193289	0.217885	0.0511717	20084934	CGAT; VAT1; VMAT1;	NM_003053.1	GI:4506986	go_component: membrane fraction; go_component: integral to membrane; go_function: symporter activity; go_function: drug transporter activity; go_function: monoamine transporter activity; go_process: drug transport; go_process: monoamine transport	solute carrier family 18 (vesicular monoamine); member 1	63	FALSE
GeneID:5002	SLC22A18	cg03336167	0.984781	0.982012	0.878623	0.87733	0.921264	0.866192	0.612213	0.715144	0.076326	0.230905	0.0766754	0.0550303	0.0488177	0.000164474	0.297359	0.113067	2887571	HET; ITM; BWR1A; IMPT1; TSSC5; ORCTL2; BWSCR1A; SLC22A1L; p45-BWR1A; DKFZp667A184;	NT_009237.17		organic cation transporter-like 2; solute carrier family 22 (organic cation transporter); member 1-like; Beckwith-Wiedemann syndrome chromosome region 1; candidate A; p45 Beckwith-Wiedemann region 1A; efflux transporter-like protein; tumor-suppressing STF cDNA 5; imprinted multi-membrane spanning polyspecific transporter-related protein; go_component: plasma membrane; go_component: integral to me…	tumor suppressing subtransferable candidate 5		TRUE	11:2886834-2887801
GeneID:9356	SLC22A6	cg12439773	0.832763	0.780546	0.85486	0.865915	0.88485	0.898071	0.895351	0.894349	0.218005	0.505136	0.501507	0.600836	0.578748	0.517179	0.706263	0.517893	62508695	OAT1; PAHT; HOAT1; ROAT1; MGC45260;	NM_004790.3	GI:24497474	isoform a is encoded by transcript variant 1; renal organic anion transporter 1; para-aminohippurate transporter; go_component: membrane; go_component: integral to membrane; go_component: membrane fraction; go_component: integral to plasma membrane; go_function: ATP binding; go_function: nucleotide binding; go_function: sodium ion binding; go_function: symporter activity; go_function: ion transpo…	solute carrier family 22 member 6 isoform a	350	FALSE
GeneID:10864	SLC22A7	cg24922992	0.623222	0.580812	0.604363	0.597378	0.679434	0.652936	0.580556	0.641845	0.139619	0.281448	0.381265	0.259713	0.344869	0.150093	0.5	0.201183	43373525	NLT; OAT2; MGC24091; MGC45202;	NM_153320.1	GI:24497494	isoform b is encoded by transcript variant 2; organic anion transporter 2; liver-specific transporter; go_component: integral to membrane; go_component: membrane fraction; go_component: integral to plasma membrane; go_function: transporter activity; go_function: ion transporter activity; go_function: sodium-independent organic anion transporter activity; go_process: transport; go_process: ion tra…	solute carrier family 22 member 7 isoform b	455	FALSE
GeneID:9963	SLC23A1	cg26392924	0.572099	0.490103	0.807737	0.779128	0.841334	0.810315	0.732237	0.7285	0.0260886	0.0721544	0.297277	0.135319	0.106295	0.0825141	0.0464489	0.0649557	138746711	SVCT1; YSPL3; SLC23A2; MGC22361;	NM_152685.2	GI:44680142	isoform b is encoded by transcript variant 2; sodium-dependent vitamin C transporter-1; yolk sac permease-like molecule 3; solute carrier family 23 (nucleobase transporters); member 2; Na(+)/L-ascorbic acid transporter 1; go_component: membrane; go_component: membrane fraction; go_component: integral to plasma membrane; go_function: sodium ion binding; go_function: symporter activity; go_function…	solute carrier family 23 (nucleobase transporters); member 1 isoform b	189	FALSE
GeneID:123041	SLC24A4	cg15052901	0.706436	0.398254	0.48033	0.459804	0.519751	0.412475	0.42629	0.537074	0.0481197	0.0319964	0.0942728	0.0727777	0.0210586	0.0262184	0.037037	0.0401885	91858355	NCKX4; SLC24A2; FLJ38852;	NM_153646.2	GI:59938784	isoform 1 precursor is encoded by transcript variant 1; Na(+)/K(+)/Ca(2+)-exchange protein 4; go_component: membrane; go_component: integral to membrane; go_function: sodium ion binding; go_function: symporter activity; go_function: antiporter activity; go_function: calcium ion binding; go_function: potassium ion binding; go_process: ion transport; go_process: sodium ion transport; go_process: ca…	solute carrier family 24 member 4 isoform 1 precursor	323	FALSE
GeneID:115111	SLC26A7	cg26596161	0.285075	0.310919	0.285842	0.314797	0.385274	0.417231	0.369251	0.379861	0.101251	0.105577	0.0718667	0.0798155	0.061158	0.07558	0.148806	0.143278	92330635	SUT2;	NM_052832.2	GI:20336280	isoform a is encoded by transcript variant 1; sulfate anion transporter; go_component: integral to membrane; go_function: transporter activity; go_process: transport	solute carrier family 26; member 7 isoform a	57	FALSE
GeneID:1318	SLC31A2	cg05706061	0.69687	0.774317	0.462384	0.501998	0.536732	0.637622	0.590558	0.641689	0.117271	0.227682	0.130881	0.334768	0.159324	0.101902	0.103226	0.109293	114952795	CTR2; COPT2; hCTR2; SLC13A2;	NM_001860.1	GI:4507016	copper transporter 2; go_component: integral to plasma membrane; go_function: copper ion binding; go_function: copper ion transporter activity; go_process: ion transport; go_process: copper ion transport	solute carrier family 31 (copper transporters); member 2	327	TRUE	9:114952740-114953805
GeneID:283375	SLC39A5	cg03343942	0.885516	0.888448	0.801567	0.856954	0.864488	0.967695	0.925635	0.888737	0.482412	0.202805	0.177679	0.386558	0.160567	0.38798	0.311936	0.427432	54911376	ZIP5; LZT-Hs7; MGC34778;	NM_173596.1	GI:27734776	go_component: membrane; go_component: integral to membrane; go_function: zinc ion binding; go_function: metal ion transporter activity; go_process: ion transport; go_process: zinc ion transport; go_process: metal ion transport	solute carrier family 39 (metal ion transporter); member 5	482	FALSE
GeneID:29015	SLC43A3	cg23547429	0.867355	0.899792	0.879775	0.888557	0.900884	0.936301	0.879921	0.914868	0.0222769	0.0175528	0.0123509	0.0104117	0.00865812	0.00270243	0.031644	0.0145104	56951601	EEG1; FOAP-13; PRO1659; SEEEG-1; DKFZp762A227;	NM_017611.2	GI:40788008	synonyms: EEG1; FOAP-13; PRO1659; SEEEG-1; DKFZp762A227	solute carrier family 43; member 3	28	FALSE
GeneID:51151	SLC45A2	cg10752753	0.25837	0.495445	0.673947	0.70202	0.683168	0.883653	0.851687	0.825765	0.074199	0.110255	0.0293225	0.112499	0.0947061	0.0795213	0.220112	0.0940795	34020687	1A1; AIM1; MATP;	NM_016180.3	GI:61635914	isoform a is encoded by transcript variant 1; melanoma antigen AIM1; underwhite; membrane associated transporter; go_component: integral to membrane; go_process: visual perception; go_process: sensory perception; go_process: melanin biosynthesis from tyrosine	membrane-associated transporter protein isoform a	150	FALSE
GeneID:6540	SLC6A13	cg15966757	0.909248	0.863182	0.870653	0.861524	0.903303	0.94199	0.940488	0.933836	0.457939	0.624042	0.400211	0.40929	0.597486	0.224066	0.831763	0.136615	242520	GAT2; GAT-2;	NM_016615.2	GI:21361580	GABA transport protein; go_component: membrane; go_component: integral to plasma membrane; go_function: symporter activity; go_function: neurotransmitter:sodium symporter activity; go_function: gamma-aminobutyric acid:sodium symporter activity; go_process: neurotransmitter transport	solute carrier family 6 (neurotransmitter transporter; GABA); member 13	257	FALSE
GeneID:6540	SLC6A13	cg20804101	0.671746	0.65269	0.74195	0.719113	0.739205	0.780787	0.785711	0.758101	0.0446756	0.29234	0.0949633	0.176087	0.255285	0.095397	0.715929	0.079688	242177	GAT2; GAT-2;	NM_016615.2	GI:21361580	GABA transport protein; go_component: membrane; go_component: integral to plasma membrane; go_function: symporter activity; go_function: neurotransmitter:sodium symporter activity; go_function: gamma-aminobutyric acid:sodium symporter activity; go_process: neurotransmitter transport	solute carrier family 6 (neurotransmitter transporter; GABA); member 13	86	FALSE
GeneID:9351	SLC9A3R2	cg08331960	0.852064	0.874896	0.889091	0.902175	0.941587	0.953616	0.954702	0.940713	0.228284	0.712222	0.191169	0.379615	0.33276	0.135126	0.390058	0.23649	2016598	SIP1; OCTS2; SIP-1; TKA-1; E3KARP; NHERF2; NHE3RF2; NHERF-2; MGC104639;	NM_004785.3	GI:71897228	solute carrier family 9 (sodium/hydrogen exchanger); isoform 3 regulatory factor 2; solute carrier family 9 (sodium/hydrogen exchanger); isoform 3 regulator 2; go_component: nucleus; go_component: plasma membrane; go_function: protein binding; go_function: protein binding; go_process: protein complex assembly; go_process: intracellular signaling cascade	solute carrier family 9 isoform 3 regulator 2	332	TRUE	16:2016566-2017553
GeneID:11309	SLCO2B1	cg27104271	0.589282	0.27068	0.689864	0.738881	0.807074	0.817582	0.865997	0.842016	0.108407	0.0101046	0.0243647	0.110993	0.118597	0.107326	0.128571	0.148365	74539775	OATPB; OATP-B; OATP2B1; SLC21A9; KIAA0880; DKFZp686E0517;	NM_007256.2	GI:41152057	solute carrier family 21 (organic anion transporter); member 9; go_component: membrane; go_component: integral to membrane; go_function: transporter activity; go_process: transport; go_process: ion transport	solute carrier organic anion transporter family; member 2B1	36	FALSE
GeneID:114990	SLITL2	cg09276451	0.52194	0.570253	0.589306	0.504758	0.560711	0.592117	0.539885	0.603917	0.056099	0.348737	0.0514674	0.0609334	0.126552	0.0889044	0.597144	0.036331	4361604	VASN;	NM_138440.1	GI:39930520	vasorin	slit-like 2	282	TRUE	16:4361532-4362398
GeneID:6590	SLPI	cg12966875	0.94032	0.956789	0.811265	0.831123	0.842705	0.953478	0.935702	0.941825	0.0578339	0.297605	0.338216	0.221766	0.258642	0.621171	0.335681	0.0491914	43317160	ALP; MPI; ALK1; BLPI; HUSI; WAP4; WFDC4; HUSI-I;	NM_003064.2	GI:15834622	WAP four-disulfide core domain 4; secretory leukocyte protease inhibitor (antileukoproteinase); secretory leukocyte protease inhibitor; seminal proteinase inhibitor; mucus proteinase inhibitor; go_function: serine-type endopeptidase inhibitor activity	secretory leukocyte peptidase inhibitor precursor	540	FALSE
GeneID:125170	SMCR7	cg26771272	0.872223	0.851978	0.891816	0.8651	0.893419	0.946002	0.915447	0.949617	0.262724	0.256786	0.32787	0.493563	0.67481	0.260417	0.522523	0.368963	18103908	MGC23130;	NM_139162.2	GI:22538487	synonym: MGC23130	Smith-Magenis syndrome chromosome region; candidate 7	686	TRUE	17:18102220-18104067
GeneID:6618	SNAPC2	cg24391122	0.222648	0.267478	0.405797	0.410909	0.493798	0.570849	0.509316	0.48476	0.0431655	0.0802245	0.036967	0.0278732	0.0492567	0.0272008	0.0528659	0.0484685	7892137	SNAP45; PTFdelta;	NM_003083.1	GI:4507102	go_component: nucleus; go_function: transcription factor activity; go_function: transcription factor activity; go_process: transcription; go_process: snRNA transcription; go_process: regulation of transcription; DNA-dependent; go_process: transcription from RNA polymerase II promoter; go_process: transcription from RNA polymerase III promoter	small nuclear RNA activating complex; polypeptide 2; 45kDa	908	TRUE	19:7890940-7892160
GeneID:8303	SNN	cg09816471	0.699279	0.782709	0.651079	0.689635	0.655953	0.725082	0.775564	0.806296	0.124338	0.478708	0.164911	0.300357	0.194799	0.158671	0.181333	0.0933694	11669361		NM_003498.3	GI:29893560	go_component: integral to membrane; go_process: response to stress; go_process: response to abiotic stimulus	Stannin	457	TRUE	16:11669120-11670901
GeneID:6638	SNRPN	cg02171545	0.862832	0.900201	0.64977	0.645128	0.729904	0.917662	0.888413	0.929574	0.125964	0.364205	0.00398054	0.238514	0.184682	0.32066	0.215334	0.31589	22644459	SMN; SM-D; RT-LI; HCERN3; SNRNP-N; SNURF-SNRPN;	NT_026446.13		tissue-specific splicing protein; SM protein N; small nuclear ribonucleoprotein N; go_component: nucleus; go_component: ribonucleoprotein complex; go_component: small nucleolar ribonucleoprotein complex; go_function: RNA binding; go_process: mRNA processing	small nuclear ribonucleoprotein polypeptide N		TRUE	15:22644176-22644728
GeneID:29907	SNX15	cg03101664	0.598935	0.286872	0.594463	0.571429	0.713549	0.653536	0.726388	0.677878	0.0862813	0.32265	0.000185288	0.163633	0.107214	0.0158149	0.199017	0.0658324	64551186	HSAF001435;	NM_013306.3	GI:46370087	isoform A is encoded by transcript variant A; clone iota unknown protein; go_component: cytosol; go_component: membrane; go_function: protein transporter activity; go_process: intracellular signaling cascade; go_process: intracellular protein transport	sorting nexin 15 isoform A	300	TRUE	11:64551150-64552035
GeneID:6672	SP100	cg23539753	0.864353	0.827894	0.870466	0.841656	0.848097	0.840856	0.884895	0.926436	0.0243373	0.154845	0.23025	0.145305	0.112174	0.0121833	0.0360746	0.0414005	230988942	FLJ00340; DKFZp686E07254;	NM_003113.2	GI:19923235	SP100-HMG nuclear autoantigen; go_component: chromatin; go_component: nucleus; go_component: PML body; go_function: DNA binding; go_process: regulation of transcription; DNA-dependent	nuclear antigen Sp100	283	FALSE
GeneID:6672	SP100	cg05091653	0.846375	0.845256	0.766196	0.777502	0.805366	0.838958	0.827137	0.855973	0.0524847	0.201828	0.0644522	0.116792	0.262408	0.0761925	0.0731326	0.082058	230989718	FLJ00340; DKFZp686E07254;	NM_003113.2	GI:19923235	SP100-HMG nuclear autoantigen; go_component: chromatin; go_component: nucleus; go_component: PML body; go_function: DNA binding; go_process: regulation of transcription; DNA-dependent	nuclear antigen Sp100	493	FALSE
GeneID:124912	SPACA3	cg11161417	0.900203	0.881326	0.814502	0.840246	0.812527	0.886548	0.784574	0.809464	0.42608	0.211522	0.227843	0.444917	0.318191	0.0267987	0.405602	0.521531	28343567	LYC3; LYZL3; SLLP1; ALLP17; MGC119058; 1700025M08Rik;	NM_173847.2	GI:31341185	lysozyme-like sperm-specific secretory protein ALLP17; sperm lysozyme like protein 1; go_component: extracellular region; go_function: lysozyme activity; go_process: cell wall catabolism	sperm acrosome associated 3	572	FALSE
GeneID:124912	SPACA3	cg26829529	0.802825	0.817192	0.633333	0.696121	0.697078	0.778024	0.858306	0.865399	0.25291	0.0343143	0.0486536	0.207691	0.254319	0.201697	0.105298	0.294334	28341649	LYC3; LYZL3; SLLP1; ALLP17; MGC119058; 1700025M08Rik;	NM_173847.2	GI:31341185	lysozyme-like sperm-specific secretory protein ALLP17; sperm lysozyme like protein 1; go_component: extracellular region; go_function: lysozyme activity; go_process: cell wall catabolism	sperm acrosome associated 3	1346	FALSE
GeneID:10407	SPAG11	cg25107903	0.843372	0.825225	0.772763	0.704905	0.795244	0.860277	0.845114	0.843964	0.507299	0.197277	0.229865	0.427386	0.36003	0.372899	0.467868	0.382266	7308769	EP2; HE2; EP2C; EP2D; HE2C; MGC61846;	NM_016512.2	GI:17402923	isoform A precursor is encoded by transcript variant A; sperm associated antigen 11 precursor; epididymal protein 2; go_component: extracellular space; go_component: extracellular region; go_function: molecular function unknown; go_process: defense response; go_process: spermatogenesis; go_process: response to pest; pathogen or parasite	sperm associated antigen 11 isoform A precursor	167	FALSE
GeneID:6698	SPRR1A	cg06101324	0.646482	0.592066	0.874477	0.859193	0.884007	0.859476	0.935908	0.86567	0.0409574	0.0692566	0.091883	0.0656286	0.144569	0.142656	0.172149	0.458819	151222167	SPRK;	NM_005987.2	GI:45827733	cornifin A; go_function: protein binding; go_function: structural molecule activity; go_process: keratinization; go_process: epidermis development	small proline-rich protein 1A	1014	FALSE
GeneID:6699	SPRR1B	cg24884084	0.667381	0.579993	0.741064	0.695698	0.752493	0.85283	0.910011	0.713578	0.0743073	0.00856674	0.0251914	0.122058	0.0671981	0.0399187	0.054918	0.258845	151269822	SPRR1; GADD33; CORNIFIN; MGC61901;	NM_003125.1	GI:4507186	cornifin B; go_component: cytoplasm; go_component: intermediate filament; go_function: structural molecule activity; go_process: keratinization; go_process: epidermis development	small proline-rich protein 1B	481	FALSE
GeneID:6703	SPRR2D	cg12891678	0.803131	0.694426	0.78526	0.806659	0.82882	0.82088	0.832401	0.816814	0.0370087	0.0559468	0.107313	0.377313	0.311882	0.0976046	0.237779	0.183386	151281905		NM_006945.3	GI:56699491		small proline-rich protein 2D	877	FALSE
GeneID:6710	SPTB	cg20851097	0.765892	0.71737	0.753311	0.766684	0.772919	0.820562	0.768528	0.802831	0.30906	0.453385	0.172259	0.466595	0.476576	0.446008	0.470669	0.391941	64359588	HSpTB1;	NM_000347.4	GI:67782318	isoform b is encoded by transcript variant 2; spectrin; beta; erythrocytic (includes sperocytosis; clinical type I); beta-spectrin; membrane cytoskeletal protein; beta I spectrin form betaI sigma3; go_component: membrane; go_component: cytoskeleton; go_component: spectrin; go_component: membrane fraction; go_function: actin binding; go_function: structural constituent of cytoskeleton; go_process:…	spectrin beta isoform b	31	FALSE
GeneID:27286	SRPX2	cg18727700	0.917257	0.879699	0.847584	0.835443	0.859155	0.897278	0.877188	0.879509	0.0561224	0.00544774	0.00654736	0.266097	0.040985	0.223011	0.0938124	0.147104	99785586	SRPX; SRPUL;	NM_014467.1	GI:7657618	sushi-repeat protein; bA524D16A.1 (sushi-repeat-containing protein)	sushi-repeat-containing protein; X-linked 2	295	FALSE
GeneID:27286	SRPX2	cg19481953	0.885574	0.792074	0.817915	0.810855	0.82892	0.870999	0.792628	0.873148	0.0655201	0.0383305	0.195326	0.279496	0.065632	0.200939	0.0695876	0.213919	99785577	SRPX; SRPUL;	NM_014467.1	GI:7657618	sushi-repeat protein; bA524D16A.1 (sushi-repeat-containing protein)	sushi-repeat-containing protein; X-linked 2	304	FALSE
GeneID:6749	SSRP1	cg01511567	0.786964	0.832044	0.804797	0.843412	0.852169	0.856519	0.813348	0.877896	0.0761527	0.550821	0.0520683	0.0850674	0.101513	0.103983	0.264471	0.0595877	56860207	FACT; T160;	NM_003146.2	GI:28416943	recombination signal sequence recognition protein; chromatin-specific transcription elongation factor 80 kDa subunit; high mobility group box; facilitates chromatin remodeling 80 kDa subunit; cisplatin-DNA SSRP; go_component: nucleus; go_component: chromatin; go_function: DNA binding; go_function: protein binding; go_process: regulation of transcription; DNA-dependent	structure specific recognition protein 1	280	TRUE	11:56859304-56860378
GeneID:6755	SSTR5	cg24433189	0.513952	0.445953	0.971578	0.968508	0.984744	0.991564	0.966905	0.97509	0.0120085	0	0	0.00173605	0	0.0071136	0.0147805	0.0232759	1068690		NM_001053.1	GI:4557864	somatostatin receptor subtype 5; go_component: membrane; go_component: integral to plasma membrane; go_function: receptor activity; go_function: rhodopsin-like receptor activity; go_function: somatostatin receptor activity; go_process: signal transduction; go_process: negative regulation of cell proliferation; go_process: G-protein signaling; coupled to cyclic nucleotide second messenger	somatostatin receptor 5	180	TRUE	16:1068532-1070086
GeneID:280657	SSX6	cg00126657	0.744588	0.842547	0.610656	0.548922	0.586882	0.814815	0.79079	0.88925	0.322091	0.201953	0.216174	0.283827	0.363478	0.252204	0.309073	0.391413	47852194	dJ54B20.1;	NM_173357.2	GI:28559018	synovial sarcoma X breakpoint 6 protein; go_component: intracellular; go_function: nucleic acid binding; go_process: regulation of transcription; DNA-dependent	synovial sarcoma; X breakpoint 6	162	FALSE
GeneID:57559	STAMBPL1	cg11917694	0.188382	0.255995	0.329813	0.334601	0.312547	0.30913	0.271469	0.352311	0.0219178	0.142096	0	0.00408458	0.0187422	0.00436593	0.0669481	0.0267977	90629664	AMSH-FP; AMSH-LP; ALMalpha; FLJ31524; KIAA1373; bA399O19.2;	NM_020799.2	GI:52694663	associated molecule with the SH3 domain of STAM (AMSH) - Family Protein; go_function: metal ion binding; go_function: metallopeptidase activity; go_function: ubiquitin thiolesterase activity; go_process: ubiquitin cycle	associated molecule with the SH3 domain of STAM (AMSH) like protein	342	TRUE	10:90629646-90630982
GeneID:6774	STAT3	cg20716209	0.822014	0.886741	0.46257	0.383917	0.541833	0.831036	0.734939	0.692167	0.0739599	0.351232	0	0.106043	0.144728	0	0.0445714	0.0347885	37794796	APRF; FLJ20882; MGC16063;	NM_139276.2	GI:47080104	isoform 1 is encoded by transcript variant 1; acute-phase response factor; DNA-binding protein APRF; go_component: nucleus; go_component: nucleus; go_component: cytoplasm; go_function: calcium ion binding; go_function: signal transducer activity; go_function: transcription factor activity; go_function: transcription factor binding; go_function: transcription factor activity; go_function: transcri…	signal transducer and activator of transcription 3 isoform 1	757	TRUE	17:37794547-37794828
GeneID:81551	STMN4	cg02130905	0.740747	0.718243	0.848515	0.835489	0.855702	0.887456	0.885085	0.875041	0.520891	0.620191	0.527284	0.381213	0.431515	0.397689	0.726445	0.431194	27172130	RB3;	NM_030795.2	GI:21361946	go_process: intracellular signaling cascade	stathmin-like-protein RB3	310	FALSE
GeneID:29888	STRN4	cg14799446	0.855998	0.867587	0.826531	0.793162	0.841481	0.928358	0.871836	0.897534	0.0775656	0.520452	0.189861	0.238666	0.300451	0.423783	0.697188	0.264376	51942447	ZIN; zinedin;	NM_013403.1	GI:7019572	go_component: cytoplasm; go_component: membrane fraction; go_function: calmodulin binding; go_function: structural molecule activity; go_process: signal transduction; go_process: synaptic transmission	zinedin	920	FALSE
GeneID:112755	STX1B2	cg25033993	0.506484	0.514247	0.543631	0.512483	0.61088	0.54441	0.529488	0.540528	0.0683044	0.202322	0.0994496	0.109354	0.0928538	0.0652206	0.2152	0.058945	30929873		NM_052874.1	GI:16418378	syntaxin1B2; go_component: membrane; go_component: integral to membrane; go_function: protein transporter activity; go_process: neurotransmitter transport; go_process: intracellular protein transport	syntaxin 1B2	597	TRUE	16:30929010-30930052
GeneID:6817	SULT1A1	cg18530748	0.990936	0.990574	0.875726	0.9307	0.875148	0.883867	0.738878	0.814997	0.0528989	0.143862	0.0354432	0.12705	0.0164685	0.00853855	0.0646067	0.0793611	28542345	PST; STP; STP1; P-PST; ST1A3; TSPST1; MGC5163; MGC131921; HAST1/HAST2;	NM_001055.2	GI:29540530	isoform a is encoded by transcript variant 1; phenol-preferring phenol sulfotransferase1; phenol-sulfating phenol sulfotransferase; aryl sulfotransferase; thermostable phenol sulfotransferase1; go_function: transferase activity; go_function: sulfotransferase activity; go_function: aryl sulfotransferase activity; go_process: lipid metabolism; go_process: steroid metabolism; go_process: amine metab…	sulfotransferase family; cytosolic; 1A; phenol-preferring; member 1 isoform a	22	TRUE	16:28541800-28542952
GeneID:6836	SURF4	cg22244122	0.840328	0.820924	0.739801	0.767863	0.773036	0.765447	0.835119	0.838069	0.0896007	0.538607	0.130264	0.107555	0.11707	0.181176	0.450566	0.0832054	135233519	ERV29; FLJ22993; MGC102753;	NM_033161.2	GI:19593984	surfeit locus protein 4; surface 4 integral membrane protein; go_component: membrane; go_component: integral to membrane; go_component: endoplasmic reticulum; go_component: ER-Golgi intermediate compartment; go_function: molecular function unknown; go_process: biological process unknown	surfeit 4	728	TRUE	9:135232028-135233521
GeneID:81493	SYNC1	cg17339202	0.718358	0.721447	0.872259	0.820896	0.886911	0.92569	0.909244	0.929394	0.209932	0.0369597	0.0830946	0.0615575	0.00642958	0.161128	0.0690173	0.157871	32933487	SYNC; SYNCOILIN;	NM_030786.1	GI:13540560	intermediate filament protein syncoilin	syncoilin; intermediate filament 1	27	FALSE
GeneID:11346	SYNPO	cg13590277	0.741455	0.693807	0.781664	0.837539	0.809743	0.83719	0.769643	0.823803	0.0745192	0.0195995	0.0145623	0.0186186	0.0569233	0.0800392	0.0149429	0.122056	149999689	KIAA1029;	NM_007286.3	GI:40353726	go_component: cytoskeleton; go_function: actin binding	synaptopodin	744	FALSE
GeneID:23208	SYT11	cg25446086	0.846252	0.860084	0.568619	0.715012	0.773185	0.845513	0.832877	0.919141	0.0259797	0	0.000719528	0	0.0235199	0.00152513	0.0337079	0.031648	154096173	SYT12; KIAA0080; MGC10881; MGC17226; DKFZp781D015;	NM_152280.2	GI:31377588	go_component: synapse; go_component: membrane; go_component: synaptic vesicle; go_component: integral to membrane; go_function: calcium ion binding; go_function: transporter activity; go_process: transport	synaptotagmin 12	249	TRUE	1:154095629-154096250
GeneID:55080	TAPBPL	cg20935106	0.451041	0.495226	0.610622	0.583866	0.598322	0.662013	0.648989	0.668876	0.0590268	0.149727	0.0515464	0.0512615	0.0655066	0.0579308	0.0808756	0.0552672	6431490	TAPBPR; TAPBP-R; FLJ10143;	NM_018009.3	GI:34222333	TAP binding protein related; go_component: microsome; go_component: integral to membrane; go_component: endoplasmic reticulum	TAP binding protein-like	21	FALSE
GeneID:83874	TBC1D10A	cg27060381	0.541695	0.540255	0.472441	0.529434	0.603834	0.651431	0.58375	0.617306	0.0708627	0.0635132	0.067142	0.0753769	0.0798619	0.0409414	0.10922	0.0392683	29053363	EPI64; TBC1D10; dJ130H16.1; AC004997.C22.2;	NM_031937.1	GI:13994321	TBC/rabGAP domain-containing microvillar protein; binds to first PDZ domains of EBP50 and E3KARP; EBP50-PDZ interactor of 64 kD; H_DJ130H16.1b; WUGSC:H_DJ130H16.1b; H_DJ130H16.1a; WUGSC:H_DJ130H16.1a; match to ESTs Z43979 (NID:g573097); R19699 (NID:g774333); T59198 (NID:g661035); and AA027979 (NID:g1494038); go_component: microvillus; go_function: catalytic activity; go_function: protein binding;…	TBC1 domain family; member 10A	469	FALSE
GeneID:50945	TBX22	cg17205788	0.799926	0.870978	0.844762	0.859603	0.860033	0.90679	0.871994	0.904314	0.590568	0.279647	0.0919115	0.367299	0.319901	0.452468	0.50478	0.565302	79163723	CPX; TBXX; dJ795G23.1;	NM_016954.2	GI:40316908	go_component: nucleus; go_component: nucleus; go_function: transcription factor activity; go_function: transcription factor activity; go_process: transcription; go_process: development; go_process: regulation of transcription; DNA-dependent; go_process: regulation of transcription; DNA-dependent	T-box 22	675	FALSE
GeneID:7015	TERT	cg17166338	0.862042	0.884914	0.797172	0.7875	0.84303	0.851141	0.836129	0.832376	0.0251698	0.234988	0.322406	0.421372	0.382505	0.510517	0.381333	0.336564	1348969	TP2; TRT; EST2; TCS1; hEST2;	NM_198253.1	GI:38201697	isoform 3 is encoded by transcript variant 3; telomerase catalytic subunit; go_component: nucleus; go_component: chromosome; telomeric region; go_component: telomerase holoenzyme complex; go_function: DNA binding; go_function: RNA binding; go_function: transferase activity; go_function: telomeric DNA binding; go_function: RNA-directed DNA polymerase activity; go_function: telomeric template RNA r…	telomerase reverse transcriptase isoform 3	810	TRUE	5:1345899-1349472
GeneID:54997	TESC	cg06750167	0.496118	0.544572	0.584906	0.606061	0.618577	0.629114	0.663577	0.7214	0.166667	0.0977327	0	0.193473	0.107788	0	0.259714	0.12585	116022841	TSC; FLJ20607;	NM_017899.1	GI:8923562	go_function: calcium ion binding; go_function: protein binding	tescalcin	1021	FALSE
GeneID:83639	TEX101	cg21491308	0.812988	0.866533	0.808761	0.789668	0.658847	0.892634	0.887115	0.898676	0.121387	0.106347	0.221032	0.40788	0.486173	0.452742	0.525424	0.217244	48584666	GTPR867; MGC4766; NYD-SP8; PRO1884;	NM_031451.3	GI:20127665	scleroderma-associated autoantigen; testis-specific protein TES101RP; go_function: receptor activity	testis expressed sequence 101	63	FALSE
GeneID:7032	TFF2	cg12456510	0.965441	0.886308	0.878763	0.900773	0.892371	0.96739	0.949757	0.91552	0.281666	0.315619	0.0336391	0.274234	0.141016	0.384601	0.258257	0.229145	42644424	SP; SML1;	NM_005423.3	GI:48928025	spasmolysin; spasmolytic protein 1; go_process: digestion; go_process: digestion; go_process: defense response	trefoil factor 2 precursor	248	FALSE
GeneID:7033	TFF3	cg04806409	0.964126	0.916179	0.906238	0.928848	0.929222	0.9688	0.95875	0.94786	0.0420729	0.34706	0.0616969	0.274289	0.439969	0.0428018	0.899312	0.112779	42608574	ITF; TFI; HITF; hP1.B;	NM_003226.2	GI:48928026	intestinal trefoil factor; secretory protein; trefoil factor 3; HITF; human intestinal trefoil factor; go_component: extracellular region; go_process: digestion; go_process: digestion; go_process: defense response	trefoil factor 3 precursor	201	FALSE
GeneID:7043	TGFB3	cg08615333	0.822881	0.822495	0.732151	0.714685	0.772109	0.849681	0.734126	0.810896	0.130054	0.372267	0.0544659	0.0943098	0.23117	0.103084	0.845997	0.0894338	75517166	FLJ16571; TGF-beta3;	NM_003239.1	GI:4507464	transforming growth factor-beta 3; go_function: growth factor activity; go_function: transforming growth factor beta receptor binding; go_process: cell growth; go_process: cell proliferation; go_process: cell-cell signaling; go_process: organ morphogenesis; go_process: signal transduction; go_process: regulation of progression through cell cycle	transforming growth factor; beta 3	76	FALSE
GeneID:91937	TIMD4	cg18994063	0.864703	0.879973	0.789553	0.78046	0.747623	0.903439	0.828217	0.892268	0.311811	0.0592558	0.0146721	0.0635128	0.014021	0.239769	0.287268	0.298913	156322277		NM_138379.1	GI:19923904		T-cell immunoglobulin and mucin domain containing 4	567	FALSE
GeneID:114609	TIRAP	cg26202340	0.318035	0.434347	0.335154	0.282398	0.291512	0.355728	0.354586	0.33655	0.0865585	0.13035	0.0552696	0.0636533	0.0445127	0.066358	0.306482	0.0490088	125657567	Mal; wyatt; FLJ42305;	NM_052887.2	GI:22547217	isoform a is encoded by transcript variant 1; Toll-interleukin 1 receptor (TIR) domain-containing adaptor protein; adapter protein wyatt; MyD88 adapter-like protein; TIR domain-containing adapter protein; Toll-interleukin 1 receptor (TIR) domain-containing adapter protein; Toll-like receptor adaptor protein; go_component: membrane; go_function: protein binding; go_function: protein binding; go_fu…	Toll-interleukin 1 receptor domain-containing adaptor protein isoform a	645	TRUE	11:125657511-125658777
GeneID:93643	TJAP1	cg00229387	0.631008	0.622395	0.756069	0.806046	0.820003	0.812136	0.73024	0.750126	0.385433	0.600145	0.0477835	0.0849341	0.225344	0.201399	0.3552	0.13383	43553920	PILT; TJP4; RP3-337H4.1; DKFZp686F06131;	NM_080604.1	GI:18079315	protein incorporated later into tight junctions; go_component: Golgi stack; go_component: tight junction; go_function: protein binding	tight junction protein 4 (peripheral)	631	FALSE
GeneID:7098	TLR3	cg12697789	0.343344	0.434684	0.546429	0.55832	0.54454	0.731519	0.674645	0.754496	0.102729	0.101754	0.0124904	0.0265384	0.00446279	0.00950538	0.0996917	0.104377	187227419	CD283;	NM_003265.2	GI:19718735	go_component: membrane; go_component: integral to plasma membrane; go_function: double-stranded RNA binding; go_function: transmembrane receptor activity; go_process: inflammatory response; go_process: detection of virus; go_process: innate immune response; go_process: signal transduction; go_process: signal transduction; go_process: hyperosmotic response; go_process: defense response to bacteria…	toll-like receptor 3	116	FALSE
GeneID:7099	TLR4	cg05429895	0.569623	0.577992	0.873289	0.819815	0.857217	0.968259	0.936027	0.940313	0.104496	0.15778	0.0322675	0.290673	0.589366	0.040507	0.0555556	0.0746089	119506461	TOLL; hToll;	NM_003266.2	GI:19924147	isoform C is encoded by transcript variant 3; homolog of Drosophila toll; go_component: membrane; go_component: integral to plasma membrane; go_component: lipopolysaccharide receptor complex; go_function: protein binding; go_function: lipopolysaccharide binding; go_function: transmembrane receptor activity; go_function: transmembrane receptor activity; go_process: detection of fungi; go_process: …	toll-like receptor 4 isoform C	56	FALSE
GeneID:79073	TMEM109	cg10735607	0.948475	0.981689	0.926771	0.930702	0.927949	0.977541	0.972522	0.970842	0.135051	0.307417	0.0127101	0.449246	0.00381831	0.0856893	0.0831498	0.11129	60437091	MGC5508;	NM_024092.1	GI:13129091	synonym: MGC5508	hypothetical protein LOC79073	1162	TRUE	11:60436776-60437102
GeneID:375346	TMEM110	cg22101147	0.352351	0.251539	0.316633	0.317221	0.353417	0.319028	0.356094	0.422479	0.0836735	0.0178921	0.000300391	0.0635735	0.0376783	0.00340909	0.0391722	0.0578778	52906986	MGC52022;	NM_198563.1	GI:38348401	synonym: MGC52022	hypothetical protein LOC375346	399	TRUE	3:52906071-52907002
GeneID:338773	TMEM119	cg22836470	0.659007	0.656395	0.748875	0.736139	0.750155	0.800107	0.772567	0.754273	0.0637051	0.179598	0.311958	0.265566	0.0452517	0.0570429	0.633041	0.0666195	107515906		NM_181724.1	GI:32171198		hypothetical protein LOC338773	7	FALSE
GeneID:131616	TMEM42	cg16615211	0.914717	0.907429	0.695253	0.74189	0.755245	0.818347	0.689857	0.799975	0.297491	0.530211	0.07173	0.262435	0.269934	0.1575	0.501529	0.147854	44877937	MGC29956;	NM_144638.1	GI:21389472	go_component: integral to membrane	transmembrane protein 42	475	TRUE	3:44877538-44879065
GeneID:149345	TMEM58	cg26203861	0.514072	0.53782	0.683415	0.610858	0.674361	0.706218	0.657395	0.651304	0.0519847	0.314254	0.0446435	0.0985348	0.168169	0.142519	0.410675	0.0969489	200125284	C1orf40; MGC129813;	NM_198149.1	GI:39930574	synonyms: C1orf40; MGC129813	transmembrane protein 58	629	TRUE	1:200125087-200125301
GeneID:137835	TMEM71	cg20955688	0.635353	0.674913	0.754555	0.753996	0.826188	0.813194	0.792019	0.761482	0.033195	0.0652624	0.0259143	0.0300689	0.0783245	0.13941	0.0301069	0.0341494	133842071	FLJ33069;	NM_144649.1	GI:21389524	synonym: FLJ33069	hypothetical protein LOC137835	61	FALSE
GeneID:29766	TMOD3	cg19686152	0.875008	0.850327	0.829634	0.852475	0.863286	0.872773	0.864008	0.886362	0.335554	0.501734	0.457086	0.569945	0.477344	0.415457	0.595595	0.390176	49908834	UTMOD;	NM_014547.3	GI:34222315	go_component: cytoskeleton; go_component: F-actin capping protein complex; go_function: actin binding; go_function: tropomyosin binding; go_function: tropomyosin binding	tropomodulin 3 (ubiquitous)	347	FALSE
GeneID:164656	TMPRSS6	cg21271753	0.708128	0.626981	0.825954	0.800168	0.816885	0.852383	0.911681	0.876587	0.0384388	0.0410548	0.00636311	0.0459498	0.0373712	0.0148694	0.508111	0.0668185	35829397		NM_153609.2	GI:56682967	membrane-bound mosaic serine proteinase matriptase-2; transmembrane serine protease 6; type II transmembrane serine protease 6; go_component: membrane; go_component: integral to membrane; go_function: peptidase activity; go_function: serine-type endopeptidase activity; go_function: serine-type endopeptidase activity; go_process: proteolysis; go_process: proteolysis; go_process: angiogenesis; go_p…	transmembrane protease; serine 6	242	FALSE
GeneID:8764	TNFRSF14	cg05360220	0.742221	0.693792	0.773101	0.684778	0.750406	0.816835	0.796804	0.790456	0.0480327	0.378114	0.0792403	0.131394	0.0475012	0.0472639	0.22053	0.0759669	2486381	TR2; ATAR; HVEA; HVEM; LIGHTR;	NM_003820.2	GI:23200040	HVEM; member of TNF/NGF receptor family; herpesvirus entry mediator; CD40-like protein precursor; tumor necrosis factor receptor-like gene2; herpesvirus entry mediator A; go_component: membrane; go_component: integral to plasma membrane; go_function: receptor activity; go_function: protein binding; go_function: protein binding; go_function: protein binding; go_function: transmembrane receptor act…	tumor necrosis factor receptor superfamily; member 14 precursor	232	FALSE
GeneID:55504	TNFRSF19	cg06150803	0.52938	0.545563	0.707071	0.646911	0.709452	0.838407	0.766184	0.863473	0.0722543	0.338033	0.151119	0.212365	0.17146	0.0688255	0.129514	0.0798246	23042257	TAJ; TROY; TRADE; TAJ-alpha;	NM_018647.2	GI:23238201	isoform 1 precursor is encoded by transcript variant 1; toxicity and JNK inducer; go_component: integral to membrane; go_function: receptor activity; go_function: protein binding; go_function: tumor necrosis factor receptor activity; go_process: apoptosis; go_process: JNK cascade; go_process: induction of apoptosis	tumor necrosis factor receptor superfamily; member 19 isoform 1 precursor	466	FALSE
GeneID:7293	TNFRSF4	cg22335801	0.928583	0.934919	0.927054	0.949507	0.959749	0.973551	0.951149	0.944718	0.027871	0.676163	0.00569198	0.43811	0.0290873	0.0962753	0.646124	0.0506687	1138954	OX40; ACT35; CD134; TXGP1L;	NM_003327.2	GI:23312366	tax-transcriptionally activated glycoprotein 1 receptor; CD134 antigen; ATC35 antigen; OX40 antigen; OX40 homologue; lymphoid activation antigene ACT35; OX40 cell surface antigen; go_component: membrane; go_component: integral to plasma membrane; go_function: receptor activity; go_function: tumor necrosis factor receptor activity; go_process: immune response	tumor necrosis factor receptor superfamily; member 4 precursor	421	TRUE	1:1138837-1139104
GeneID:10673	TNFSF13B	cg09158314	0.760806	0.77077	0.787895	0.78678	0.794464	0.849617	0.804604	0.838717	0.0522565	0.155073	0.0391011	0.237378	0.415426	0.0536648	0.0494297	0.0607057	107720151	BAFF; BLYS; CD257; TALL1; THANK; ZTNF4; TALL-1; TNFSF20; delta BAFF;	NM_006573.3	GI:23510443	tumor necrosis factor (ligand) superfamily; member 20; B-lymphocyte stimulator; tumor necrosis factor-like protein ZTNF4; DTL precursor; ApoL related ligand TALL-1; B-cell activating factor; TNF and ApoL-related leukocyte expressed ligand 1; TNF homolog that activates apoptosis; dendritic cell-derived TNF-like molecule; go_component: membrane; go_component: extracellular space; go_component: solu…	tumor necrosis factor (ligand) superfamily; member 13b	173	FALSE
GeneID:85456	TNKS1BP1	cg24855780	0.792744	0.81443	0.92109	0.928311	0.939827	0.977199	0.956418	0.966075	0.0537428	0.334053	0.0242609	0.0538971	0.681408	0.0269904	0.527358	0.0433272	56845942	TAB182; KIAA1741;	NM_033396.1	GI:20270211	go_component: chromosome; go_component: nucleus; go_component: cytoplasm; go_component: nuclear telomeric heterochromatin; go_function: enzyme binding; go_function: ankyrin binding; go_process: telomerase-dependent telomere maintenance	tankyrase 1-binding protein of 182 kDa	305	FALSE
GeneID:51002	TPRKB	cg22338307	0.530089	0.629379	0.372125	0.357828	0.342361	0.4056	0.535259	0.380271	0.0827402	0.0729666	0.0224485	0.0747741	0.0264475	0.0501894	0.059375	0.119768	73818276	CGI-121;	NM_016058.1	GI:7705589	go_component: cytosol; go_component: cytosol; go_component: nucleus; go_component: nucleus; go_function: protein binding; go_function: protein kinase binding; go_process: protein catabolism	PRPK (p53-related protein kinase)-binding protein	255	TRUE	2:73817400-73818616
GeneID:25823	TPSG1	cg13997068	0.86585	0.866182	0.901077	0.901115	0.925581	0.919584	0.918386	0.931052	0.350403	0.63025	0.666846	0.606732	0.445213	0.398872	0.735605	0.423657	1215786	TMT; trpA; PRSS31;	NM_012467.2	GI:63079706	mast cell tryptase; mast cell protease II; skin tryptase; lung tryptase; pituitary tryptase; gamma II; go_component: integral to plasma membrane; go_function: trypsin activity; go_function: chymotrypsin activity; go_process: proteolysis	transmembrane tryptase preproprotein	531	FALSE
GeneID:54210	TREM1	cg06196379	0.564137	0.623286	0.758319	0.743721	0.792027	0.844392	0.753412	0.788956	0.0425638	0.204633	0.0758039	0.278401	0.342118	0.15973	0.409006	0.0492308	41362863	TREM-1;	NM_018643.2	GI:31543823	triggering-receptor TREM1; go_component: plasma membrane; go_component: integral to membrane; go_function: receptor activity; go_process: humoral immune response; go_process: intracellular signaling cascade	triggering receptor expressed on myeloid cells 1	428	FALSE
GeneID:10475	TRIM38	cg22502502	0.85477	0.845021	0.525735	0.51417	0.564007	0.867637	0.736023	0.757245	0.0663507	0.304055	0.0462391	0.186398	0	0.00501959	0.1059	0.0923077	26070546	RNF15; RORET; MGC8946;	NM_006355.2	GI:24497622	Ro/SSA ribonucleoprotein homolog; ring finger protein 15; zinc-finger protein RoRet; go_component: ubiquitin ligase complex; go_function: zinc ion binding; go_function: metal ion binding; go_function: signal transducer activity; go_function: ubiquitin-protein ligase activity; go_process: protein ubiquitination; go_process: positive regulation of I-kappaB kinase/NF-kappaB cascade	tripartite motif-containing 38	504	FALSE
GeneID:79097	TRIM48	cg07330329	0.493314	0.530255	0.441584	0.449244	0.484375	0.730564	0.644444	0.632993	0.104348	0.0140769	0.0286478	0.0555556	0.0129269	0.0608454	0.0784103	0.231144	54785344	RNF101; MGC4827;	NM_024114.2	GI:34147361	go_component: ubiquitin ligase complex; go_function: zinc ion binding; go_function: metal ion binding; go_function: ubiquitin-protein ligase activity; go_process: protein ubiquitination	hypothetical protein LOC79097	890	FALSE
GeneID:378108	TRIM50C	cg03882305	0.984946	0.986823	0.825861	0.937116	0.883031	0.964377	0.872083	0.886047	0.177564	0.4442	0.0137664	0.309704	0.0622443	0.257579	0.0833948	0.322592	72077882		NM_198853.1	GI:38524611	go_component: ubiquitin ligase complex; go_function: zinc ion binding; go_function: metal ion binding; go_function: ubiquitin-protein ligase activity; go_process: protein ubiquitination	hypothetical protein LOC378108	51	TRUE	7:72077471-72078733
GeneID:84767	TRIM51	cg04962134	0.827738	0.792212	0.789214	0.789702	0.78363	0.842282	0.843575	0.795455	0.547583	0.500249	0.424064	0.515998	0.689605	0.639258	0.606584	0.563748	55409886	MGC10977;	NM_032681.1	GI:14249255	synonym: MGC10977	hypothetical protein LOC84767	146	FALSE
GeneID:84676	TRIM63	cg16051685	0.94387	0.860451	0.917033	0.903245	0.915675	0.962901	0.901998	0.945294	0.674367	0.554064	0.536198	0.605817	0.421188	0.56919	0.756798	0.711567	26266670	IRF; SMRZ; MURF1; MURF2; RNF28; FLJ32380;	NM_032588.2	GI:19924162	striated muscle RING zinc finger protein; muscle specific ring finger protein 2; iris ring finger protein; ring finger protein 28; go_component: nucleus; go_component: cytoplasm; go_component: microtubule; go_component: ubiquitin ligase complex; go_function: zinc ion binding; go_function: metal ion binding; go_function: signal transducer activity; go_function: ubiquitin-protein ligase activity; g…	muscle specific ring finger protein 1	38	FALSE
GeneID:26133	TRPC4AP	cg11277126	0.466033	0.539832	0.366264	0.405043	0.515818	0.514564	0.491605	0.461635	0.0826592	0.15665	0.203519	0.23635	0.172271	0.037021	0.0363865	0.0405106	33144606	TRUSS; TRRP4AP; C20orf188;	NM_015638.2	GI:41872428	isoform a is encoded by transcript variant 1; TRP4-associated protein; tumor necrosis factor receptor-associated ubiquitous scaffolding and signaling protein; short transient receptor potential channel 4 associated protein; go_component: cytosol; go_component: endoplasmic reticulum lumen; go_function: TAP1 binding; go_function: ATP binding; go_function: TAP2 binding; go_function: tapasin binding;…	TRPC4-associated protein isoform a	327	TRUE	20:33143574-33144850
GeneID:7226	TRPM2	cg08191854	0.915009	0.924782	0.850257	0.874829	0.875438	0.93262	0.914516	0.904196	0.039059	0.178835	0.26056	0.500794	0.554571	0.0233142	0.685405	0.0313516	44597722	KNP3; EREG1; TRPC7; LTRPC2; NUDT9H; NUDT9L1;	NM_001001188.3	GI:67906811	isoform SSF-TRPM2 is encoded by transcript variant S; transient receptor potential channel 7; long transient receptor potential channel 2; estrogen responsive element associated gene 1; go_component: membrane; go_component: integral to plasma membrane; go_function: hydrolase activity; go_function: sodium ion binding; go_function: calcium ion binding; go_function: calcium channel activity; go_func…	transient receptor potential cation channel; subfamily M; member 2 isoform SSF-TRPM2	190	FALSE
GeneID:136541	TRY1	cg10466917	0.862743	0.806295	0.650424	0.610209	0.690335	0.860042	0.800499	0.809863	0.217391	0.0194096	0.185695	0.116209	0.264945	0.0707746	0.167488	0.311966	141604926	TRYX3; UNQ2540; FLJ16649; MGC35022;	NM_001001317.1	GI:48255914	go_function: trypsin activity; go_function: chymotrypsin activity; go_process: proteolysis and peptidolysis	trypsin X3	579	FALSE
GeneID:10103	TSPAN1	cg26294850	0.675827	0.476278	0.839474	0.826764	0.843561	0.873791	0.870996	0.860133	0.0577543	0.0456749	0.0819988	0.0848875	0.12756	0.0701951	0.0344828	0.0434269	46418284	NET-1; TSPAN-1; 9030418M05Rik; RP11-322N21.1;	NM_005727.2	GI:21264577	tetraspan NET-1; tetraspanin TM4-C; tetraspan TM4SF; tetraspan 1 (TSPAN-1); go_component: integral to membrane; go_process: cell adhesion; go_process: cell motility; go_process: cell proliferation	tetraspan 1	515	FALSE
GeneID:55001	TTC22	cg22130834	0.385059	0.424531	0.321907	0.235925	0.321001	0.308258	0.305676	0.318304	0.02723	0.0566994	0.0226135	0.0383261	0.0295918	0.0273088	0.124658	0.0233775	55039634	FLJ20619;	NM_017904.1	GI:8923572	go_function: binding	hypothetical protein LOC55001	175	TRUE	1:55038749-55039824
GeneID:10587	TXNRD2	cg23268677	0.384457	0.516679	0.929713	0.954209	0.940928	0.86789	0.64134	0.653396	0.0433142	0.0448899	0.0332157	0.0246286	0.0343607	0.0221947	0.0575656	0.0720948	18309097	TR; TR3; SELZ; TRXR2; TR-BETA;	NM_145747.1	GI:22035667	isoform 2 is encoded by transcript variant 2; thioredoxin reductase 3; selenoprotein Z; thioredoxin reductase beta; go_component: mitochondrion; go_function: FAD binding; go_function: selenium binding; go_function: disulfide oxidoreductase activity; go_function: thioredoxin-disulfide reductase activity; go_function: oxidoreductase activity; acting on NADH or NADPH; disulfide as acceptor; go_proce…	thioredoxin reductase 2 isoform 2	418	TRUE	22:18308988-18309652
GeneID:10054	UBA2	cg22096513	0.292639	0.323081	0.327424	0.296832	0.298317	0.290545	0.306056	0.382172	0.167513	0.137193	0.0251163	0.0234665	0.0347443	0.0130429	0.079693	0.0550059	39610842	SAE2; HRIHFB2115;	NM_005499.2	GI:50592990	go_function: ATP binding; go_function: ligase activity; go_function: nucleotide binding; go_function: enzyme activator activity; go_function: ubiquitin activating enzyme activity; go_function: ubiquitin-like activating enzyme activity; go_process: ubiquitin cycle	SUMO-1 activating enzyme subunit 2	266	TRUE	19:39610823-39612059
GeneID:53347	UBASH3A	cg13578652	0.889126	0.885097	0.851749	0.839209	0.834612	0.921031	0.926441	0.91852	0.376426	0.20897	0.349161	0.575055	0.596834	0.400335	0.652952	0.466036	42696932	TULA;	NM_018961.2	GI:49640012	long form is encoded by transcript variant 1; T-cell ubiquitin ligand protein; go_component: nucleus; go_function: catalytic activity; go_process: metabolism	ubiquitin associated and SH3 domain containing; A long form	156	FALSE
GeneID:10537	UBD	cg07326586	0.907284	0.892154	0.671429	0.689702	0.751669	0.875544	0.853211	0.887125	0.0971338	0	0.00111185	0.129261	0.186736	0.036215	0.105485	0.404185	29636098	FAT10; UBD-3;	NM_006398.2	GI:50355987	go_process: proteolysis; go_process: ubiquitin cycle; go_process: antimicrobial humoral response (sensu Vertebrata)	diubiquitin	417	FALSE
GeneID:7318	UBE1L	cg16970828	0.656623	0.603246	0.714221	0.733003	0.755015	0.80685	0.770187	0.716362	0.0369023	0.0630705	0.0507697	0.0257189	0.067803	0.0369962	0.0277221	0.0394031	49826357	D8; UBE2; MGC12713;	NM_003335.2	GI:38045947	ubiquitin-activating enzyme-2; ubiquitin-activating enzyme E1 homolog; ubiquitin-activating enzyme E1-related protein; go_function: ATP binding; go_function: ligase activity; go_function: nucleotide binding; go_function: enzyme activator activity; go_function: ubiquitin activating enzyme activity; go_function: ubiquitin conjugating enzyme activity; go_function: ubiquitin-like activating enzyme ac…	ubiquitin-activating enzyme E1-like	38	FALSE
GeneID:7318	UBE1L	cg09874127	0.575889	0.555538	0.668323	0.707707	0.717579	0.709643	0.66575	0.675031	0.0562822	0.0646111	0.0356324	0.0511964	0.0509885	0.0245103	0.0652898	0.0516746	49826443	D8; UBE2; MGC12713;	NM_003335.2	GI:38045947	ubiquitin-activating enzyme-2; ubiquitin-activating enzyme E1 homolog; ubiquitin-activating enzyme E1-related protein; go_function: ATP binding; go_function: ligase activity; go_function: nucleotide binding; go_function: enzyme activator activity; go_function: ubiquitin activating enzyme activity; go_function: ubiquitin conjugating enzyme activity; go_function: ubiquitin-like activating enzyme ac…	ubiquitin-activating enzyme E1-like	48	FALSE
GeneID:51619	UBE2D4	cg15262984	0.81128	0.803049	0.608653	0.678515	0.675435	0.449963	0.467606	0.452642	0.0198347	0.132294	0.0254687	0.0869366	0.0266781	0.0191918	0.213489	0.0232197	43932173	HBUCE1;	NM_015983.2	GI:19549332	ubiquitin-conjugating enzyme HBUCE1; go_function: ligase activity; go_function: protein binding; go_function: ubiquitin-protein ligase activity; go_process: ubiquitin cycle	ubiquitin-conjugating enzyme E2D 4 (putative)	399	TRUE	7:43932157-43933072
GeneID:140739	UBE2F	cg16354207	0.252965	0.143583	0.406842	0.388539	0.454098	0.374715	0.412632	0.341035	0.042044	0.0536453	0.0142516	0.0731491	0.030786	0.00269071	0.0764647	0.0400314	238539647	NCE2; MGC18120;	NM_080678.1	GI:18087856	go_function: ligase activity; go_function: ubiquitin-like activating enzyme activity; go_process: ubiquitin cycle	NEDD8-conjugating enzyme	792	TRUE	2:238539370-238541230
GeneID:83549	UCK1	cg07957491	0.933943	0.93931	0.747401	0.796697	0.742005	0.854776	0.791916	0.845503	0.180908	0.524245	0.135192	0.154234	0.155814	0.0803896	0.337959	0.169374	133397011	URK1; FLJ12255; RP11-334J6.5;	NM_031432.1	GI:13899252	go_function: ATP binding; go_function: kinase activity; go_function: nucleotide binding; go_function: transferase activity; go_function: uridine kinase activity; go_process: biosynthesis	uridine-cytidine kinase 1	535	TRUE	9:133395659-133397715
GeneID:90226	UCN2	cg05125838	0.791881	0.751801	0.834715	0.843518	0.863601	0.878523	0.845421	0.891408	0.100788	0.191675	0.205447	0.412825	0.0297678	0.33033	0.021116	0.0746458	48576589	SRP; URP; UCNI; UCN-II;	NM_033199.3	GI:63053518	stresscopin-related peptide; urocortin II; urocortin-related peptide; go_component: extracellular region; go_function: hormone activity; go_process: digestion; go_process: cAMP biosynthesis; go_process: response to stress	urocortin 2 preproprotein	384	FALSE
GeneID:114131	UCN3	cg20587968	0.896141	0.889414	0.861467	0.890487	0.912357	0.942332	0.939801	0.917667	0.10156	0.325222	0.480457	0.529089	0.519245	0.4424	0.689297	0.369146	5396423	SCP; SPC; UCNIII; FLJ21665; MGC119002;	NM_053049.2	GI:45238844	urocortin III; stresscopin; go_function: hormone activity	urocortin 3 preproprotein	553	TRUE	10:5396354-5396598
GeneID:114131	UCN3	cg26644395	0.863306	0.832003	0.602857	0.676292	0.750281	0.866933	0.790904	0.853788	0.0494418	0.0714836	0.0568915	0.471599	0.294129	0.20366	0.327692	0.143653	5397020	SCP; SPC; UCNIII; FLJ21665; MGC119002;	NM_053049.2	GI:45238844	urocortin III; stresscopin; go_function: hormone activity	urocortin 3 preproprotein	44	TRUE	10:5396811-5397265
GeneID:80761	UPK3B	cg19384697	0.275992	0.397011	0.731266	0.649941	0.713346	0.666277	0.695678	0.678103	0.0700905	0.182887	0.082048	0.100648	0.083455	0.0703098	0.227006	0.11382	75977858	P35; UPIIIb; FLJ32198; MGC10902;	NM_030570.2	GI:33149302	isoform a is encoded by transcript variant 1; uroplakin IIIb; go_component: integral to membrane; go_component: endoplasmic reticulum	uroplakin 3B isoform a	177	FALSE
GeneID:151887	URB	cg02905245	0.34075	0.40226	0.586612	0.543935	0.567883	0.63131	0.613297	0.57684	0.070626	0.0341726	0.029848	0.0273705	0.0327334	0.0328689	0.0560606	0.0681818	113842342	DRO1; SSG1;	NM_199511.1	GI:41152073	synonyms: DRO1; SSG1	steroid-sensitive protein 1	325	FALSE
GeneID:9098	USP6	cg12954718	0.838591	0.831814	0.790902	0.822343	0.800273	0.852379	0.810721	0.820585	0.356609	0.177991	0.228631	0.320104	0.342217	0.42777	0.345957	0.578187	4972090	HRP1; TRE2; TRE17; Tre-2;	NM_004505.1	GI:4758563	ubiquitin specific protease 6 (Tre-2 oncogene); hyperpolymorphic gene 1; tre-2 oncogene; CDH11/USP6 fusion oncogene; ubiquitin-specific protease USP6; ZNF9/USP6 fusion; COL1A1/USP6 fusion; THRAP150/USP6 fusion; OMD/USP6 fusion; go_component: lysosome; go_function: peptidase activity; go_function: nucleic acid binding; go_function: ubiquitin thiolesterase activity; go_function: cysteine-type endop…	ubiquitin specific protease 6	321	FALSE
GeneID:7874	USP7	cg12914014	0.875757	0.863973	0.777814	0.809715	0.801394	0.872063	0.847264	0.855785	0.0901379	0.70521	0.408849	0.393873	0.482187	0.284096	0.66508	0.309859	8965866	TEF1; HAUSP;	NM_003470.1	GI:4507856	Herpes virus-associated ubiquitin-specific protease; Ubiquitin-specific protease-7; herpes virus-associated; go_component: nucleus; go_function: peptidase activity; go_function: protein binding; go_function: ubiquitin thiolesterase activity; go_function: cysteine-type endopeptidase activity; go_function: cysteine-type endopeptidase activity; go_process: ubiquitin cycle; go_process: ubiquitin-depe…	ubiquitin specific protease 7 (herpes virus-associated)	1024	TRUE	16:8963418-8965886
GeneID:7441	VPREB1	cg18441959	0.374663	0.495303	0.59661	0.641618	0.71601	0.605128	0.561049	0.469723	0.0572864	0.0264195	0	0.082194	0.0913213	0.0727612	0.0601124	0.257233	20929332	IGI; IGVPB; VPREB;	NM_007128.2	GI:18379350	immunoglobulin iota chain; CD179a; go_component: extracellular region; go_function: antigen binding; go_process: immune response	immunoglobulin iota chain preproprotein	132	FALSE
GeneID:57617	VPS18	cg02071305	0.479879	0.431707	0.325754	0.354848	0.294125	0.398694	0.340697	0.347097	0.0406442	0.310972	0.034037	0.0419016	0.0431748	0.0544155	0.157437	0.0690389	38973265	KIAA1475;	NM_020857.2	GI:42544225	go_component: membrane; go_function: zinc ion binding; go_function: metal ion binding; go_process: protein transport	vacuolar protein sorting 18	655	TRUE	15:38972920-38973272
GeneID:155368	WBSCR27	cg02237119	0.767798	0.793231	0.469448	0.547657	0.530215	0.734266	0.630402	0.666776	0.0577708	0.295251	0.0587276	0.129464	0.144299	0.111577	0.271957	0.10392	72894350	MGC40131;	NM_152559.2	GI:30795189	synonym: MGC40131	Williams-Beuren syndrome chromosome region 27	441	FALSE
GeneID:9391	WDR39	cg13672342	0.694686	0.747782	0.685493	0.759804	0.794091	0.857827	0.79449	0.856515	0.0625652	0.54715	0.022544	0.373192	0.333031	0.129932	0.330744	0.113049	96294273	CIAO1;	NM_004804.2	GI:38570089	WD40 protein Ciao1; go_component: nucleus; go_process: positive regulation of cell proliferation; go_process: regulation of transcription from RNA polymerase II promoter	WD repeat domain 39	1338	FALSE
GeneID:22911	WDR47	cg19695867	0.8796	0.84968	0.674304	0.696552	0.712919	0.887703	0.804783	0.822675	0.169811	0.757282	0.0533516	0.0535479	0.0676302	0	0.243363	0.0894309	109386913	KIAA0893;	NM_014969.3	GI:34222316	synonym: KIAA0893	WD repeat domain 47	655	TRUE	1:109386911-109387202
GeneID:79228	WDR58	cg21275690	0.374462	0.439396	0.367693	0.388361	0.413825	0.505833	0.492422	0.452398	0.103792	0.123011	0.0332391	0.0497093	0.282638	0.064365	0.0402612	0.163587	3012971	MGC2655;	NM_024339.2	GI:31543163	go_function: kinase activity	WD repeat domain 58	1123	FALSE
GeneID:58189	WFDC1	cg04195127	0.446356	0.440271	0.714557	0.59761	0.705769	0.923659	0.833756	0.834011	0.053594	0.0299036	0.0279318	0.0350637	0.0167773	0.0278329	0.0725436	0.0821678	82886220	PS20;	NM_021197.2	GI:18379352	WAP four-disulfide core domain 1 homolog (mouse); prostate stromal protein ps20; go_component: extracellular space; go_function: serine-type endopeptidase inhibitor activity; go_process: negative regulation of cell growth	WAP four-disulfide core domain 1 precursor	318	TRUE	16:82886018-82886244
GeneID:280664	WFDC10B	cg00690280	0.911234	0.91865	0.752759	0.717391	0.726946	0.877376	0.866888	0.845902	0.112994	0.00110413	0.0946048	0.24931	0.331117	0.169748	0.156035	0.531874	43766147	WAP12;	NM_172006.2	GI:31563539	isoform a precursor is encoded by transcript variant 1; protease inhibitor WAP12	WAP four-disulfide core domain 10B isoform a precursor	925	FALSE
GeneID:54915	YTHDF1	cg24092253	0.591481	0.50858	0.538081	0.572994	0.602694	0.518915	0.506993	0.563983	0.0873217	0.216991	0.109933	0.138871	0.0703556	0.0592774	0.470746	0.0763281	61318544	C20orf21; FLJ20391;	NM_017798.2	GI:31377749	YTH domain family 1	YTH domain family; member 1	561	TRUE	20:61317042-61318637
GeneID:29800	ZDHHC1	cg14440934	0.786224	0.75665	0.619666	0.607877	0.616142	0.819781	0.83981	0.747677	0.132029	0.198647	0.0998127	0.134461	0.134393	0.109591	0.14658	0.137615	66008192	ZNF377; C16orf1; HSU90653;	NM_013304.1	GI:24307962	DHHC-domain-containing cysteine-rich protein; go_component: membrane; go_component: integral to membrane; go_function: DNA binding; go_function: zinc ion binding; go_function: metal ion binding; go_function: protein binding; go_function: transferase activity; go_function: acyltransferase activity; go_process: biological process unknown	zinc finger; DHHC domain containing 1	314	TRUE	16:66006721-66008249
GeneID:124961	ZFP3	cg04862249	0.95474	0.961304	0.82238	0.83195	0.887083	0.933674	0.928389	0.93306	0.0305206	0.177422	0.00904208	0.0660341	0.0241233	0.0224642	0.104822	0.0408784	4922968	FLJ30726;	NM_153018.1	GI:23308510	zinc finger protein homologous to Zfp-3 in mouse; go_component: nucleus; go_function: zinc ion binding; go_function: metal ion binding; go_function: nucleic acid binding	zinc finger protein-3	490	FALSE
GeneID:7539	ZFP37	cg03454353	0.958062	0.92759	0.681145	0.821957	0.817723	0.83982	0.838219	0.859855	0.0393996	0.195928	0.0328685	0.0674677	0.0515049	0.0542155	0.171596	0.0457728	114859185	FLJ38524;	NM_003408.1	GI:4507962	Zinc finger protein-37; mouse; homolog of; zinc finger protein homologous to Zfp37 in mouse; go_component: nucleus; go_function: metal ion binding; go_function: zinc ion binding; go_function: transcription factor activity; go_process: transcription; go_process: regulation of transcription; DNA-dependent	zinc finger protein 37 homolog	368	TRUE	9:114858290-114859224
GeneID:84619	ZGPAT	cg18611245	0.385485	0.345088	0.882107	0.843607	0.912324	0.899887	0.831404	0.906761	0.064433	0.103447	0.0512089	0.0503579	0.0594783	0.0252732	0.0705608	0.0448696	61808679	ZC3H9; GPATC6; ZC3HDC9; KIAA1847; MGC44880; RP4-583P15.3;	NM_032527.2	GI:31563367	isoform a is encoded by transcript variant 1; go_component: intracellular; go_function: metal ion binding; go_function: nucleic acid binding	zinc finger; CCCH-type with G patch domain isoform a	1156	TRUE	20:61808609-61811354
GeneID:23619	ZIM2	cg02793099	0.982501	0.95033	0.786272	0.922013	0.936418	0.983332	0.979185	0.97807	0.614382	0.778265	0.59405	0.600789	0.619105	0.602838	0.64135	0.572914	62041816		NT_011109.15		go_component: nucleus; go_function: DNA binding; go_function: metal ion binding; go_function: zinc ion binding; go_process: transcription; go_process: regulation of transcription; DNA-dependent	zinc finger; imprinted 2		TRUE	19:62041489-62042391
GeneID:7694	ZNF135	cg21643361	0.773258	0.764769	0.659461	0.716897	0.699067	0.741774	0.715914	0.75791	0.459423	0.32732	0.199797	0.180888	0.19525	0.128064	0.476137	0.0872715	63262131	ZNF61; pHZ-17;	NM_003436.2	GI:34419632	zinc finger protein 61; go_component: nucleus; go_component: nucleus; go_function: zinc ion binding; go_function: metal ion binding; go_function: nucleic acid binding; go_function: transcription factor activity; go_process: transcription; go_process: regulation of transcription; DNA-dependent; go_process: regulation of transcription; DNA-dependent	zinc finger protein 135 (clone pHZ-17)	293	TRUE	19:63262091-63264376
GeneID:57336	ZNF287	cg03565323	0.524005	0.521457	0.551343	0.58392	0.560671	0.548363	0.616426	0.522179	0.0822293	0.249792	0.033715	0.046354	0.0614041	0.0470697	0.0875776	0.0816512	16413591		NM_020653.1	GI:10190687	go_component: nucleus; go_function: zinc ion binding; go_function: metal ion binding; go_function: transcription factor activity; go_process: transcription; go_process: regulation of transcription; DNA-dependent	zinc finger protein 287	402	TRUE	17:16412567-16413671
GeneID:91975	ZNF300	cg19014419	0.346973	0.301956	0.226598	0.3306	0.303701	0.366375	0.250105	0.320298	0.0272764	0.0749099	0.0704467	0.0611995	0.0237638	0.0207879	0.0423046	0.0372812	150264697	DKFZp686B24204;	NM_052860.1	GI:16604251	kruppel-like zinc finger protein; go_component: nucleus; go_function: DNA binding; go_function: zinc ion binding; go_function: metal ion binding; go_process: transcription; go_process: regulation of transcription; DNA-dependent	zinc finger protein 300	113	TRUE	5:150264280-150264992
GeneID:220929	ZNF438	cg01656216	0.793902	0.834617	0.668403	0.645276	0.657729	0.824778	0.83394	0.883969	0.131034	0.0315889	0.0624041	0.0699413	0.453819	0.0855759	0.0867679	0.126428	31313716	FLJ32761; MGC126671; bA330O11.1; RP11-330O11.1;	NM_182755.1	GI:33300650	ZNF438 transcript variant 2; go_component: nucleus; go_function: zinc ion binding; go_function: metal ion binding; go_function: nucleic acid binding	ZNF438 transcript variant 3	355	FALSE
GeneID:130557	ZNF513	cg11177693	0.449172	0.348816	0.704187	0.734497	0.837383	0.813637	0.767677	0.685253	0.0536212	0.360407	0.0308187	0.165479	0.0820492	0.0287744	0.292531	0.0548486	27457567	FLJ32203; HMFT0656;	NM_144631.4	GI:47419890	go_component: nucleus; go_function: DNA binding; go_function: zinc ion binding; go_function: metal ion binding; go_process: transcription; go_process: regulation of transcription; DNA-dependent	zinc finger protein 513	470	TRUE	2:27456734-27457681
GeneID:339327	ZNF546	cg14213992	0.336287	0.481661	0.648285	0.495022	0.61839	0.587204	0.459777	0.575546	0.0240528	0.128343	0.00922615	0.0428865	0.0258933	0.0278007	0.12879	0.0216053	45195198	MGC43537;	NM_178544.2	GI:31341741	go_component: nucleus; go_function: zinc ion binding; go_function: nucleic acid binding; go_process: regulation of transcription; DNA-dependent	zinc finger protein 546	329	TRUE	19:45194206-45195268
GeneID:84527	ZNF559	cg26674132	0.490499	0.519502	0.448018	0.41697	0.559465	0.434645	0.457628	0.577007	0.22583	0.270834	0.207304	0.128277	0.203095	0.164045	0.220476	0.219174	9295637	MGC13105; Nbla00121;	NM_032497.1	GI:23618925	putative protein product of Nbla00121; go_component: nucleus; go_function: zinc ion binding; go_function: nucleic acid binding; go_process: regulation of transcription; DNA-dependent	zinc finger protein 559	291	TRUE	19:9295595-9296155
GeneID:79943	ZNF696	cg24107665	0.211974	0.347565	0.53645	0.491942	0.474674	0.644545	0.649569	0.504068	0.0654088	0.0260575	0.00722607	0	0.0108531	0.00175168	0.199812	0.071042	144444307	FLJ14129;	NM_030895.1	GI:13569857	go_component: nucleus; go_function: zinc ion binding; go_function: metal ion binding; go_function: nucleic acid binding	zinc finger protein 696	664	TRUE	8:144442733-144445591
GeneID:10320	ZNFN1A1	cg18117847	0.952129	0.928174	0.83107	0.842506	0.826241	0.940776	0.919952	0.92366	0.610838	0.260184	0.177443	0.52993	0.596521	0.27637	0.552764	0.566454	50411395	IK1; LYF1; hIk-1; IKAROS; PRO0758; Hs.54452;	NM_006060.2	GI:31657112	Ikaros (zinc finger protein); CLL-associated antigen KW-6; go_component: nucleus; go_function: DNA binding; go_function: zinc ion binding; go_function: metal ion binding; go_process: transcription; go_process: mesoderm development; go_process: regulation of transcription; DNA-dependent	zinc finger protein; subfamily 1A; 1 (Ikaros)	330	FALSE
GeneID:7784	ZP3	cg20352798	0.854383	0.778582	0.888519	0.934401	0.894361	0.894733	0.860246	0.869175	0.0392292	0.0778425	0.0115952	0.0327241	0.00976966	0.0431532	0.122586	0.0589302	75865002	ZPC; ZP3A; ZP3B; HUMZP3; ZP3-372; ZP3-424; ZP3-474;	NM_007155.4	GI:38327648	zona pellucida glycoprotein 3A (sperm receptor); zona pellucida sperm-binding protein 3 precursor; zona pellucida protein C; zona pellucida glycoprotein 3B; go_component: membrane; go_component: extracellular space; go_component: integral to membrane; go_component: extracellular matrix (sensu Metazoa); go_function: receptor binding; go_function: coreceptor activity; go_process: fertilization (sen…	zona pellucida glycoprotein 3 preproprotein	198	TRUE	7:75864597-75865190
