# Supplementary material for: Defining Hypo-Methylated Regions of Stem Cell-Specific Promoters in Human iPS Cells Derived from Extra-Embryonic Amnions and Lung Fibroblasts
Source: PLoS One. 2010 Sep 27;5(9):e13017. doi: 10.1371/journal.pone.0013017 (PMC2946409; doi:10.1371/journal.pone.0013017)
Supplement: Data set S5 — A list of SS-hypo-DMRs. (0.10 MB XLS) [file pone.0013017.s011.xls]

## Sheet: SS-hypo-DMRs
Supplementary dataset S5. SS-hypo-DMRs
GENE_ID	SYMBOL	TargetID	HUES-3	HUES-8	AM-iPS-3	AM-iPS-6	AM-iPS-8	MRC-iPS-11	MRC-iPS-19	MRC-iPS-75	AM936EP	MRC5	H4-1	Mim1508E	Yub636BM	UtE1104	PAE551	Edom22	MAPINFO	SYNONYM	ACCESSION	GID	ANNOTATION	PRODUCT	DISTANCE_TO_TSS	CPG_ISLAND	CPG_ISLAND_LOCATIONS
GeneID:53947	A4GALT	cg09744051	0.128198	0.138723	0.0448873	0.0665915	0.0663776	0.0786278	0.0646541	0.091977	0.484693	0.254154	0.53933	0.600455	0.37474	0.592773	0.290683	0.496222	41445881	P1; PK; A14GALT; A4GALT1;	NM_017436.4	GI:55956926	P blood group (P one antigen); globotriaosylceramide synthase; CD77 synthase; 4-N-acetylglucosaminyltransferase; GB3 synthase; P(k) antigen synthase; P1/Pk synthase; alpha-1;4-N-acetylglucosaminyltransferase; alpha 1;4-galactosyltransferase (globotriaosylceramide synthase; P blood group); alpha4Gal-T1; UDP-galactose:beta-D-galactosyl-beta1-R 4-alpha-D-galactosyltransferase; lactosylceramide 4-alp…	alpha 1;4-galactosyltransferase	939	TRUE	22:41445703-41447374
GeneID:60529	ALX4	cg16977035	0.085812	0.147969	0.065123	0.101573	0.0765487	0.0839708	0.113172	0.0993807	0.929111	0.853161	0.949329	0.890582	0.555955	0.903769	0.570693	0.893934	44287050	FPP; PFM; PFM1; PFM2; KIAA1788;	NT_009237.17		homeodomain transcription factor ALX4; parietal foramina 1; parietal foramina 2; go_component: nucleus; go_function: transcription factor activity; go_process: development; go_process: skeletal development; go_process: skeletal development; go_process: regulation of transcription; DNA-dependent	aristaless-like homeobox 4		TRUE	11:44286979-44288424
GeneID:60529	ALX4	cg00418150	0.0995268	0.114541	0.0769309	0.0758309	0.0947872	0.0593134	0.0828443	0.0754509	0.930766	0.801158	0.810302	0.870218	0.616732	0.891521	0.586188	0.915566	44284445	FPP; PFM; PFM1; PFM2; KIAA1788;	NT_009237.17		homeodomain transcription factor ALX4; parietal foramina 1; parietal foramina 2; go_component: nucleus; go_function: transcription factor activity; go_process: development; go_process: skeletal development; go_process: skeletal development; go_process: regulation of transcription; DNA-dependent	aristaless-like homeobox 4		TRUE	11:44283505-44284554
GeneID:60529	ALX4	cg15522957	0.433185	0.432435	0.251908	0.213363	0.261806	0.143681	0.238487	0.185787	0.845553	0.485098	0.931421	0.891193	0.94697	0.936335	0.401371	0.896851	44281501	FPP; PFM; PFM1; PFM2; KIAA1788;	NT_009237.17		homeodomain transcription factor ALX4; parietal foramina 1; parietal foramina 2; go_component: nucleus; go_function: transcription factor activity; go_process: development; go_process: skeletal development; go_process: skeletal development; go_process: regulation of transcription; DNA-dependent	aristaless-like homeobox 4		TRUE	11:44281312-44281846
GeneID:60529	ALX4	cg23058901	0.430434	0.458977	0.378914	0.309122	0.363175	0.293195	0.302004	0.248973	0.840717	0.585478	0.903232	0.865781	0.889565	0.848349	0.417845	0.852375	44281335	FPP; PFM; PFM1; PFM2; KIAA1788;	NT_009237.17		homeodomain transcription factor ALX4; parietal foramina 1; parietal foramina 2; go_component: nucleus; go_function: transcription factor activity; go_process: development; go_process: skeletal development; go_process: skeletal development; go_process: regulation of transcription; DNA-dependent	aristaless-like homeobox 4		TRUE	11:44281312-44281846
GeneID:8416	ANXA9	cg07337598	0.316819	0.257584	0.251874	0.220718	0.253264	0.305058	0.427737	0.321367	0.729271	0.699824	0.675041	0.701897	0.769404	0.712102	0.755078	0.652507	149220567	ANX31;	NM_003568.1	GI:4502102	annexin 31; annexin XXXI; go_component: cytosol; go_component: cell surface; go_function: calcium ion binding; go_function: phosphatidylserine binding; go_function: acetylcholine receptor activity; go_function: protein homodimerization activity; go_function: calcium-dependent phospholipid binding; go_process: cell-cell adhesion	annexin A9	611	FALSE
GeneID:81575	APOLD1	cg02813863	0.11896	0.0899497	0.115569	0.0995861	0.132382	0.167457	0.216604	0.118272	0.919114	0.900245	0.936465	0.86119	0.458287	0.896142	0.840967	0.897709	12829554	FLJ25138; DKFZP434F0318;	NM_030817.1	GI:13540611	synonyms: FLJ25138; DKFZP434F0318	hypothetical protein LOC81575	328	FALSE
GeneID:81575	APOLD1	cg26244225	0.345141	0.31468	0.272122	0.250488	0.310195	0.320398	0.350521	0.302452	0.845011	0.773153	0.912055	0.731164	0.389198	0.848051	0.593233	0.817476	12829349	FLJ25138; DKFZP434F0318;	NM_030817.1	GI:13540611	synonyms: FLJ25138; DKFZP434F0318	hypothetical protein LOC81575	533	FALSE
GeneID:134549	APXL2	cg16609957	0.298276	0.417474	0.0883055	0.0873385	0.0809399	0.0386204	0.0658293	0.0366913	0.947538	0.904931	0.976912	0.799113	0.927223	0.975563	0.928749	0.947974	132189766	KIAA1960;	NM_133456.1	GI:31442419	synonym: KIAA1960	apical protein 2	135	TRUE	5:132188724-132189822
GeneID:170302	ARX	cg22437699	0.0497432	0.0595205	0.0666667	0.0696037	0.0601403	0.0396899	0.0565706	0.0592222	0.581943	0.618644	0.577094	0.621149	0.710515	0.543262	0.854103	0.584189	24943279	ISSX; PRTS; MRX36; MRX43; MRX54; MRXS1;	NM_139058.1	GI:24497588	aristaless-related homeobox; X-linked; Infantile spasm syndrome; X-linked; go_component: nucleus; go_function: sequence-specific DNA binding; go_function: transcription factor activity; go_process: development; go_process: regulation of transcription; DNA-dependent	aristaless related homeobox	496	TRUE	X:24943184-24943388
GeneID:54880	BCOR	cg24183173	0.017903	0.0176485	0.0396999	0.0170517	0.0218428	0	0	0	0.675897	0.9644	0.743861	0.672017	0.969221	0.685893	0.930383	0.630671	39847139	MAA2; ANOP2; FLJ20285; KIAA1575; MGC71031;	NM_020926.2	GI:21071035	isoform 2 is encoded by transcript variant 2; BCL-6 interacting corepressor; 5830466J11Rik; 8430401K06Rik; go_component: nucleus; go_function: histone deacetylase binding; go_function: transcription factor binding; go_function: transcription corepressor activity; go_process: transcription; go_process: chromatin modification; go_process: negative regulation of transcription; DNA-dependent	BCL-6 interacting corepressor isoform 2	141	TRUE	X:39846458-39847599
GeneID:696	BTN1A1	cg07011110	0.372138	0.412813	0.539976	0.448467	0.512096	0.586187	0.630132	0.547921	0.892131	0.856412	0.925289	0.873	0.874442	0.870287	0.83319	0.83686	26608461	BT; BTN;	NM_001732.1	GI:4502474	immunoglobulin fold; bK14H9.2 (butyrophilin; subfamily 1; member A1); go_component: integral to plasma membrane; go_function: receptor activity	butyrophilin; subfamily 1; member A1	89	FALSE
GeneID:55237	C14orf115	cg21207436	0.0749885	0.0713909	0.0407257	0.0339703	0.0471551	0.0426892	0.0561372	0.0475962	0.434395	0.26521	0.510345	0.487019	0.432632	0.422831	0.369351	0.610288	73885069	FLJ10811;	NM_018228.1	GI:8922685	go_function: DNA binding; go_function: transposase activity; go_process: DNA transposition	hypothetical protein LOC55237	104	FALSE
GeneID:65259	C16orf28	cg11911951	0.658432	0.672361	0.558576	0.612194	0.605284	0.619529	0.543657	0.606195	0.914826	0.856081	0.915213	0.861514	0.87201	0.898355	0.861656	0.875582	1370217	FLJ23360;	NM_023076.2	GI:40254954	go_component: nucleus; go_component: ubiquitin ligase complex; go_function: zinc ion binding; go_function: metal ion binding; go_function: ubiquitin-protein ligase activity; go_process: protein ubiquitination	hypothetical protein LOC65259	570	TRUE	16:1368934-1370224
GeneID:10882	C1QL1	cg16772514	0.0717833	0.111231	0.0443329	0.0308338	0.034004	0.0473691	0.0801483	0.062685	0.929573	0.803414	0.873891	0.910769	0.705401	0.744603	0.759752	0.681713	40402398	CRF; C1QRF;	NM_006688.3	GI:34222385	C1q-related factor; go_component: cytoplasm; go_function: molecular function unknown; go_process: phosphate transport; go_process: locomotory behavior	complement component 1; q subcomponent-like 1	1228	TRUE	17:40402280-40402551
GeneID:9750	C6orf32	cg12818699	0.131862	0.302822	0.231595	0.133275	0.156936	0.317695	0.236804	0.306683	0.881758	0.690308	0.899462	0.675782	0.6532	0.934754	0.773513	0.893794	24985561	PL48; DIFF40; DIFF48; FAM65B; KIAA0386;	NM_015864.2	GI:14277689	go_function: binding	hypothetical protein LOC9750	1	FALSE
GeneID:57685	CACHD1	cg20876010	0.169652	0.222458	0.152914	0.176804	0.156857	0.105976	0.122002	0.115618	0.922863	0.706366	0.950193	0.781876	0.520035	0.739277	0.410553	0.333496	64744340	KIAA1573; RP4-655E10.1;	NM_020925.1	GI:32698741	von Willebrand factor type A and cache domain containing 1; go_component: membrane	cache domain containing 1	154	TRUE	1:64743689-64744367
GeneID:814	CAMK4	cg06822995	0.0822494	0.0848662	0.0535032	0.0548419	0.0689956	0.0404987	0.0806406	0.0735894	0.430154	0.213173	0.448799	0.573368	0.333601	0.532055	0.317669	0.402593	110587330	CaMK-GR; MGC36771;	NM_001744.3	GI:27477118	brain Ca(2+)-calmodulin-dependent protein kinase type IV; calcium/calmodulin-dependent protein kinase type IV catalytic chain; CAM kinase IV; CAM kinase- GR; go_component: nucleus; go_function: ATP binding; go_function: calmodulin binding; go_function: nucleotide binding; go_function: calcium ion binding; go_function: transferase activity; go_function: protein-tyrosine kinase activity; go_functio…	calcium/calmodulin-dependent protein kinase IV	651	FALSE
GeneID:84733	CBX2	cg22892904	0.0764792	0.0733982	0.0618982	0.0835189	0.0538618	0.037509	0.0768783	0.0812106	0.848485	0.580455	0.545939	0.785172	0.622324	0.56263	0.426778	0.481195	75365684	M33; CDCA6; MGC10561;	NM_032647.2	GI:32306516	isoform 2 is encoded by transcript variant 2; chromobox homolog 2 (Drosophila Pc class); modifier 3; cell division cycle associated 6; M33 polycomb-like; go_component: nucleus; go_component: chromatin; go_function: DNA binding; go_function: chromatin binding; go_function: transcriptional repressor activity; go_process: transcription; go_process: chromatin modification; go_process: chromatin assem…	chromobox homolog 2 isoform 2	904	TRUE	17:75365487-75367490
GeneID:388611	CD164L2	cg15166089	0.492417	0.47895	0.297226	0.340083	0.340776	0.362879	0.323455	0.349262	0.872878	0.51884	0.920163	0.758771	0.746636	0.851155	0.664019	0.83516	27582617	UNQ6122;	NM_207397.1	GI:46409425	EAPG6122	CD164 sialomucin-like 2	237	TRUE	1:27582147-27582744
GeneID:64866	CDCP1	cg15779716	0.382658	0.472543	0.349714	0.316173	0.342162	0.365764	0.341384	0.401533	0.951026	0.933856	0.928692	0.809531	0.790636	0.957978	0.447646	0.937926	45163212	CD318; TRASK; SIMA135;	NM_178181.1	GI:30410802	isoform 2 is encoded by transcript variant 2; CUB domain-containing protein 1; transmembrane and associated with src kinases; go_component: integral to membrane; go_function: kinase activity	CUB domain-containing protein 1 isoform 2	294	TRUE	3:45161842-45163260
GeneID:1030	CDKN2B	cg04675937	0.0856622	0.115122	0.0278696	0.0253882	0.0221249	0.0266382	0.0447633	0.04206	0.932218	0.819772	0.914405	0.744302	0.564655	0.921769	0.640107	0.939008	21995419	P15; MTS2; TP15; INK4B;	NT_008413.17		isoform 2 is encoded by transcript variant 2; p15 CDK inhibitor; cyclin-dependent kinases 4 and 6 binding protein; multiple tumor suppressor 2; p14_CDK inhibitor; p14_INK4B; p15_INK4B; CDK4B inhibitor; CDK inhibitory protein; cyclin-dependent kinase 4 inhibitor B; go_component: nucleus; go_component: cytoplasm; go_function: kinase activity; go_function: protein binding; go_function: cyclin-depend…	cyclin-dependent kinase inhibitor 2B isoform 2		TRUE	9:21995095-21996291
GeneID:1030	CDKN2B	cg18979223	0.0466672	0.0850557	0.048505	0.141717	0.046396	0.0357791	0.042633	0.0470048	0.937119	0.660298	0.92836	0.669255	0.535682	0.912511	0.494762	0.925569	21995769	P15; MTS2; TP15; INK4B;	NT_008413.17		isoform 2 is encoded by transcript variant 2; p15 CDK inhibitor; cyclin-dependent kinases 4 and 6 binding protein; multiple tumor suppressor 2; p14_CDK inhibitor; p14_INK4B; p15_INK4B; CDK4B inhibitor; CDK inhibitory protein; cyclin-dependent kinase 4 inhibitor B; go_component: nucleus; go_component: cytoplasm; go_function: kinase activity; go_function: protein binding; go_function: cyclin-depend…	cyclin-dependent kinase inhibitor 2B isoform 2		TRUE	9:21995095-21996291
GeneID:1030	CDKN2B	cg19481686	0.024061	0.044643	0.0173119	0.0407454	0.0140225	0.00711333	0.0187284	0.0201535	0.884415	0.814906	0.869918	0.718945	0.507718	0.959774	0.353226	0.931273	21995288	P15; MTS2; TP15; INK4B;	NT_008413.17		isoform 2 is encoded by transcript variant 2; p15 CDK inhibitor; cyclin-dependent kinases 4 and 6 binding protein; multiple tumor suppressor 2; p14_CDK inhibitor; p14_INK4B; p15_INK4B; CDK4B inhibitor; CDK inhibitory protein; cyclin-dependent kinase 4 inhibitor B; go_component: nucleus; go_component: cytoplasm; go_function: kinase activity; go_function: protein binding; go_function: cyclin-depend…	cyclin-dependent kinase inhibitor 2B isoform 2		TRUE	9:21995095-21996291
GeneID:1030	CDKN2B	cg08390209	0.0340044	0.0209374	0.0406564	0.0500383	0.0569775	0.0317044	0.0293554	0.0442918	0.950978	0.595213	0.95462	0.559002	0.412824	0.858035	0.387152	0.909491	21995563	P15; MTS2; TP15; INK4B;	NT_008413.17		isoform 2 is encoded by transcript variant 2; p15 CDK inhibitor; cyclin-dependent kinases 4 and 6 binding protein; multiple tumor suppressor 2; p14_CDK inhibitor; p14_INK4B; p15_INK4B; CDK4B inhibitor; CDK inhibitory protein; cyclin-dependent kinase 4 inhibitor B; go_component: nucleus; go_component: cytoplasm; go_function: kinase activity; go_function: protein binding; go_function: cyclin-depend…	cyclin-dependent kinase inhibitor 2B isoform 2		TRUE	9:21995095-21996291
GeneID:1030	CDKN2B	cg06421800	0.0903753	0.19598	0.0510786	0.0453611	0.0563122	0.0686331	0.081848	0.0715555	0.925911	0.528232	0.647228	0.424228	0.384138	0.721136	0.336422	0.70355	21996228	P15; MTS2; TP15; INK4B;	NT_008413.17		isoform 2 is encoded by transcript variant 2; p15 CDK inhibitor; cyclin-dependent kinases 4 and 6 binding protein; multiple tumor suppressor 2; p14_CDK inhibitor; p14_INK4B; p15_INK4B; CDK4B inhibitor; CDK inhibitory protein; cyclin-dependent kinase 4 inhibitor B; go_component: nucleus; go_component: cytoplasm; go_function: kinase activity; go_function: protein binding; go_function: cyclin-depend…	cyclin-dependent kinase inhibitor 2B isoform 2		TRUE	9:21995095-21996291
GeneID:1044	CDX1	cg24216701	0.108503	0.136057	0.153123	0.165378	0.179594	0.151218	0.234012	0.128834	0.971083	0.985524	0.985144	0.987328	0.968955	0.985554	0.953009	0.951084	149526121		NM_001804.1	GI:4502762	go_component: nucleus; go_function: transcription factor activity; go_process: development; go_process: organ morphogenesis; go_process: regulation of transcription; DNA-dependent	caudal type homeo box transcription factor 1	431	TRUE	5:149526038-149527543
GeneID:1044	CDX1	cg15452204	0.144625	0.182107	0.0988035	0.0851489	0.115124	0.113744	0.228457	0.0884889	0.94423	0.893323	0.870083	0.893002	0.82963	0.893678	0.350785	0.91699	149526664		NM_001804.1	GI:4502762	go_component: nucleus; go_function: transcription factor activity; go_process: development; go_process: organ morphogenesis; go_process: regulation of transcription; DNA-dependent	caudal type homeo box transcription factor 1	112	TRUE	5:149526038-149527543
GeneID:79094	CHAC1	cg26065841	0.49683	0.494645	0.433105	0.38328	0.446132	0.468057	0.441314	0.434123	0.936471	0.655361	0.933825	0.824286	0.690464	0.899912	0.898783	0.874963	39032145	MGC4504;	NM_024111.2	GI:34147362	go_function: protein binding	hypothetical protein LOC79094	838	TRUE	15:39032014-39033441
GeneID:153090	DAB2IP	cg15686608	0.266932	0.32331	0.361362	0.380406	0.394432	0.303103	0.28766	0.266362	0.733919	0.788546	0.930626	0.740986	0.600454	0.891725	0.823839	0.525586	123500829	AIP1; AF9Q34; DIP1/2; KIAA1743;	NT_008470.18		isoform 2 is encoded by transcript variant 2; nGAP-like protein; DOC-2/DAB2 interactive protein; ASK-interacting protein; go_function: GTPase activator activity	DAB2 interacting protein isoform 2		TRUE	9:123500662-123502056
GeneID:1612	DAPK1	cg24754277	0.113864	0.121561	0.135802	0.11375	0.125771	0.115055	0.100783	0.0962171	0.794937	0.475759	0.585162	0.627304	0.741139	0.900486	0.730301	0.811169	89303976	DAPK; DKFZp781I035;	NT_023935.17		go_component: actin cytoskeleton; go_function: ATP binding; go_function: nucleotide binding; go_function: transferase activity; go_function: calmodulin binding; go_function: protein serine/threonine kinase activity; go_function: calmodulin-dependent protein kinase I activity; go_function: calcium- and calmodulin-dependent protein kinase activity; go_process: apoptosis; go_process: signal transduc…	death-associated protein kinase 1		TRUE	9:89301899-89304060
GeneID:780	DDR1	cg03270204	0.144145	0.134395	0.0741525	0.0992334	0.105223	0.0677795	0.120506	0.0678497	0.946689	0.93959	0.91573	0.911999	0.932777	0.94014	0.939762	0.912453	30959617	CAK; DDR; NEP; PTK3; RTK6; TRKE; CD167; EDDR1; MCK10; NTRK4; PTK3A;	NM_001954.3	GI:38327631	isoform b is encoded by transcript variant 2; cell adhesion kinase; mammarian carcinoma kinase 10; PTK3A protein tyrosine kinase 3A; neuroepithelial tyrosine kinase; epithelial discoidin domain receptor 1; neurotrophic tyrosine kinase; receptor; type 4; discoidin domain receptor DDR1d; discoidin receptor tyrosine kinase; go_component: membrane; go_component: integral to plasma membrane; go_functi…	discoidin domain receptor family; member 1 isoform b	223	FALSE
GeneID:55760	DHX32	cg06507244	0.380568	0.3105	0.495506	0.374704	0.332268	0.417031	0.391587	0.35399	0.783333	0.801859	0.937704	0.906767	0.727212	0.930031	0.8382	0.861587	127559484	DDX32; DHLP1; FLJ10694; FLJ10889;	NM_018180.2	GI:20336299	DEAD/H helicase-like protein-1; go_function: ATP binding; go_function: helicase activity; go_function: ATP-dependent helicase activity	DEAD/H (Asp-Glu-Ala-Asp/His) box polypeptide 32	390	FALSE
GeneID:22998	DKFZP686A01247	cg09018824	0.179039	0.187753	0.113652	0.0875032	0.134767	0.161337	0.145492	0.135376	0.813975	0.406705	0.889539	0.792662	0.738267	0.63057	0.696461	0.705276	41056676	MGC72127; DKFZp686B2470; DKFZp781I1455; DKFZp686A01247; DKFZp686G18243;	NM_014988.1	GI:55741670	go_function: actin binding; go_function: zinc ion binding; go_function: metal ion binding; go_process: actomyosin structure organization and biogenesis	hypothetical protein LOC22998	885	TRUE	4:41056446-41056682
GeneID:1788	DNMT3A	cg21629895	0.477412	0.439012	0.418479	0.420638	0.473691	0.441563	0.440883	0.506336	0.905878	0.806381	0.911576	0.698528	0.640234	0.788937	0.614037	0.790003	25419299	DNMT3A2; M.HsaIIIA;	NM_022552.3	GI:28559066	isoform a is encoded by transcript variant 3; DNA methyltransferase HsaIIIA; DNA MTase HsaIIIA; DNA cytosine methyltransferase 3A2; go_component: nucleus; go_component: nucleus; go_component: cytoplasm; go_component: cytoplasm; go_component: euchromatin; go_component: euchromatin; go_component: nuclear matrix; go_component: nuclear matrix; go_function: DNA binding; go_function: DNA binding; go_fu…	DNA cytosine methyltransferase 3 alpha isoform a	336	FALSE
GeneID:54596	ECAT11	cg14850026	0.316565	0.29483	0.295075	0.329008	0.31131	0.332891	0.362806	0.353157	0.979135	0.788443	0.977414	0.92464	0.605996	0.898999	0.943142	0.915663	62432779	FLJ10884; RP5-1155K23.3;	NM_019079.2	GI:31542662	synonyms: FLJ10884; RP5-1155K23.3	hypothetical protein LOC54596	345	TRUE	1:62432736-62434363
GeneID:9427	ECEL1	cg02932167	0.106623	0.137356	0.119876	0.107316	0.0865592	0.126469	0.0963092	0.14097	0.891038	0.486152	0.694461	0.709898	0.595209	0.815068	0.400411	0.784106	233061195	XCE; ECEX;	NM_004826.1	GI:4758231	X converting enzyme; go_component: membrane; go_component: integral to plasma membrane; go_function: zinc ion binding; go_function: metal ion binding; go_function: neprilysin activity; go_function: metallopeptidase activity; go_function: metallopeptidase activity; go_process: proteolysis; go_process: neuropeptide signaling pathway	endothelin converting enzyme-like 1	420	TRUE	2:233058352-233061210
GeneID:9427	ECEL1	cg25431974	0.061078	0.150187	0.108485	0.119715	0.187336	0.11311	0.149884	0.10674	0.96645	0.329186	0.828753	0.782152	0.583811	0.89025	0.246879	0.762423	233061180	XCE; ECEX;	NM_004826.1	GI:4758231	X converting enzyme; go_component: membrane; go_component: integral to plasma membrane; go_function: zinc ion binding; go_function: metal ion binding; go_function: neprilysin activity; go_function: metallopeptidase activity; go_function: metallopeptidase activity; go_process: proteolysis; go_process: neuropeptide signaling pathway	endothelin converting enzyme-like 1	405	TRUE	2:233058352-233061210
GeneID:84931	FLJ14816	cg17204557	0.0648401	0.072763	0.0430252	0.0404176	0.0511107	0.0429889	0.0475338	0.0499599	0.939753	0.752068	0.94278	0.896957	0.890317	0.862441	0.734541	0.648531	120940379		NM_032845.1	GI:14249563		hypothetical protein LOC84931	212	TRUE	2:120939973-120940445
GeneID:84931	FLJ14816	cg07412254	0.178891	0.0692733	0.181076	0.109682	0.13491	0.0917717	0.0893845	0.0790254	0.634884	0.887853	0.941759	0.922995	0.890179	0.673933	0.779418	0.854227	120940004		NM_032845.1	GI:14249563		hypothetical protein LOC84931	163	TRUE	2:120939973-120940445
GeneID:79984	FLJ21736	cg26538442	0.2817	0.272779	0.22512	0.222431	0.199671	0.177046	0.217665	0.208769	0.851628	0.429543	0.896725	0.75168	0.570553	0.712954	0.669562	0.78189	65552448	ES31;	NM_024922.3	GI:38455414	liver carboxylesterase 31; go_function: hydrolase activity; go_function: serine esterase activity	esterase 31	191	FALSE
GeneID:285754	FLJ37396	cg16075940	0.49034	0.55705	0.477331	0.420954	0.432498	0.483588	0.403873	0.451421	0.664115	0.702757	0.946893	0.914838	0.918889	0.814264	0.892886	0.876628	109664391		NM_173671.1	GI:27734722		hypothetical protein LOC285754	119	FALSE
GeneID:8928	FOXH1	cg04515567	0.6197	0.672496	0.560267	0.588355	0.606532	0.611519	0.543489	0.614424	0.850228	0.815228	0.87075	0.871313	0.851154	0.851919	0.868716	0.857533	145672376	FAST1; FAST-1;	NM_003923.1	GI:4503656	Human homolog of Xenopus forkhead activin signal transducer-1; go_component: nucleus; go_function: transcription factor activity; go_function: transcription coactivator activity; go_process: transcription; go_process: signal transduction; go_process: regulation of transcription; DNA-dependent	forkhead box H1	150	FALSE
GeneID:51083	GAL	cg04464446	0.158268	0.141967	0.219879	0.256402	0.301563	0.281867	0.260297	0.309383	0.917685	0.715164	0.631738	0.637288	0.596455	0.92632	0.546732	0.908261	68209421	GALN; GLNN; MGC40167;	NM_015973.2	GI:27804312	galanin-related peptide; go_component: extracellular region; go_function: neuropeptide hormone activity; go_process: insulin secretion; go_process: growth hormone secretion; go_process: smooth muscle contraction; go_process: neuropeptide signaling pathway	galanin preproprotein	818	TRUE	11:68208143-68209539
GeneID:2778	GNAS	cg00943909	0.0602954	0.100202	0.125715	0.145056	0.0784656	0.0391133	0.0245922	0.0310531	0.664261	0.31989	0.667745	0.594821	0.624006	0.646175	0.0376186	0.667784	56861337	XL; AHO; GSA; GSP; POH; XL2; GPSA; NESP; GNAS1; PHP1A; PHP1B; GNASXL; NESP55; C20orf45; MGC33735; XLalphas; dJ309F20.1.1; dJ806M20.3.3;	NT_011362.9		isoform a is encoded by transcript variant 1; guanine nucleotide binding protein (G protein); alpha stimulating activity polypeptide 1; neuroendocrine secretory protein 55; paternally expressed G protein XL alpha S; guanine nucleotide regulatory protein; G-s-alpha; adenylate cyclase-stimulating G alpha protein; neuroendocrine-specific Golgi protein p55; go_component: plasma membrane; go_component…	guanine nucleotide binding protein; alpha stimulating activity polypeptide 1 isoform a		TRUE	20:56860981-56861502
GeneID:2778	GNAS	cg27661264	0.0414961	0.0622249	0.0352213	0.0496599	0.0162937	0.0248832	0.0271884	0.0355134	0.43697	0.20049	0.465056	0.356581	0.442407	0.443481	0.0456334	0.45178	56861133	XL; AHO; GSA; GSP; POH; XL2; GPSA; NESP; GNAS1; PHP1A; PHP1B; GNASXL; NESP55; C20orf45; MGC33735; XLalphas; dJ309F20.1.1; dJ806M20.3.3;	NT_011362.9		isoform a is encoded by transcript variant 1; guanine nucleotide binding protein (G protein); alpha stimulating activity polypeptide 1; neuroendocrine secretory protein 55; paternally expressed G protein XL alpha S; guanine nucleotide regulatory protein; G-s-alpha; adenylate cyclase-stimulating G alpha protein; neuroendocrine-specific Golgi protein p55; go_component: plasma membrane; go_component…	guanine nucleotide binding protein; alpha stimulating activity polypeptide 1 isoform a		TRUE	20:56860981-56861502
GeneID:2812	GP1BB	cg05726109	0.0433176	0.103285	0.129119	0.0241993	0.12246	0.369896	0.407048	0.0693164	0.972804	0.928386	0.959731	0.901385	0.9191	0.964243	0.900211	0.92069	18089755	CD42c;	NM_000407.3	GI:9945387	giant platelet disorder; platelet glycoprotein Ib beta chain; go_component: integral to plasma membrane; go_function: protein binding; go_function: transmembrane receptor activity; go_process: cell adhesion; go_process: platelet activation; go_process: cell surface receptor linked signal transduction	glycoprotein Ib beta polypeptide precursor	1311	TRUE	22:18089052-18090230
GeneID:2812	GP1BB	cg07359545	0.0421081	0.0276589	0.025548	0.0196283	0.0371303	0.0271012	0.0304813	0.0397397	0.479089	0.799873	0.983707	0.972733	0.982166	0.807283	0.634402	0.754495	18091327	CD42c;	NM_000407.3	GI:9945387	giant platelet disorder; platelet glycoprotein Ib beta chain; go_component: integral to plasma membrane; go_function: protein binding; go_function: transmembrane receptor activity; go_process: cell adhesion; go_process: platelet activation; go_process: cell surface receptor linked signal transduction	glycoprotein Ib beta polypeptide precursor	261	TRUE	22:18090378-18092219
GeneID:26996	GPR160	cg18741908	0.0632068	0.0834249	0.0853208	0.059399	0.0509457	0.0925078	0.0521117	0.0580736	0.427158	0.535113	0.435837	0.607081	0.294333	0.4945	0.355438	0.580588	171239512	GPCR1; GPCR150;	NM_014373.1	GI:7657135	putative G protein-coupled receptor; go_component: integral to membrane; go_function: receptor activity; go_function: rhodopsin-like receptor activity; go_process: signal transduction; go_process: G-protein coupled receptor protein signaling pathway	G protein-coupled receptor 160	115	TRUE	3:171238226-171239656
GeneID:203100	HTRA4	cg27258399	0.0105238	0.033356	0.0241145	0.0373193	0.0368114	0.0192935	0.0368726	0.023667	0.943671	0.434326	0.852125	0.603311	0.732463	0.943231	0.129893	0.904793	38951424	FLJ90724;	NM_153692.2	GI:30410026	go_function: protein binding; go_function: peptidase activity; go_function: serine-type endopeptidase activity; go_process: proteolysis	HtrA serine peptidase 4	570	TRUE	8:38950649-38951953
GeneID:3761	KCNJ4	cg20674521	0.297781	0.400255	0.248874	0.248238	0.201382	0.349521	0.346573	0.351934	0.5966	0.697144	0.943701	0.890818	0.673118	0.866573	0.698038	0.807705	37180467	HIR; HRK1; HIRK2; Kir2.3;	NM_152868.1	GI:23110983	inward rectifier K+ channel Kir2.3; hippocampal inward rectifier potassium channel; go_component: membrane; go_component: membrane fraction; go_component: integral to membrane; go_component: voltage-gated potassium channel complex; go_function: potassium ion binding; go_function: potassium channel activity; go_function: voltage-gated ion channel activity; go_function: inward rectifier potassium c…	potassium inwardly-rectifying channel J4	682	FALSE
GeneID:23367	LARP1	cg23613317	0.33819	0.354753	0.111619	0.131235	0.134698	0.140946	0.139005	0.16542	0.900449	0.850396	0.827117	0.87013	0.905806	0.918857	0.829128	0.879891	154072302	LARP; KIAA0731; MGC19556;	NM_033551.2	GI:61102724	isoform 2 is encoded by transcript variant 2; la related protein; go_function: RNA binding	la related protein isoform 2	353	FALSE
GeneID:10637	LEFTY1	cg12319004	0.439117	0.522971	0.409535	0.423255	0.488722	0.516098	0.457424	0.367985	0.823001	0.673862	0.819805	0.612713	0.745057	0.71018	0.728243	0.730366	224144860	LEFTB; LEFTYB;	NM_020997.2	GI:27436943	left-right determination; factor B; go_component: extracellular space; go_function: cytokine activity; go_function: growth factor activity; go_function: transforming growth factor beta receptor binding; go_process: cell growth; go_process: development; go_process: transforming growth factor beta receptor signaling pathway	left-right determination; factor B preproprotein	1401	FALSE
GeneID:64101	LRRC4	cg21129531	0.0258417	0.0277896	0.032991	0.0270333	0.0355693	0.00368224	0.0227636	0.0386201	0.757321	0.553396	0.986071	0.935977	0.760163	0.889369	0.868169	0.552957	127457939	NAG14;	NM_022143.3	GI:38570154	brain tumor associated protein LRRC4; leucine-rich repeat-containing 4; go_component: integral to membrane	netrin-G1 ligand	299	TRUE	7:127457585-127460194
GeneID:9208	LRRFIP1	cg09037813	0.0106232	0	0.0260618	0.0222859	0.0221174	0.00995401	0	0	0.975981	0.979642	0.986976	0.987515	0.93152	0.970097	0.934747	0.223969	238264500	GCF2; TRIP; GCF-2; FLAP-1; HUFI-1; FLIIAP1; MGC10947; MGC119738; MGC119739;	NM_004735.2	GI:52856400	GC-binding factor 2; transcription factor 9-like; go_component: nucleus; go_component: nucleus; go_component: cytoplasm; go_component: cytoskeleton; go_function: double-stranded RNA binding; go_function: transcriptional repressor activity; go_function: RNA polymerase II transcription factor activity; go_process: negative regulation of transcription; go_process: regulation of transcription from RN…	leucine rich repeat (in FLII) interacting protein 1	1168	TRUE	2:238263869-238266612
GeneID:4232	MEST	cg02490034	0.60959	0.47127	0.307969	0.213681	0.231776	0.236817	0.29263	0.255582	0.933898	0.948178	0.848151	0.952274	0.865786	0.905772	0.435791	0.88471	129913072	PEG1; MGC8703; MGC111102; DKFZp686L18234;	NM_177524.1	GI:29294634	isoform b is encoded by transcript variant 2; paternally expressed gene 1; go_function: catalytic activity; go_function: hydrolase activity; go_process: mesoderm development	mesoderm specific transcript isoform b	210	TRUE	7:129912883-129914215
GeneID:4232	MEST	cg15164103	0.127004	0.0907937	0.22044	0.203346	0.212863	0.0709778	0.104607	0.0786073	0.859074	0.540421	0.649007	0.681077	0.475473	0.876705	0.248003	0.710809	129914107	PEG1; MGC8703; MGC111102; DKFZp686L18234;	NT_007933.14		isoform b is encoded by transcript variant 3; paternally expressed gene 1; go_function: catalytic activity; go_function: hydrolase activity; go_process: mesoderm development	mesoderm specific transcript isoform b		TRUE	7:129912883-129914215
GeneID:4257	MGST1	cg11203041	0.257277	0.274587	0.307346	0.309696	0.307922	0.328648	0.270192	0.336697	0.620155	0.792693	0.802176	0.805122	0.75505	0.771213	0.671518	0.644651	16391452	MGST; GST12; MGST-I; MGC14525;	NM_020300.3	GI:22035632	glutathione S-transferase 12; go_component: membrane; go_component: microsome; go_component: mitochondrion; go_component: endoplasmic reticulum; go_function: transferase activity; go_function: glutathione transferase activity	microsomal glutathione S-transferase 1	109	FALSE
GeneID:83881	MIXL1	cg18354264	0.219593	0.244867	0.225385	0.200225	0.24748	0.227908	0.193054	0.159047	0.86188	0.378101	0.648045	0.728035	0.511081	0.675368	0.491124	0.670633	224477631	MIXL; MILD1;	NM_031944.1	GI:13994334	Mix1 homeobox (Xenopus laevis)-like 1; go_component: nucleus; go_function: sequence-specific DNA binding; go_function: transcription factor activity; go_process: regulation of transcription; DNA-dependent	Mix-like homeobox protein 1	375	TRUE	1:224477495-224478686
GeneID:4487	MSX1	cg09748975	0.174248	0.216297	0.0523364	0.0918294	0.0602317	0.0194785	0.125868	0.0169085	0.966363	0.991616	0.990983	0.857517	0.864595	0.991291	0.977846	0.981876	4915433	HOX7; HYD1; OFC5;	NT_006051.17		msh (Drosophila) homeo box homolog 1 (formerly homeo box 7); go_component: nucleus; go_function: transcription factor activity; go_process: development; go_process: skeletal development; go_process: regulation of transcription; DNA-dependent	msh homeo box homolog 1		TRUE	4:4915141-4915899
GeneID:4487	MSX1	cg27038439	0.258337	0.352898	0.399844	0.330632	0.442215	0.265824	0.251429	0.166869	0.976333	0.989142	0.990025	0.81708	0.841544	0.98945	0.972816	0.977508	4915221	HOX7; HYD1; OFC5;	NT_006051.17		msh (Drosophila) homeo box homolog 1 (formerly homeo box 7); go_component: nucleus; go_function: transcription factor activity; go_process: development; go_process: skeletal development; go_process: regulation of transcription; DNA-dependent	msh homeo box homolog 1		TRUE	4:4915141-4915899
GeneID:4487	MSX1	cg24840099	0.048181	0.0935479	0.0511983	0.0616592	0.0603448	0.0423098	0.103232	0.0709776	0.865859	0.933387	0.951317	0.571964	0.683385	0.9586	0.937543	0.931194	4915331	HOX7; HYD1; OFC5;	NT_006051.17		msh (Drosophila) homeo box homolog 1 (formerly homeo box 7); go_component: nucleus; go_function: transcription factor activity; go_process: development; go_process: skeletal development; go_process: regulation of transcription; DNA-dependent	msh homeo box homolog 1		TRUE	4:4915141-4915899
GeneID:4487	MSX1	cg20891301	0.246405	0.241041	0.221238	0.24502	0.320344	0.235744	0.389687	0.195809	0.957398	0.813373	0.960954	0.566083	0.579342	0.985861	0.976381	0.953541	4915612	HOX7; HYD1; OFC5;	NT_006051.17		msh (Drosophila) homeo box homolog 1 (formerly homeo box 7); go_component: nucleus; go_function: transcription factor activity; go_process: development; go_process: skeletal development; go_process: regulation of transcription; DNA-dependent	msh homeo box homolog 1		TRUE	4:4915141-4915899
GeneID:4487	MSX1	cg01785568	0.100068	0.119813	0.16738	0.123945	0.169321	0.124923	0.148074	0.108104	0.604405	0.746979	0.941133	0.59313	0.595282	0.826124	0.939139	0.918282	4915734	HOX7; HYD1; OFC5;	NT_006051.17		msh (Drosophila) homeo box homolog 1 (formerly homeo box 7); go_component: nucleus; go_function: transcription factor activity; go_process: development; go_process: skeletal development; go_process: regulation of transcription; DNA-dependent	msh homeo box homolog 1		TRUE	4:4915141-4915899
GeneID:4487	MSX1	cg03843978	0.217454	0.265342	0.0429118	0.0539807	0.0357647	0.0982116	0.171455	0.0680418	0.662349	0.689012	0.849463	0.528961	0.534484	0.752534	0.691351	0.751766	4915526	HOX7; HYD1; OFC5;	NT_006051.17		msh (Drosophila) homeo box homolog 1 (formerly homeo box 7); go_component: nucleus; go_function: transcription factor activity; go_process: development; go_process: skeletal development; go_process: regulation of transcription; DNA-dependent	msh homeo box homolog 1		TRUE	4:4915141-4915899
GeneID:10762	NUP50	cg07986773	0.0205245	0.0160988	0.0896801	0.126497	0.159084	0.12967	0.0663581	0.0904133	0.964512	0.798203	0.986565	0.669802	0.738704	0.814845	0.564094	0.865693	43937273	NPAP60; NPAP60L; MGC39961; DKFZP564A043;	NM_153645.1	GI:24497446	isoform a is encoded by transcript variant 3; nuclear pore-associated protein 60L; go_component: nucleus; go_component: outer membrane; go_component: nuclear pore; go_component: integral to membrane; go_function: porin activity; go_process: protein transport	nucleoporin 50kDa isoform a	1117	TRUE	22:43936901-43939556
GeneID:7849	PAX8	cg25042226	0.321869	0.380575	0.0931596	0.0836275	0.139254	0.18187	0.256529	0.184261	0.972957	0.961749	0.988706	0.986352	0.961144	0.954722	0.965453	0.957147	113753041		NM_013951.2	GI:37577108	isoform PAX8B is encoded by transcript variant PAX8B; paired domain gene 8; go_component: nucleus; go_function: ATP binding; go_function: transcription factor activity; go_function: nucleoside diphosphate kinase activity; go_process: transcription; go_process: CTP biosynthesis; go_process: GTP biosynthesis; go_process: UTP biosynthesis; go_process: morphogenesis; go_process: cell differentiation;…	paired box gene 8 isoform PAX8B	73	TRUE	2:113752884-113753146
GeneID:7849	PAX8	cg07403255	0.101537	0.09616	0.0456204	0.0657956	0.0777119	0.0439008	0.103001	0.115867	0.843464	0.611975	0.82921	0.831322	0.771743	0.457381	0.655133	0.543419	113752640		NM_013951.2	GI:37577108	isoform PAX8B is encoded by transcript variant PAX8B; paired domain gene 8; go_component: nucleus; go_function: ATP binding; go_function: transcription factor activity; go_function: nucleoside diphosphate kinase activity; go_process: transcription; go_process: CTP biosynthesis; go_process: GTP biosynthesis; go_process: UTP biosynthesis; go_process: morphogenesis; go_process: cell differentiation;…	paired box gene 8 isoform PAX8B	328	TRUE	2:113750661-113752664
GeneID:56098	PCDHGC4	cg15361590	0.0292629	0.0248768	0.0308041	0.0225017	0.0317848	0.016831	0.0249705	0.0323639	0.682845	0.58594	0.327033	0.28486	0.415704	0.539197	0.231503	0.429958	140844885	MGC119489; PCDH-GAMMA-C4;	NM_018928.2	GI:14277680	isoform 1 precursor is encoded by transcript variant 1; go_component: membrane; go_component: integral to membrane; go_function: protein binding; go_function: calcium ion binding; go_process: cell adhesion; go_process: homophilic cell adhesion	protocadherin gamma subfamily C; 4 isoform 1 precursor	40	TRUE	5:140844389-140845813
GeneID:51268	PIPOX	cg06144905	0.131521	0.158335	0.0483627	0.0616979	0.0593583	0.0720761	0.142422	0.123229	0.506865	0.615475	0.893866	0.669718	0.37881	0.762719	0.177327	0.459141	24393906	LPIPOX;	NM_016518.2	GI:60499000	go_component: peroxisome; go_function: oxidoreductase activity; go_function: sarcosine oxidase activity; go_function: L-pipecolate oxidase activity; go_process: electron transport; go_process: tetrahydrofolate metabolism	L-pipecolic acid oxidase	138	FALSE
GeneID:83394	PITPNM3	cg14723032	0.551481	0.51968	0.364887	0.360155	0.428938	0.502907	0.494795	0.485675	0.712853	0.813659	0.90677	0.907004	0.75388	0.792022	0.86087	0.735337	6401296	NIR1; RDGBA3;	NM_031220.1	GI:13654295	PYK2 N-terminal domain-interacting receptor 1; retinal degeneration B alpha 3 (Drosophila); go_component: intracellular; go_component: integral to membrane; go_function: metal ion binding; go_function: calcium ion binding; go_function: receptor tyrosine kinase binding; go_function: phosphatidylinositol transporter activity; go_process: transport; go_process: phosphoinositide metabolism	PITPNM family member 3	695	FALSE
GeneID:5460	POU5F1	cg13083810	0.627	0.668711	0.454941	0.498052	0.526204	0.609016	0.571845	0.55042	0.940718	0.92526	0.937454	0.941209	0.905537	0.910247	0.925494	0.868572	31247135	OCT3; OTF3; OTF4; Oct4; MGC22487;	NM_002701.3	GI:54112126	isoform 1 is encoded by transcript variant 1; octamer-binding transcription factor-3; POU-type homeodomain-containing DNA-binding protein; go_component: nucleus; go_function: protein binding; go_function: sequence-specific DNA binding; go_function: transcription factor activity; go_function: transcription factor activity; go_function: transcription factor activity; go_process: morphogenesis; go_p…	POU domain; class 5; transcription factor 1 isoform 1	703	FALSE
GeneID:26051	PPP1R16B	cg27377213	0.0912749	0.122257	0.0753425	0.0957394	0.0809353	0.0859911	0.150323	0.0715115	0.939092	0.727178	0.956616	0.942332	0.821851	0.960185	0.1139	0.908341	36867217	TIMAP; ANKRD4; KIAA0823;	NM_015568.2	GI:34335276	TGF-beta-inhibited membrane-associated protein; CAAX box protein TIMAP; ankyrin repeat domain protein 4; go_component: plasma membrane; go_function: protein phosphatase binding; go_process: signal transduction	protein phosphatase 1 regulatory inhibitor subunit 16B	545	TRUE	20:36867037-36867258
GeneID:57580	PREX1	cg26206598	0.514593	0.624966	0.454535	0.501002	0.471492	0.532004	0.459654	0.516406	0.836548	0.896037	0.914695	0.883773	0.865	0.882551	0.642668	0.756704	46878839	KIAA1415;	NM_020820.2	GI:34452731	go_component: cytosol; go_component: plasma membrane; go_function: enzyme binding; go_function: phospholipid binding; go_function: Rho GTPase activator activity; go_function: Rho guanyl-nucleotide exchange factor activity; go_process: neutrophil activation; go_process: superoxide metabolism; go_process: actin filament polymerization; go_process: intracellular signaling cascade	PREX1 protein	1012	FALSE
GeneID:5777	PTPN6	cg04956511	0.0313284	0.0535688	0.0243309	0.0345976	0.0672303	0.0351059	0.0664977	0.0697108	0.979231	0.89774	0.886679	0.792752	0.837522	0.950179	0.887151	0.886581	6926269	HCP; HCPH; SHP1; SHP-1; HPTP1C; PTP-1C; SHP-1L; SH-PTP1;	NM_002831.3	GI:34328900	isoform 1 is encoded by transcript variant 1; protein-tyrosine phosphatase 1C; hematopoietic cell phophatase; hematopoietic cell protein-tyrosine phosphatase; 70 kda SHP-1L protein; go_component: cytoskeleton; go_component: membrane; go_function: hydrolase activity; go_function: protein binding; go_function: protein tyrosine phosphatase activity; go_function: protein tyrosine phosphatase activity…	protein tyrosine phosphatase; non-receptor type 6 isoform 1	268	TRUE	12:6926143-6926370
GeneID:5777	PTPN6	cg22335340	0.401334	0.45728	0.214333	0.241544	0.27575	0.409722	0.345553	0.405993	0.866543	0.946206	0.923023	0.861206	0.876594	0.785122	0.867044	0.779187	6925414	HCP; HCPH; SHP1; SHP-1; HPTP1C; PTP-1C; SHP-1L; SH-PTP1;	NM_002831.3	GI:34328900	isoform 1 is encoded by transcript variant 1; protein-tyrosine phosphatase 1C; hematopoietic cell phophatase; hematopoietic cell protein-tyrosine phosphatase; 70 kda SHP-1L protein; go_component: cytoskeleton; go_component: membrane; go_function: hydrolase activity; go_function: protein binding; go_function: protein tyrosine phosphatase activity; go_function: protein tyrosine phosphatase activity…	protein tyrosine phosphatase; non-receptor type 6 isoform 1	587	FALSE
GeneID:57111	RAB25	cg19580810	0.117549	0.0940172	0.0376201	0.0524158	0.0443288	0.0422676	0.0592044	0.0493961	0.708625	0.812467	0.7031	0.684975	0.528174	0.725645	0.774417	0.68563	154297806	CATX-8;	NM_020387.1	GI:9966860	go_function: DNA binding; go_function: GTP binding; go_function: nucleotide binding; go_process: intracellular protein transport; go_process: small GTPase mediated signal transduction; go_process: regulation of transcription; DNA-dependent; go_process: two-component signal transduction system (phosphorelay)	RAB25	200	FALSE
GeneID:57111	RAB25	cg09243900	0.128225	0.181368	0.0650589	0.09375	0.0989115	0.0691404	0.121188	0.0846623	0.570248	0.644881	0.704382	0.560981	0.4459	0.596028	0.533956	0.703939	154297468	CATX-8;	NM_020387.1	GI:9966860	go_function: DNA binding; go_function: GTP binding; go_function: nucleotide binding; go_process: intracellular protein transport; go_process: small GTPase mediated signal transduction; go_process: regulation of transcription; DNA-dependent; go_process: two-component signal transduction system (phosphorelay)	RAB25	138	FALSE
GeneID:6241	RRM2	cg18623836	0.19222	0.153812	0.19548	0.272085	0.313987	0.258613	0.360857	0.320814	0.768018	0.485842	0.891136	0.597406	0.44103	0.742363	0.679916	0.736527	10179358	R2; RR2M;	NM_001034.1	GI:4557844	ribonucleotide reductase M2 subunit; go_component: cytoplasm; go_function: iron ion binding; go_function: metal ion binding; go_function: oxidoreductase activity; go_function: ribonucleoside-diphosphate reductase activity; go_process: DNA replication; go_process: deoxyribonucleoside diphosphate metabolism	ribonucleotide reductase M2 polypeptide	826	TRUE	2:10179345-10181140
GeneID:57167	SALL4	cg06303238	0	0.0140174	0.0301659	0.0347642	0.0249458	0	0	0	0.934235	0.806405	0.970023	0.728838	0.371745	0.902742	0.678158	0.498253	49852366	DRRS; HSAL4; dJ1112F19.1;	NM_020436.2	GI:37595567	sal (Drosophila)-like 4; go_component: nucleus; go_function: DNA binding; go_function: zinc ion binding; go_function: metal ion binding; go_function: nucleic acid binding; go_process: transcription; go_process: regulation of transcription; DNA-dependent	sal-like 4	55	TRUE	20:49850215-49852803
GeneID:65012	SLC26A10	cg14371590	0.166479	0.175821	0.176322	0.139515	0.222327	0.0350171	0.100768	0.168084	0.773256	0.812401	0.920467	0.908135	0.873163	0.761662	0.502388	0.50564	56300182		NM_133489.2	GI:65506788	isoform 2 is encoded by transcript variant 2; go_component: integral to membrane; go_function: transporter activity; go_process: transport	solute carrier family 26; member 10 isoform 2	222	FALSE
GeneID:23516	SLC39A14	cg05254747	0.429232	0.639025	0.43578	0.362715	0.352804	0.529258	0.399193	0.431795	0.79694	0.908221	0.93254	0.897573	0.655928	0.895905	0.712652	0.892512	22279882	ZIP14; LZT-Hs4; KIAA0062;	NM_015359.1	GI:47271355	solute carrier family 39 (metal ion transporter); member 14; Zrt-; Irt-like protein 14; go_component: membrane; go_function: metal ion transporter activity; go_process: metal ion transport	solute carrier family 39 (zinc transporter); member 14	855	TRUE	8:22279618-22279947
GeneID:8140	SLC7A5	cg12408911	0.130591	0.102115	0.288508	0.209384	0.213721	0.207084	0.245544	0.188662	0.811226	0.688179	0.752359	0.709613	0.608116	0.716506	0.552101	0.780444	86461172	E16; CD98; LAT1; 4F2LC; MPE16; hLAT1; D16S469E;	NM_003486.5	GI:71979931	4F2 light chain; sodium-independent neutral amino acid transporter LAT1; integral membrane protein E16; L-type amino acid transporter 1; large neutral amino acids transporter small subunit 1; CD98 light chain; go_component: membrane; go_component: plasma membrane; go_component: integral to membrane; go_function: amino acid permease activity; go_function: neutral amino acid transporter activity; g…	solute carrier family 7 (cationic amino acid transporter; y+ system); member 5	571	TRUE	16:86459504-86461377
GeneID:4087	SMAD2	cg03294491	0.177231	0.141503	0.088813	0.105316	0.105052	0.149458	0.172629	0.180063	0.794595	0.549007	0.591418	0.588171	0.427912	0.53647	0.509239	0.643029	43712241	JV18; MADH2; MADR2; JV18-1; hMAD-2; hSMAD2; MGC22139; MGC34440;	NM_005901.3	GI:51173728	Mad-related protein 2; Mad; mothers against decapentaplegic homolog 2 (Drosophila); Mad protein homolog; mother against DPP homolog 2; go_component: nucleus; go_component: transcription factor complex; go_function: double-stranded DNA binding; go_function: transcription factor binding; go_function: transcriptional activator activity; go_process: transcription; go_process: mesoderm formation; go_p…	Sma- and Mad-related protein 2	1020	FALSE
GeneID:6663	SOX10	cg06614002	0.0262501	0.0620222	0.0207594	0.0193312	0.0239655	0.0281147	0.0234814	0.0164864	0.930386	0.640683	0.924363	0.906134	0.6069	0.911416	0.836879	0.87225	36710385	DOM; WS4; MGC15649;	NM_006941.3	GI:30179898	dominant megacolon; mouse; human homolog of; SRY-related HMG-box gene 10; go_component: nucleus; go_function: DNA binding; go_function: transcription coactivator activity; go_function: RNA polymerase II transcription factor activity; go_process: transcription; go_process: morphogenesis; go_process: sensory perception of sound; go_process: regulation of transcription from RNA polymerase II promoter	SRY (sex determining region Y)-box 10	100	FALSE
GeneID:6665	SOX15	cg01029592	0.11227	0.188416	0.149962	0.18683	0.191651	0.203315	0.168696	0.190601	0.827524	0.746229	0.577881	0.561572	0.75902	0.711075	0.688647	0.66081	7434177	SOX20; SOX26; SOX27;	NM_006942.1	GI:5902105	SRY (sex determining region Y)-box 20; go_component: chromatin; go_component: nucleus; go_function: transcription factor activity; go_function: RNA polymerase II transcription factor activity; go_process: male gonad development; go_process: establishment and/or maintenance of chromatin architecture; go_process: regulation of transcription from RNA polymerase II promoter	SRY-box 15	35	FALSE
GeneID:8614	STC2	cg19728382	0.0173428	0.0114647	0.0454546	0.0711701	0.0767635	0.0133592	0.0448883	0.0116597	0.714511	0.953661	0.887068	0.959076	0.93408	0.945715	0.67738	0.727347	172689882	STC-2; STCRP;	NM_003714.2	GI:61676085	stanniocalcin-related protein; STC-related protein; go_component: extracellular region; go_function: hormone activity; go_process: cell-cell signaling; go_process: response to nutrient; go_process: cell surface receptor linked signal transduction	stanniocalcin 2 precursor	770	TRUE	5:172688676-172689956
GeneID:64420	SUSD1	cg04230060	0.0993629	0.164522	0.0193914	0.0219135	0.0185437	0.0482802	0.0491347	0.05111	0.683603	0.436921	0.712032	0.53867	0.365001	0.568234	0.480084	0.38137	113977813	RP11-4O1.1;	NM_022486.3	GI:48093064	go_function: calcium ion binding	sushi domain containing 1	436	TRUE	9:113976541-113977814
GeneID:9496	TBX4	cg03866607	0.088467	0.113754	0.114367	0.0900843	0.100824	0.0900182	0.1188	0.0936007	0.868192	0.417271	0.488272	0.741467	0.807472	0.630995	0.692746	0.737325	56887608	SPS;	NM_018488.2	GI:18129689	go_component: nucleus; go_function: transcription factor activity; go_process: transcription; go_process: development; go_process: regulation of transcription; DNA-dependent	T-box 4	981	TRUE	17:56886380-56887615
GeneID:6997	TDGF1	cg10242476	0.0957652	0.109883	0.192262	0.185352	0.183628	0.149918	0.126596	0.12074	0.405777	0.197986	0.62364	0.44848	0.443993	0.469631	0.175978	0.333956	46594368	CR; CRGF; CRIPTO;	NM_003212.1	GI:4507424	go_component: cell surface; go_component: extrinsic to plasma membrane; go_function: growth factor activity; go_process: heart development; go_process: cell differentiation; go_process: embryonic development; go_process: mammary gland development; go_process: activation of MAPK activity; go_process: peptidyl-serine phosphorylation; go_process: negative regulation of apoptosis; go_process: regulat…	teratocarcinoma-derived growth factor 1	151	TRUE	3:46594072-46594386
GeneID:7049	TGFBR3	cg00563926	0.0661582	0.0944371	0.110497	0.0870918	0.114253	0.0609734	0.123218	0.0746933	0.514803	0.697952	0.858691	0.495861	0.316098	0.609096	0.649238	0.433103	92125069		NM_003243.2	GI:56682965	transforming growth factor; beta receptor III (betaglycan; 300kD); go_component: integral to membrane; go_function: receptor activity; go_function: glycosaminoglycan binding; go_process: development; go_process: signal transduction; go_process: transforming growth factor beta receptor signaling pathway	transforming growth factor; beta receptor III (betaglycan; 300kDa)	826	TRUE	1:92122923-92125193
GeneID:7068	THRB	cg08319404	0.225082	0.202058	0.0762943	0.0965092	0.0925471	0.129561	0.134288	0.134483	0.87896	0.930193	0.588706	0.845346	0.333983	0.977478	0.806215	0.873824	24512439	GRTH; THR1; ERBA2; NR1A2; THRB1; THRB2; ERBA-BETA; MGC126109; MGC126110;	NM_000461.2	GI:40806161	thyroid hormone receptor; beta (avian erythroblastic leukemia viral (v-erb-a) oncogene homolog 2); oncogene ERBA2; generalized resistance to thyroid hormone; thyroid hormone receptor beta 1; go_component: nucleus; go_function: metal ion binding; go_function: protein binding; go_function: steroid hormone receptor activity; go_function: transcription factor activity; go_function: thyroid hormone re…	thyroid hormone receptor; beta	1122	TRUE	3:24510366-24512597
GeneID:79816	TLE6	cg08794763	0.0313797	0.0610389	0.208593	0.158384	0.162817	0.226776	0.252208	0.224928	0.612512	0.734218	0.948354	0.88801	0.511528	0.895255	0.623962	0.770358	2928843	GRG6; FLJ14009; MGC14966;	NM_024760.1	GI:13376098	transducin-like enhancer protein 6; go_component: nucleus; go_process: frizzled signaling pathway; go_process: regulation of transcription; go_process: regulation of transcription; DNA-dependent	transducin-like enhancer of split 6 (E(sp1) homolog; Drosophila)	281	FALSE
GeneID:7108	TM7SF2	cg20277416	0.354294	0.362957	0.368141	0.39542	0.488775	0.371805	0.382041	0.318881	0.721729	0.873854	0.938307	0.917286	0.85056	0.762266	0.795224	0.803263	64635637	ANG1; DHCR14A;	NM_003273.1	GI:4507546	transmembrane seven superfamily 2; go_component: membrane; go_component: endoplasmic reticulum; go_component: integral to plasma membrane; go_function: oxidoreductase activity; go_function: delta14-sterol reductase activity; go_process: cholesterol biosynthesis	transmembrane 7 superfamily member 2	313	TRUE	11:64635369-64637106
GeneID:92162	TMEM88	cg23033845	0.0616937	0.123799	0.0332402	0.0345969	0.0385916	0.0721785	0.131098	0.0998876	0.915467	0.890685	0.475934	0.913307	0.874033	0.92048	0.232536	0.843435	7699387	FLJ20025; MGC71744;	NM_203411.1	GI:44662812	synonyms: FLJ20025; MGC71744	hypothetical protein LOC92162	278	TRUE	17:7699321-7699882
GeneID:25816	TNFAIP8	cg07086380	0.170523	0.229408	0.095702	0.0877986	0.0960854	0.180079	0.241713	0.267429	0.897461	0.934001	0.937987	0.902807	0.922402	0.945786	0.908555	0.915183	118718932	GG2-1; SCC-S2; MDC-3.13;	NM_014350.1	GI:7657123	TNF-induced protein; go_process: anti-apoptosis	tumor necrosis factor; alpha-induced protein 8	697	TRUE	5:118718928-118720025
GeneID:7200	TRH	cg15120497	0.551709	0.664956	0.43299	0.357573	0.440227	0.446094	0.412356	0.427214	0.831858	0.853388	0.931556	0.887136	0.642523	0.919938	0.903267	0.883155	131175589		NM_007117.1	GI:6005919	go_component: extracellular region; go_component: soluble fraction; go_function: neuropeptide hormone activity; go_function: thyrotropin-releasing hormone activity; go_process: cell-cell signaling; go_process: signal transduction; go_process: hormone-mediated signaling	thyrotropin-releasing hormone	664	TRUE	3:131175550-131177582
GeneID:8673	VAMP8	cg05656364	0.0901344	0.134031	0.0632461	0.0539203	0.0546013	0.050267	0.060076	0.0540958	0.910089	0.743107	0.890594	0.575695	0.70561	0.712508	0.197873	0.848794	85658243	EDB; VAMP5;	NM_003761.2	GI:14043025	endobrevin; go_component: synaptic vesicle; go_component: early endosome; go_component: integral to membrane; go_component: membrane fraction; go_process: protein complex assembly; go_process: vesicle-mediated transport; go_process: vesicle docking during exocytosis	vesicle-associated membrane protein 8	15	FALSE
GeneID:81839	VANGL1	cg00819310	0.41926	0.361131	0.616316	0.481848	0.567817	0.604482	0.575471	0.528565	0.872585	0.907827	0.936668	0.93998	0.929647	0.928641	0.880468	0.840183	115995306	LPP2; STB2; MGC5338;	NM_138959.1	GI:20373170	vang (van gogh; Drosophila)-like 1; vang; van gogh-like 1 (Drosophila); loop-tail protein 2; go_component: integral to membrane; go_function: protein binding; go_process: development	vang-like 1	240	FALSE
GeneID:51663	ZFR	cg13954292	0.0551688	0.0725092	0.0960901	0.0870122	0.117647	0.226813	0.201869	0.141288	0.948718	0.607202	0.973371	0.978073	0.768969	0.977637	0.895032	0.943704	32481280		NM_016107.3	GI:38202203	M-phase phosphoprotein homolog; go_component: nucleus; go_function: zinc ion binding; go_function: nucleic acid binding	zinc finger RNA binding protein	679	TRUE	5:32481114-32481350
